# Supplementary material for: Mechanoradicals in tensed tendon collagen as a source of oxidative stress
Source: Nat Commun. 2020 May 8;11:2315. doi: 10.1038/s41467-020-15567-4 (PMC7210969; doi:10.1038/s41467-020-15567-4)
Supplement: Supplementary file 4 — Source Data [file 41467_2020_15567_MOESM4_ESM.zip]

Archive with 27 entries (27 files):
- COL1A1.aln.fasta
- COL1A2.aln.fasta
- Fig_1a.xlsx
- Fig_1b.xlsx
- Fig_1c.xlsx
- Fig_2a.xls
- Fig_2c.xlsx
- Fig_3a.xlsx
- Fig_3c.xls
- Fig_3f.xls
- Fig_4a.xlsx
- Fig_4b.xlsx
- Fig_S1b.xlsx
- Fig_S1c.xlsx
- Fig_S1d.xlsx
- Fig_S1f.xlsx
- Fig_S2b.xls
- Fig_S2d.xls
- Fig_S2e.xlsx
- Fig_S3a.xlsx
- Fig_S3b.xlsx
- Fig_S3c.xlsx
- Fig_S3d.xlsx
- Fig_S3f-h.jpg
- Fig_S4a.xlsx
- Fig_S4b.xlsx
- Fig_S4c.xlsx
