# Supplementary material for: Mechanoradicals in tensed tendon collagen as a source of oxidative stress
Source: Nat Commun. 2020 May 8;11:2315. doi: 10.1038/s41467-020-15567-4 (PMC7210969; doi:10.1038/s41467-020-15567-4)
Supplement: Supplementary file 4 — Source Data [file 41467_2020_15567_MOESM4_ESM.zip › Fig_1a.xlsx]

## Sheet: Sheet1
0 N			20 N			Sim
Field	Signal		Field	Signal		Field	Signal
3389	-4.94346		3389	155
3389.2	-37.4336		3389.2	204		3389	0
3389.39	-12.9237		3389.39	39		3389.05	0
3389.59	-27.4139		3389.59	101		3389.1	0
3389.78	-283.904		3389.78	283		3389.15	0
3389.98	-74.3942		3389.98	276		3389.2	0
3390.17	-231.884		3390.17	9		3389.24	0
3390.37	-339.374		3390.37	-189		3389.29	0
3390.56	-394.865		3390.56	-66		3389.34	0
3390.76	-284.355		3390.76	137		3389.39	0
3390.95	-219.845		3390.95	101		3389.44	0
3391.15	-110.335		3391.15	230		3389.49	0
3391.35	105.175		3391.35	201		3389.54	0
3391.54	-40.3153		3391.54	286		3389.59	0
3391.74	-20.8055		3391.74	369		3389.63	0
3391.93	40.7047		3391.93	309		3389.68	0
3392.13	-96.7855		3392.13	207		3389.73	0
3392.32	1.72437		3392.32	137		3389.78	0
3392.52	7.23423		3392.52	346		3389.83	0
3392.71	-51.2559		3392.71	42		3389.88	0
3392.91	74.2539		3392.91	-137		3389.93	0
3393.11	-106.236		3393.11	10		3389.98	0
3393.3	90.2737		3393.3	7		3390.03	0
3393.5	140.784		3393.5	110		3390.07	0
3393.69	170.293		3393.69	278		3390.12	0
3393.89	157.803		3393.89	180		3390.17	0
3394.08	13.3131		3394.08	-21		3390.22	0
3394.28	-24.1771		3394.28	-114		3390.27	0
3394.47	44.3328		3394.47	-24		3390.32	0
3394.67	-94.1573		3394.67	73		3390.37	0
3394.87	-187.647		3394.87	354		3390.42	0
3395.06	23.8624		3395.06	487		3390.47	0
3395.26	-59.6278		3395.26	-84		3390.51	0
3395.45	36.8821		3395.45	-126		3390.56	0
3395.65	221.392		3395.65	-51		3390.61	0
3395.84	134.902		3395.84	135		3390.66	0
3396.04	21.4117		3396.04	195		3390.71	0
3396.23	94.9215		3396.23	203		3390.76	0
3396.43	120.431		3396.43	117		3390.81	0
3396.62	99.9412		3396.62	406		3390.86	0
3396.82	170.451		3396.82	406		3390.9	0
3397.02	171.961		3397.02	229		3390.95	0
3397.21	301.471		3397.21	242		3391	0
3397.41	39.9807		3397.41	113		3391.05	0
3397.6	173.491		3397.6	374		3391.1	0
3397.8	76.0006		3397.8	416		3391.15	0
3397.99	258.51		3397.99	333		3391.2	0
3398.19	175.02		3398.19	151		3391.25	0
3398.38	246.53		3398.38	192		3391.3	0
3398.58	112.04		3398.58	319		3391.34	0
3398.78	202.55		3398.78	460		3391.39	0
3398.97	-234.94		3398.97	237		3391.44	0
3399.17	78.5696		3399.17	260		3391.49	0
3399.36	257.079		3399.36	446		3391.54	0
3399.56	272.589		3399.56	586		3391.59	0
3399.75	200.099		3399.75	453		3391.64	0
3399.95	134.609		3399.95	429		3391.69	0
3400.14	179.119		3400.14	321		3391.74	0
3400.34	292.629		3400.34	278		3391.78	0
3400.53	125.139		3400.53	279		3391.83	0
3400.73	-59.3515		3400.73	336		3391.88	0
3400.93	102.158		3400.93	170		3391.93	0
3401.12	233.668		3401.12	373		3391.98	0
3401.32	36.1781		3401.32	305		3392.03	0
3401.51	-16.3121		3401.51	182		3392.08	0
3401.71	211.198		3401.71	254		3392.13	0
3401.9	313.708		3401.9	431		3392.17	0
3402.1	221.217		3402.1	319		3392.22	0
3402.29	246.727		3402.29	231		3392.27	0
3402.49	175.237		3402.49	173		3392.32	0
3402.69	159.747		3402.69	270		3392.37	0
3402.88	237.257		3402.88	534		3392.42	0
3403.08	26.7668		3403.08	192		3392.47	0
3403.27	-0.72337		3403.27	146		3392.52	0
3403.47	19.7867		3403.47	154		3392.57	0
3403.66	356.297		3403.66	161		3392.61	0
3403.86	284.806		3403.86	295		3392.66	0
3404.05	-9.68368		3404.05	204		3392.71	0
3404.25	47.8262		3404.25	251		3392.76	0
3404.44	167.336		3404.44	95		3392.81	0
3404.64	89.8459		3404.64	155		3392.86	0
3404.84	-70.6443		3404.84	206		3392.91	0
3405.03	-104.134		3405.03	178		3392.96	0
3405.23	-265.625		3405.23	361		3393	0
3405.42	-162.115		3405.42	85		3393.05	0
3405.62	-16.6048		3405.62	82		3393.1	0
3405.81	-184.095		3405.81	190		3393.15	0
3406.01	48.4149		3406.01	-4		3393.2	0
3406.2	-50.0753		3406.2	143		3393.25	0
3406.4	-212.565		3406.4	212		3393.3	0
3406.6	-288.056		3406.6	36		3393.35	0
3406.79	-55.5457		3406.79	169		3393.4	0
3406.99	80.9642		3406.99	341		3393.44	0
3407.18	11.474		3407.18	248		3393.49	0
3407.38	67.9839		3407.38	147		3393.54	0
3407.57	-244.506		3407.57	106		3393.59	0
3407.77	84.0036		3407.77	252		3393.64	0
3407.96	87.5135		3407.96	-25		3393.69	0
3408.16	94.0233		3408.16	-189		3393.74	0
3408.35	-81.4668		3408.35	-185		3393.79	0
3408.55	-197.957		3408.55	-127		3393.84	0
3408.75	-99.4471		3408.75	-82		3393.88	0
3408.94	-193.937		3408.94	101		3393.93	0
3409.14	-170.427		3409.14	-11		3393.98	0
3409.33	187.083		3409.33	299		3394.03	0
3409.53	23.5926		3409.53	207		3394.08	0
3409.72	-164.898		3409.72	163		3394.13	0
3409.92	32.6123		3409.92	1		3394.18	0
3410.11	97.1222		3410.11	262		3394.23	0
3410.31	23.632		3410.31	210		3394.27	0
3410.51	107.142		3410.51	-71		3394.32	0
3410.7	-112.348		3410.7	117		3394.37	0
3410.9	31.1616		3410.9	-37		3394.42	0
3411.09	57.6714		3411.09	-87		3394.47	0
3411.29	-31.8187		3411.29	245		3394.52	0
3411.48	-37.3088		3411.48	186		3394.57	0
3411.68	-33.799		3411.68	165		3394.62	0
3411.87	-187.289		3411.87	114		3394.67	0
3412.07	-215.779		3412.07	93		3394.71	0
3412.26	-107.269		3412.26	186		3394.76	0
3412.46	68.2404		3412.46	321		3394.81	0
3412.66	71.7503		3412.66	178		3394.86	0
3412.85	17.2602		3412.85	310		3394.91	0
3413.05	36.77		3413.05	189		3394.96	0
3413.24	12.2799		3413.24	80		3395.01	0
3413.44	96.7897		3413.44	22		3395.06	0
3413.63	99.2996		3413.63	6		3395.11	0
3413.83	308.809		3413.83	191		3395.15	0
3414.02	15.3193		3414.02	218		3395.2	0
3414.22	-1.17085		3414.22	207		3395.25	0
3414.42	-95.661		3414.42	315		3395.3	0
3414.61	-39.1511		3414.61	155		3395.35	0
3414.81	-61.641		3414.81	-95		3395.4	0
3415	196.869		3415	73		3395.45	0
3415.2	108.379		3415.2	75		3395.5	0
3415.39	-94.1114		3415.39	67		3395.54	0
3415.59	131.398		3415.59	-36		3395.59	0
3415.78	-2.09173		3415.78	6		3395.64	0
3415.98	13.4181		3415.98	60		3395.69	0
3416.18	11.928		3416.18	151		3395.74	0
3416.37	196.438		3416.37	36		3395.79	0
3416.57	142.948		3416.57	-29		3395.84	0
3416.76	180.458		3416.76	128		3395.89	0
3416.96	138.967		3416.96	91		3395.94	0
3417.15	233.477		3417.15	256		3395.98	0
3417.35	393.987		3417.35	254		3396.03	0
3417.54	68.497		3417.54	175		3396.08	0
3417.74	148.007		3417.74	124		3396.13	0
3417.93	41.5167		3417.93	259		3396.18	0
3418.13	230.027		3418.13	205		3396.23	0
3418.33	307.536		3418.33	281		3396.28	0
3418.52	194.046		3418.52	265		3396.33	0
3418.72	-5.44388		3418.72	185		3396.37	0
3418.91	240.066		3418.91	178		3396.42	0
3419.11	93.5758		3419.11	252		3396.47	0
3419.3	243.086		3419.3	390		3396.52	0
3419.5	176.596		3419.5	490		3396.57	0
3419.69	41.1054		3419.69	522		3396.62	0
3419.89	181.615		3419.89	314		3396.67	0
3420.09	308.125		3420.09	389		3396.72	0
3420.28	249.635		3420.28	504		3396.77	0
3420.48	243.145		3420.48	378		3396.81	0
3420.67	26.655		3420.67	516		3396.86	0
3420.87	211.165		3420.87	601		3396.91	0
3421.06	226.675		3421.06	609		3396.96	0
3421.26	360.185		3421.26	557		3397.01	0
3421.45	299.694		3421.45	572		3397.06	0
3421.65	176.204		3421.65	435		3397.11	0
3421.84	413.714		3421.84	345		3397.16	0
3422.04	401.224		3422.04	476		3397.21	0
3422.24	294.734		3422.24	470		3397.25	0
3422.43	149.244		3422.43	383		3397.3	0
3422.63	336.754		3422.63	482		3397.35	0
3422.82	510.263		3422.82	464		3397.4	0
3423.02	324.773		3423.02	738		3397.45	0
3423.21	362.283		3423.21	425		3397.5	0
3423.41	407.793		3423.41	495		3397.55	0
3423.6	256.303		3423.6	484		3397.6	0
3423.8	224.813		3423.8	319		3397.64	0
3424	370.323		3424	412		3397.69	0
3424.19	304.832		3424.19	755		3397.74	0
3424.39	426.342		3424.39	798		3397.79	0
3424.58	105.852		3424.58	632		3397.84	0
3424.78	51.362		3424.78	580		3397.89	0
3424.97	6.87181		3424.97	540		3397.94	0
3425.17	374.382		3425.17	713		3397.99	0
3425.36	231.892		3425.36	248		3398.04	0
3425.56	302.401		3425.56	341		3398.08	0
3425.75	581.911		3425.75	431		3398.13	0
3425.95	685.421		3425.95	559		3398.18	0
3426.15	566.931		3426.15	377		3398.23	0
3426.34	548.441		3426.34	333		3398.28	0
3426.54	423.951		3426.54	381		3398.33	0
3426.73	354.461		3426.73	503		3398.38	0
3426.93	193.971		3426.93	517		3398.43	0
3427.12	242.481		3427.12	387		3398.47	0
3427.32	410.99		3427.32	283		3398.52	0
3427.51	451.5		3427.51	288		3398.57	0
3427.71	278.01		3427.71	362		3398.62	0
3427.91	53.5199		3427.91	226		3398.67	0
3428.1	431.03		3428.1	688		3398.72	0
3428.3	448.54		3428.3	422		3398.77	0
3428.49	562.05		3428.49	579		3398.82	0
3428.69	629.559		3428.69	383		3398.87	0
3428.88	338.069		3428.88	461		3398.91	0
3429.08	258.579		3429.08	490		3398.96	0
3429.27	415.089		3429.27	498		3399.01	0
3429.47	522.599		3429.47	372		3399.06	0
3429.66	325.109		3429.66	509		3399.11	0
3429.86	514.619		3429.86	505		3399.16	0
3430.06	340.128		3430.06	420		3399.21	0
3430.25	263.638		3430.25	491		3399.26	0
3430.45	470.148		3430.45	521		3399.31	0
3430.64	512.658		3430.64	515		3399.35	0
3430.84	482.168		3430.84	735		3399.4	0
3431.03	440.678		3431.03	569		3399.45	0
3431.23	398.188		3431.23	472		3399.5	0
3431.42	449.697		3431.42	402		3399.55	0
3431.62	438.207		3431.62	335		3399.6	0
3431.82	511.717		3431.82	596		3399.65	0
3432.01	381.227		3432.01	686		3399.7	0
3432.21	626.737		3432.21	777		3399.74	0
3432.4	651.247		3432.4	672		3399.79	0
3432.6	245.757		3432.6	775		3399.84	0
3432.79	305.267		3432.79	643		3399.89	0
3432.99	395.776		3432.99	601		3399.94	0
3433.18	395.286		3433.18	462		3399.99	0
3433.38	360.796		3433.38	768		3400.04	0
3433.57	492.306		3433.57	509		3400.09	0
3433.77	506.816		3433.77	451		3400.14	0
3433.97	279.326		3433.97	507		3400.18	0
3434.16	304.836		3434.16	728		3400.23	0
3434.36	388.345		3434.36	462		3400.28	0
3434.55	436.855		3434.55	487		3400.33	0
3434.75	339.365		3434.75	611		3400.38	0
3434.94	348.875		3434.94	629		3400.43	0
3435.14	403.385		3435.14	344		3400.48	0
3435.33	413.895		3435.33	337		3400.53	0
3435.53	302.405		3435.53	599		3400.58	0
3435.73	152.914		3435.73	389		3400.62	0
3435.92	286.424		3435.92	305		3400.67	0
3436.12	294.934		3436.12	397		3400.72	0
3436.31	257.444		3436.31	501		3400.77	0
3436.51	375.954		3436.51	585		3400.82	0
3436.7	422.464		3436.7	394		3400.87	0
3436.9	251.974		3436.9	468		3400.92	0
3437.09	208.483		3437.09	594		3400.97	0
3437.29	471.993		3437.29	391		3401.01	0
3437.48	344.503		3437.48	196		3401.06	0
3437.68	219.013		3437.68	302		3401.11	0
3437.88	469.523		3437.88	429		3401.16	0
3438.07	617.033		3438.07	596		3401.21	0
3438.27	546.543		3438.27	551		3401.26	0
3438.46	174.053		3438.46	311		3401.31	0
3438.66	214.563		3438.66	316		3401.36	0
3438.85	285.072		3438.85	591		3401.41	0
3439.05	208.582		3439.05	660		3401.45	0
3439.24	448.092		3439.24	663		3401.5	0
3439.44	297.602		3439.44	701		3401.55	0
3439.64	394.112		3439.64	703		3401.6	0
3439.83	477.622		3439.83	502		3401.65	0
3440.03	431.132		3440.03	482		3401.7	0
3440.22	329.641		3440.22	589		3401.75	0
3440.42	531.151		3440.42	409		3401.8	0
3440.61	442.661		3440.61	561		3401.84	0
3440.81	297.171		3440.81	582		3401.89	0
3441	498.681		3441	422		3401.94	0
3441.2	440.191		3441.2	584		3401.99	0
3441.39	207.701		3441.39	650		3402.04	0
3441.59	326.21		3441.59	451		3402.09	0
3441.79	219.72		3441.79	614		3402.14	0
3441.98	362.23		3441.98	757		3402.19	0
3442.18	294.74		3442.18	593		3402.24	0
3442.37	373.25		3442.37	619		3402.28	0
3442.57	319.76		3442.57	613		3402.33	0
3442.76	562.27		3442.76	622		3402.38	0
3442.96	406.779		3442.96	343		3402.43	0
3443.15	241.289		3443.15	431		3402.48	0
3443.35	383.799		3443.35	674		3402.53	0
3443.55	353.309		3443.55	589		3402.58	0
3443.74	243.819		3443.74	453		3402.63	0
3443.94	423.329		3443.94	258		3402.68	0
3444.13	242.839		3444.13	369		3402.72	0
3444.33	256.349		3444.33	475		3402.77	0
3444.52	165.859		3444.52	292		3402.82	0
3444.72	266.368		3444.72	269		3402.87	0
3444.91	216.878		3444.91	446		3402.92	0
3445.11	170.388		3445.11	436		3402.97	0
3445.3	275.898		3445.3	346		3403.02	0
3445.5	380.408		3445.5	473		3403.07	0
3445.7	366.918		3445.7	414		3403.11	0
3445.89	508.428		3445.89	465		3403.16	0
3446.09	458.937		3446.09	487		3403.21	0
3446.28	180.447		3446.28	387		3403.26	0
3446.48	204.957		3446.48	574		3403.31	0
3446.67	345.467		3446.67	336		3403.36	0
3446.87	284.977		3446.87	177		3403.41	0
3447.06	303.487		3447.06	471		3403.46	0
3447.26	562.997		3447.26	519		3403.51	0
3447.46	375.506		3447.46	342		3403.55	0
3447.65	343.016		3447.65	346		3403.6	0
3447.85	390.526		3447.85	245		3403.65	0
3448.04	384.036		3448.04	380		3403.7	0
3448.24	480.546		3448.24	80		3403.75	0
3448.43	408.056		3448.43	123		3403.8	0
3448.63	555.566		3448.63	308		3403.85	0
3448.82	609.075		3448.82	285		3403.9	0
3449.02	257.586		3449.02	168		3403.95	0
3449.22	183.095		3449.22	173		3403.99	0
3449.41	180.605		3449.41	275		3404.04	0
3449.61	415.115		3449.61	412		3404.09	0
3449.8	298.625		3449.8	357		3404.14	0
3450	298.135		3450	397		3404.19	0
3450.19	476.645		3450.19	129		3404.24	0
3450.39	271.155		3450.39	178		3404.29	0
3450.58	376.664		3450.58	256		3404.34	0
3450.78	133.174		3450.78	504		3404.38	0
3450.97	79.6841		3450.97	226		3404.43	0
3451.17	256.194		3451.17	252		3404.48	0
3451.37	218.704		3451.37	317		3404.53	0
3451.56	563.214		3451.56	326		3404.58	0
3451.76	528.724		3451.76	454		3404.63	0
3451.95	290.233		3451.95	501		3404.68	0
3452.15	280.743		3452.15	338		3404.73	0
3452.34	212.253		3452.34	429		3404.78	0
3452.54	289.763		3452.54	478		3404.82	0
3452.73	253.273		3452.73	121		3404.87	0
3452.93	152.783		3452.93	94		3404.92	0
3453.13	90.2925		3453.13	230		3404.97	0
3453.32	101.802		3453.32	75		3405.02	0
3453.52	363.312		3453.52	127		3405.07	0
3453.71	482.822		3453.71	167		3405.12	0
3453.91	335.332		3453.91	357		3405.17	0
3454.1	218.842		3454.1	314		3405.21	0
3454.3	236.352		3454.3	221		3405.26	0
3454.49	207.862		3454.49	261		3405.31	0
3454.69	242.371		3454.69	224		3405.36	0
3454.88	217.882		3454.88	150		3405.41	0
3455.08	227.391		3455.08	229		3405.46	0
3455.28	60.9012		3455.28	138		3405.51	0
3455.47	127.411		3455.47	24		3405.56	0
3455.67	226.921		3455.67	184		3405.61	0
3455.86	313.431		3455.86	248		3405.65	0
3456.06	299.941		3456.06	307		3405.7	0
3456.25	103.451		3456.25	269		3405.75	0
3456.45	-49.0396		3456.45	226		3405.8	0
3456.64	-78.5298		3456.64	173		3405.85	0
3456.84	91.9801		3456.84	34		3405.9	0
3457.04	109.49		3457.04	113		3405.95	0
3457.23	151		3457.23	-53		3406	0
3457.43	96.5097		3457.43	125		3406.05	0
3457.62	100.02		3457.62	361		3406.09	0
3457.82	3.52937		3457.82	322		3406.14	0
3458.01	39.0392		3458.01	214		3406.19	0
3458.21	98.5491		3458.21	24		3406.24	0
3458.4	252.059		3458.4	-48		3406.29	0
3458.6	256.569		3458.6	-156		3406.34	0
3458.79	184.079		3458.79	15		3406.39	0
3458.99	22.5885		3458.99	199		3406.44	0
3459.19	-36.9016		3459.19	-93		3406.48	0
3459.38	47.6082		3459.38	153		3406.53	0
3459.58	250.118		3459.58	104		3406.58	0
3459.77	85.6279		3459.77	77		3406.63	0
3459.97	135.138		3459.97	82		3406.68	0
3460.16	28.6477		3460.16	108		3406.73	0
3460.36	81.1575		3460.36	175		3406.78	0
3460.55	70.6676		3460.55	139		3406.83	0
3460.75	157.177		3460.75	200		3406.88	0
3460.95	177.687		3460.95	204		3406.92	0
3461.14	240.197		3461.14	278		3406.97	0
3461.34	9.70706		3461.34	194		3407.02	0
3461.53	158.217		3461.53	336		3407.07	0
3461.73	179.727		3461.73	76		3407.12	0
3461.92	121.237		3461.92	173		3407.17	0
3462.12	213.746		3462.12	154		3407.22	0
3462.31	93.2563		3462.31	-80		3407.27	0
3462.51	77.7662		3462.51	-41		3407.32	0
3462.7	184.276		3462.7	79		3407.36	0
3462.9	227.786		3462.9	241		3407.41	0
3463.1	159.296		3463.1	35		3407.46	0
3463.29	343.806		3463.29	319		3407.51	0
3463.49	87.3155		3463.49	205		3407.56	0
3463.68	186.825		3463.68	99		3407.61	0
3463.88	-34.6648		3463.88	0		3407.66	0
3464.07	156.845		3464.07	9		3407.71	0
3464.27	258.355		3464.27	30		3407.75	0
3464.46	61.8648		3464.46	2		3407.8	0
3464.66	72.3746		3464.66	65		3407.85	0
3464.86	31.8845		3464.86	127		3407.9	0
3465.05	45.3943		3465.05	278		3407.95	0
3465.25	195.904		3465.25	149		3408	0
3465.44	216.414		3465.44	-117		3408.05	0
3465.64	165.924		3465.64	59		3408.1	0
3465.83	108.434		3465.83	54		3408.15	0
3466.03	71.9436		3466.03	-71		3408.19	0
3466.22	142.454		3466.22	63		3408.24	0
3466.42	71.9636		3466.42	37		3408.29	0
3466.61	224.473		3466.61	17		3408.34	0
3466.81	317.983		3466.81	136		3408.39	0
3467.01	145.493		3467.01	170		3408.44	0
3467.2	213.003		3467.2	-25		3408.49	0
3467.4	215.513		3467.4	-214		3408.54	0
3467.59	133.023		3467.59	97		3408.58	0
3467.79	170.533		3467.79	63		3408.63	0
3467.98	258.042		3467.98	51		3408.68	0
3468.18	229.552		3468.18	144		3408.73	0
3468.37	64.0622		3468.37	46		3408.78	0
3468.57	15.572		3468.57	228		3408.83	0
3468.77	264.082		3468.77	265		3408.88	0
3468.96	272.592		3468.96	310		3408.93	0
3469.16	400.102		3469.16	335		3408.98	0
3469.35	343.611		3469.35	-6		3409.02	0
3469.55	308.121		3469.55	186		3409.07	0
3469.74	200.631		3469.74	159		3409.12	0
3469.94	327.141		3469.94	160		3409.17	0
3470.13	263.651		3470.13	-7		3409.22	0
3470.33	310.161		3470.33	141		3409.27	0
3470.52	150.671		3470.52	122		3409.32	0
3470.72	176.18		3470.72	146		3409.37	0
3470.92	132.69		3470.92	138		3409.42	0
3471.11	103.2		3471.11	173		3409.46	0
3471.31	284.71		3471.31	232		3409.51	0
3471.5	166.22		3471.5	186		3409.56	0
3471.7	381.73		3471.7	136		3409.61	0
3471.89	158.24		3471.89	201		3409.66	0
3472.09	178.75		3472.09	247		3409.71	0
3472.28	234.26		3472.28	328		3409.76	0
3472.48	183.769		3472.48	176		3409.81	0
3472.68	45.2793		3472.68	309		3409.85	0
3472.87	298.789		3472.87	247		3409.9	0
3473.07	249.299		3473.07	329		3409.95	0
3473.26	178.809		3473.26	436		3410	0
3473.46	201.319		3473.46	184		3410.05	0
3473.65	378.829		3473.65	196		3410.1	0
3473.85	349.338		3473.85	207		3410.15	0
3474.04	304.848		3474.04	104		3410.2	0
3474.24	340.358		3474.24	89		3410.25	0
3474.43	85.868		3474.43	168		3410.29	0
3474.63	127.378		3474.63	397		3410.34	0
3474.83	294.888		3474.83	462		3410.39	0
3475.02	462.398		3475.02	527		3410.44	0
3475.22	447.907		3475.22	456		3410.49	0
3475.41	375.417		3475.41	420		3410.54	0
3475.61	281.927		3475.61	282		3410.59	0
3475.8	422.437		3475.8	303		3410.64	0
3476	533.947		3476	142		3410.68	0
3476.19	231.457		3476.19	91		3410.73	0
3476.39	108.967		3476.39	99		3410.78	0
3476.59	-36.5236		3476.59	90		3410.83	0
3476.78	-69.0137		3476.78	236		3410.88	0
3476.98	325.496		3476.98	250		3410.93	0
3477.17	155.006		3477.17	417		3410.98	0
3477.37	93.5159		3477.37	106		3411.03	0
3477.56	67.0257		3477.56	0		3411.08	0
3477.76	-140.464		3477.76	22		3411.12	0
3477.95	-32.9543		3477.95	189		3411.17	0
3478.15	105.556		3478.15	97		3411.22	0
3478.35	48.0654		3478.35	-5		3411.27	0
3478.54	94.5753		3478.54	-58		3411.32	0
3478.74	159.085		3478.74	-42		3411.37	0
3478.93	-70.405		3478.93	2		3411.42	0
3479.13	-155.895		3479.13	147		3411.47	0
3479.32	-99.3853		3479.32	-77		3411.52	0
3479.52	-354.875		3479.52	101		3411.56	0
3479.71	-216.366		3479.71	187		3411.61	0
3479.91	-118.856		3479.91	-72		3411.66	0
3480.1	-70.3459		3480.1	-20		3411.71	0
3480.3	-90.836		3480.3	-210		3411.76	0
3480.5	-47.3262		3480.5	-23		3411.81	0
3480.69	-412.816		3480.69	-85		3411.86	0
3480.89	-403.306		3480.89	-208		3411.91	0
3481.08	-250.797		3481.08	104		3411.95	0
3481.28	-332.287		3481.28	395		3412	0
3481.47	-391.777		3481.47	96		3412.05	0
3481.67	-378.267		3481.67	196		3412.1	0
3481.86	-111.757		3481.86	87		3412.15	0
3482.06	-314.247		3482.06	305		3412.2	0
3482.26	-383.737		3482.26	428		3412.25	0
3482.45	-431.228		3482.45	644		3412.3	0
3482.65	-300.718		3482.65	568		3412.35	0
3482.84	-251.208		3482.84	596		3412.39	0
3483.04	-141.698		3483.04	561		3412.44	0
3483.23	129.812		3483.23	793		3412.49	0
3483.43	-27.678		3483.43	914		3412.54	0
3483.62	-50.1682		3483.62	1007		3412.59	0
3483.82	-303.658		3483.82	1223		3412.64	0
3484.01	-91.1485		3484.01	1134		3412.69	0
3484.21	287.361		3484.21	1101		3412.74	0
3484.41	-119.129		3484.41	1253		3412.79	0
3484.6	-89.6189		3484.6	1215		3412.83	0
3484.8	-42.109		3484.8	1351		3412.88	0
3484.99	-79.5992		3484.99	1392		3412.93	0
3485.19	192.911		3485.19	1502		3412.98	0
3485.38	185.421		3485.38	1345		3413.03	0
3485.58	276.93		3485.58	1676		3413.08	0
3485.77	141.44		3485.77	1779		3413.13	0
3485.97	262.95		3485.97	1945		3413.18	0
3486.17	363.46		3486.17	1943		3413.22	0
3486.36	446.97		3486.36	2304		3413.27	0
3486.56	363.48		3486.56	2462		3413.32	0
3486.75	390.99		3486.75	2806		3413.37	0
3486.95	682.499		3486.95	3090		3413.42	0
3487.14	590.009		3487.14	3672		3413.47	0
3487.34	961.519		3487.34	4098		3413.52	0
3487.53	806.029		3487.53	4614		3413.57	0
3487.73	1043.54		3487.73	5303		3413.62	0
3487.92	1176.05		3487.92	5344		3413.66	0
3488.12	1547.56		3488.12	6039		3413.71	0
3488.32	1575.07		3488.32	6492		3413.76	0
3488.51	1949.58		3488.51	7015		3413.81	0
3488.71	1984.09		3488.71	7296		3413.86	0
3488.9	1991.6		3488.9	7845		3413.91	0
3489.1	1844.11		3489.1	8124		3413.96	0
3489.29	2253.62		3489.29	8451		3414.01	0
3489.49	2185.13		3489.49	8495		3414.05	0
3489.68	2274.64		3489.68	8528		3414.1	0
3489.88	2081.15		3489.88	8580		3414.15	0
3490.08	1820.66		3490.08	8559		3414.2	0
3490.27	1846.17		3490.27	8412		3414.25	0
3490.47	1746.68		3490.47	7927		3414.3	0
3490.66	1808.19		3490.66	7483		3414.35	0
3490.86	1464.7		3490.86	6918		3414.4	0
3491.05	1416.21		3491.05	6359		3414.45	0
3491.25	1215.72		3491.25	5482		3414.49	0
3491.44	1171.23		3491.44	4444		3414.54	0
3491.64	1056.74		3491.64	3885		3414.59	0
3491.83	675.246		3491.83	2874		3414.64	0
3492.03	412.756		3492.03	2255		3414.69	0
3492.23	182.266		3492.23	1030		3414.74	0
3492.42	-49.2244		3492.42	576		3414.79	0
3492.62	-191.714		3492.62	-463		3414.84	0
3492.81	-269.205		3492.81	-998		3414.89	0
3493.01	-707.695		3493.01	-1936		3414.93	0
3493.2	-649.185		3493.2	-2297		3414.98	0
3493.4	-924.675		3493.4	-3233		3415.03	0
3493.59	-850.165		3493.59	-3447		3415.08	0
3493.79	-1025.66		3493.79	-3882		3415.13	0
3493.99	-1134.15		3493.99	-4343		3415.18	0
3494.18	-1543.64		3494.18	-4401		3415.23	0
3494.38	-1622.13		3494.38	-4514		3415.28	0
3494.57	-1341.62		3494.57	-4727		3415.32	0
3494.77	-1278.11		3494.77	-4657		3415.37	0
3494.96	-1147.6		3494.96	-4672		3415.42	0
3495.16	-1229.09		3495.16	-4475		3415.47	0
3495.35	-1430.58		3495.35	-4579		3415.52	0
3495.55	-1526.07		3495.55	-4319		3415.57	0
3495.74	-1264.56		3495.74	-4298		3415.62	0
3495.94	-1178.05		3495.94	-4556		3415.67	0
3496.14	-1316.54		3496.14	-4692		3415.72	0
3496.33	-1367.03		3496.33	-4857		3415.76	0
3496.53	-1408.52		3496.53	-4937		3415.81	0
3496.72	-1461.01		3496.72	-4954		3415.86	0
3496.92	-1527.5		3496.92	-5032		3415.91	0
3497.11	-1469.99		3497.11	-5188		3415.96	0
3497.31	-1683.48		3497.31	-5312		3416.01	0
3497.5	-1538.97		3497.5	-5638		3416.06	0
3497.7	-1556.46		3497.7	-5534		3416.11	0
3497.9	-1441.95		3497.9	-5602		3416.16	0
3498.09	-1387.44		3498.09	-5744		3416.2	0
3498.29	-1455.93		3498.29	-5617		3416.25	0
3498.48	-1412.42		3498.48	-5513		3416.3	0
3498.68	-1436.91		3498.68	-5424		3416.35	0
3498.87	-1153.4		3498.87	-5404		3416.4	0
3499.07	-1074.89		3499.07	-5238		3416.45	0
3499.26	-1083.38		3499.26	-4980		3416.5	0
3499.46	-944.869		3499.46	-4969		3416.55	0
3499.65	-943.359		3499.65	-4742		3416.59	0
3499.85	-844.85		3499.85	-4050		3416.64	0
3500.05	-699.34		3500.05	-3960		3416.69	0
3500.24	-615.83		3500.24	-3730		3416.74	0
3500.44	-903.32		3500.44	-3319		3416.79	0
3500.63	-697.81		3500.63	-3137		3416.84	0
3500.83	-674.3		3500.83	-2779		3416.89	0
3501.02	-641.79		3501.02	-2486		3416.94	0
3501.22	-484.28		3501.22	-2507		3416.99	0
3501.41	-380.77		3501.41	-2261		3417.03	0
3501.61	-261.261		3501.61	-1628		3417.08	0
3501.81	-349.751		3501.81	-1509		3417.13	0
3502	-478.241		3502	-1604		3417.18	0
3502.2	-434.731		3502.2	-1290		3417.23	0
3502.39	-413.221		3502.39	-1292		3417.28	0
3502.59	-390.711		3502.59	-1320		3417.33	0
3502.78	-96.2014		3502.78	-1447		3417.38	0
3502.98	-333.692		3502.98	-1375		3417.42	0
3503.17	-383.182		3503.17	-1127		3417.47	0
3503.37	-271.672		3503.37	-1251		3417.52	0
3503.57	-239.162		3503.57	-996		3417.57	0
3503.76	-131.652		3503.76	-928		3417.62	0
3503.96	-53.1423		3503.96	-959		3417.67	0
3504.15	-100.632		3504.15	-754		3417.72	0
3504.35	-96.1226		3504.35	-622		3417.77	0
3504.54	6.38731		3504.54	-789		3417.82	0
3504.74	-133.103		3504.74	-761		3417.86	0
3504.93	32.407		3504.93	-618		3417.91	0
3505.13	-92.0831		3505.13	-665		3417.96	0
3505.32	-104.573		3505.32	-601		3418.01	0
3505.52	-302.063		3505.52	-834		3418.06	0
3505.72	68.4464		3505.72	-495		3418.11	0
3505.91	2.95631		3505.91	-548		3418.16	0
3506.11	13.4662		3506.11	-469		3418.21	0
3506.3	-227.024		3506.3	-111		3418.26	0
3506.5	-288.514		3506.5	-152		3418.3	0
3506.69	-205.004		3506.69	-98		3418.35	0
3506.89	-52.4941		3506.89	-96		3418.4	0
3507.08	-123.984		3507.08	-162		3418.45	0
3507.28	171.526		3507.28	-347		3418.5	0
3507.48	128.035		3507.48	-159		3418.55	0
3507.67	-72.4547		3507.67	-89		3418.6	0
3507.87	49.0551		3507.87	-266		3418.65	0
3508.06	106.565		3508.06	-233		3418.69	0
3508.26	-110.925		3508.26	-197		3418.74	0
3508.45	-106.415		3508.45	-123		3418.79	0
3508.65	-112.905		3508.65	112		3418.84	0
3508.84	-45.3956		3508.84	155		3418.89	0
3509.04	-88.8857		3509.04	-68		3418.94	0
3509.23	164.624		3509.23	-216		3418.99	0
3509.43	220.134		3509.43	-11		3419.04	0
3509.63	36.6439		3509.63	-48		3419.09	0
3509.82	61.1537		3509.82	-16		3419.13	0
3510.02	-61.3364		3510.02	-108		3419.18	0
3510.21	151.173		3510.21	101		3419.23	0
3510.41	89.6833		3510.41	31		3419.28	0
3510.6	-105.807		3510.6	0		3419.33	0
3510.8	-105.297		3510.8	-184		3419.38	0
3510.99	-127.787		3510.99	-62		3419.43	0
3511.19	-41.2773		3511.19	6		3419.48	0
3511.39	-131.767		3511.39	208		3419.53	0
3511.58	122.742		3511.58	150		3419.57	0
3511.78	-49.7477		3511.78	258		3419.62	0
3511.97	28.7624		3511.97	144		3419.67	0
3512.17	-4.72774		3512.17	61		3419.72	0
3512.36	0.782113		3512.36	289		3419.77	0
3512.56	-136.708		3512.56	214		3419.82	0
3512.75	-206.198		3512.75	-92		3419.87	0
3512.95	-188.688		3512.95	-257		3419.92	0
3513.14	55.8215		3513.14	-205		3419.96	0
3513.34	195.331		3513.34	-79		3420.01	0
3513.54	202.841		3513.54	-75		3420.06	0
3513.73	99.3511		3513.73	-150		3420.11	0
3513.93	186.861		3513.93	-96		3420.16	0
3514.12	328.371		3514.12	69		3420.21	0
3514.32	235.881		3514.32	-225		3420.26	0
3514.51	356.391		3514.51	-80		3420.31	0
3514.71	187.9		3514.71	-89		3420.36	0
3514.9	192.41		3514.9	-146		3420.4	0
3515.1	180.92		3515.1	-115		3420.45	0
3515.3	328.43		3515.3	-192		3420.5	0
3515.49	225.94		3515.49	-194		3420.55	0
3515.69	201.45		3515.69	-23		3420.6	0
3515.88	247.96		3515.88	3		3420.65	0
3516.08	262.469		3516.08	-112		3420.7	0
3516.27	227.979		3516.27	0		3420.75	0
3516.47	172.489		3516.47	3		3420.79	0
3516.66	85.999		3516.66	-52		3420.84	0
3516.86	277.509		3516.86	-146		3420.89	0
3517.05	415.019		3517.05	52		3420.94	0
3517.25	234.529		3517.25	195		3420.99	0
3517.45	113.038		3517.45	103		3421.04	0
3517.64	210.549		3517.64	22		3421.09	0
3517.84	125.058		3517.84	-67		3421.14	0
3518.03	72.5682		3518.03	44		3421.19	0
3518.23	155.078		3518.23	63		3421.23	0
3518.42	449.588		3518.42	88		3421.28	0
3518.62	320.098		3518.62	-5		3421.33	0
3518.81	257.608		3518.81	25		3421.38	0
3519.01	287.118		3519.01	-148		3421.43	0
3519.21	-106.373		3519.21	61		3421.48	0
3519.4	273.137		3519.4	-158		3421.53	0
3519.6	445.647		3519.6	-63		3421.58	0
3519.79	408.157		3519.79	-330		3421.63	0
3519.99	105.667		3519.99	-2		3421.67	0
3520.18	235.177		3520.18	-100		3421.72	0
3520.38	508.687		3520.38	211		3421.77	0
3520.57	340.196		3520.57	194		3421.82	0
3520.77	57.7062		3520.77	153		3421.87	0
3520.96	43.2161		3520.96	169		3421.92	0
3521.16	26.7259		3521.16	16		3421.97	0
3521.36	406.236		3521.36	-8		3422.02	0
3521.55	258.746		3521.55	34		3422.06	0
3521.75	360.256		3521.75	55		3422.11	0
3521.94	303.765		3521.94	94		3422.16	0
3522.14	414.275		3522.14	161		3422.21	0
3522.33	309.785		3522.33	189		3422.26	0
3522.53	261.295		3522.53	243		3422.31	0
3522.72	254.805		3522.72	58		3422.36	0
3522.92	343.315		3522.92	205		3422.41	0
3523.12	414.825		3523.12	32		3422.46	0
3523.31	145.335		3523.31	-9		3422.5	0
3523.51	282.844		3523.51	-67		3422.55	0
3523.7	120.354		3523.7	-30		3422.6	0
3523.9	111.864		3523.9	-36		3422.65	0
3524.09	372.374		3524.09	-60		3422.7	0
3524.29	256.884		3524.29	-10		3422.75	0
3524.48	121.394		3524.48	-8		3422.8	0
3524.68	51.9036		3524.68	-93		3422.85	0
3524.87	144.413		3524.87	-17		3422.89	0
3525.07	231.923		3525.07	108		3422.94	0
3525.27	-37.5668		3525.27	183		3422.99	0
3525.46	-60.0569		3525.46	-54		3423.04	0
3525.66	-60.5471		3525.66	-30		3423.09	0
3525.85	232.963		3525.85	-217		3423.14	0
3526.05	182.473		3526.05	-329		3423.19	0
3526.24	55.9825		3526.24	-203		3423.24	0
3526.44	107.492		3526.44	20		3423.29	0
3526.63	60.0022		3526.63	-60		3423.33	0
3526.83	117.512		3526.83	-59		3423.38	0
3527.03	6.02192		3527.03	-244		3423.43	0
3527.22	154.532		3527.22	48		3423.48	0
3527.42	270.042		3527.42	38		3423.53	0
3527.61	116.551		3527.61	-88		3423.58	0
3527.81	8.06135		3527.81	-227		3423.63	0
3528	165.571		3528	-285		3423.68	0
3528.2	-74.9189		3528.2	97		3423.73	0
3528.39	71.5909		3528.39	46		3423.77	0
3528.59	219.101		3528.59	-148		3423.82	0
3528.78	239.611		3528.78	0		3423.87	0
3528.98	195.12		3528.98	-193		3423.92	0
3529.18	348.631		3529.18	-97		3423.97	0
3529.37	211.14		3529.37	-134		3424.02	0
3529.57	41.6503		3529.57	-25		3424.07	0
3529.76	5.16018		3529.76	-26		3424.12	0
3529.96	93.67		3529.96	193		3424.16	0
3530.15	144.18		3530.15	-41		3424.21	0
3530.35	6.68975		3530.35	-120		3424.26	0
3530.54	13.1996		3530.54	-225		3424.31	0
3530.74	189.709		3530.74	-151		3424.36	0
3530.94	-5.78068		3530.94	25		3424.41	0
3531.13	72.7292		3531.13	-236		3424.46	0
3531.33	221.239		3531.33	-186		3424.51	0
3531.52	-77.2511		3531.52	-147		3424.56	0
3531.72	-12.7413		3531.72	-168		3424.6	0
3531.91	-15.2314		3531.91	-263		3424.65	0
3532.11	-2.72154		3532.11	-102		3424.7	0
3532.3	23.7883		3532.3	-229		3424.75	0
3532.5	-77.7018		3532.5	-47		3424.8	0
3532.7	66.808		3532.7	-239		3424.85	0
3532.89	146.318		3532.89	36		3424.9	0
3533.09	26.8277		3533.09	77		3424.95	0
3533.28	26.3376		3533.28	-34		3425	0
3533.48	111.847		3533.48	3		3425.04	0
3533.67	136.357		3533.67	125		3425.09	0
3533.87	206.867		3533.87	-51		3425.14	0
3534.06	32.377		3534.06	-137		3425.19	0
3534.26	123.887		3534.26	25		3425.24	0
3534.45	248.397		3534.45	192		3425.29	0
3534.65	259.907		3534.65	196		3425.34	0
3534.85	134.417		3534.85	-121		3425.39	0
3535.04	122.927		3535.04	26		3425.43	0
3535.24	47.4364		3535.24	-42		3425.48	0
3535.43	186.946		3535.43	-101		3425.53	0
3535.63	281.456		3535.63	15		3425.58	0
3535.82	98.966		3535.82	181		3425.63	0
3536.02	277.476		3536.02	-38		3425.68	0
3536.21	227.986		3536.21	42		3425.73	0
3536.41	-46.5044		3536.41	-27		3425.78	0
3536.61	1.00544		3536.61	-194		3425.83	0
3536.8	147.515		3536.8	28		3425.87	0
3537	230.025		3537	-51		3425.92	0
3537.19	50.535		3537.19	-121		3425.97	0
3537.39	-28.9551		3537.39	-102		3426.02	0
3537.58	-146.445		3537.58	-119		3426.07	0
3537.78	59.0646		3537.78	-269		3426.12	0
3537.97	85.5744		3537.97	-281		3426.17	0
3538.17	47.0843		3538.17	-259		3426.22	0
3538.36	19.5942		3538.36	-342		3426.26	0
3538.56	35.104		3538.56	-87		3426.31	0
3538.76	240.614		3538.76	83		3426.36	0
3538.95	128.124		3538.95	117		3426.41	0
3539.15	48.6336		3539.15	-112		3426.46	0
3539.34	323.143		3539.34	-229		3426.51	0
3539.54	1.65329		3539.54	-256		3426.56	0
3539.73	156.163		3539.73	-230		3426.61	0
3539.93	149.673		3539.93	-77		3426.66	0
3540.12	16.1829		3540.12	-49		3426.7	0
3540.32	206.693		3540.32	-99		3426.75	0
3540.52	307.203		3540.52	-119		3426.8	0
3540.71	54.7127		3540.71	-226		3426.85	0
3540.91	110.223		3540.91	-80		3426.9	0
3541.1	83.7324		3541.1	-134		3426.95	0
3541.3	20.2423		3541.3	10		3427	0
3541.49	92.7521		3541.49	338		3427.05	0
3541.69	12.262		3541.69	286		3427.1	0
3541.88	22.7718		3541.88	-41		3427.14	0
3542.08	167.282		3542.08	-162		3427.19	0
3542.27	43.7916		3542.27	-3		3427.24	0
3542.47	138.301		3542.47	125		3427.29	0
3542.67	147.811		3542.67	55		3427.34	0
3542.86	-11.6789		3542.86	-7		3427.39	0
3543.06	207.831		3543.06	140		3427.44	0
3543.25	-57.6592		3543.25	-56		3427.49	0
3543.45	183.851		3543.45	-326		3427.53	0
3543.64	184.361		3543.64	-256		3427.58	0
3543.84	13.8704		3543.84	-188		3427.63	0
3544.03	-42.6197		3544.03	-130		3427.68	0
3544.23	130.89		3544.23	-24		3427.73	0
3544.43	3.39998		3544.43	28		3427.78	0
3544.62	-70.0902		3544.62	-169		3427.83	0
3544.82	-140.58		3544.82	-299		3427.88	0
3545.01	-3.07045		3545.01	-375		3427.93	0
3545.21	-13.5606		3545.21	-170		3427.97	0
3545.4	-98.0507		3545.4	-315		3428.02	0
3545.6	35.4591		3545.6	-503		3428.07	0
3545.79	-54.031		3545.79	-312		3428.12	0
3545.99	-77.5212		3545.99	-225		3428.17	0
3546.18	-25.011		3546.18	-72		3428.22	0
3546.38	-63.5012		3546.38	-242		3428.27	0
3546.58	-28.9913		3546.58	-200		3428.32	0
3546.77	-94.4815		3546.77	-170		3428.37	0
3546.97	-85.9716		3546.97	-11		3428.41	0
3547.16	-46.4618		3547.16	-151		3428.46	0
3547.36	90.0481		3547.36	-264		3428.51	0
3547.55	101.558		3547.55	-297		3428.56	0
3547.75	-6.93219		3547.75	-317		3428.61	0
3547.94	26.5777		3547.94	-108		3428.66	0
3548.14	5.08753		3548.14	40		3428.71	0
3548.34	-37.4026		3548.34	47		3428.76	0
3548.53	206.107		3548.53	-211		3428.8	0
3548.73	43.6171		3548.73	36		3428.85	0
3548.92	-88.873		3548.92	-175		3428.9	0
3549.12	85.6368		3549.12	-245		3428.95	0
3549.31	54.1467		3549.31	-312		3429	0
3549.51	59.6565		3549.51	-320		3429.05	0
3549.7	12.1664		3549.7	-209		3429.1	0
3549.9	299.676		3549.9	-378		3429.15	0
3550.09	175.186		3550.09	-239		3429.2	0
3550.29	-52.304		3550.29	-237		3429.24	0
3550.49	203.206		3550.49	51		3429.29	0
3550.68	116.716		3550.68	-228		3429.34	0
3550.88	100.226		3550.88	-152		3429.39	0
3551.07	163.735		3551.07	-133		3429.44	0
3551.27	194.245		3551.27	39		3429.49	0
3551.46	6.7551		3551.46	-168		3429.54	0
3551.66	110.265		3551.66	-405		3429.59	0
3551.85	171.775		3551.85	-319		3429.63	0
3552.05	-193.715		3552.05	-145		3429.68	0
3552.25	-158.205		3552.25	-131		3429.73	0
3552.44	-24.6954		3552.44	-240		3429.78	0
3552.64	27.8145		3552.64	-69		3429.83	0
3552.83	237.324		3552.83	-268		3429.88	0
3553.03	145.834		3553.03	-308		3429.93	0
3553.22	159.344		3553.22	-225		3429.98	0
3553.42	-73.1461		3553.42	-107		3430.03	0
3553.61	16.3638		3553.61	-113		3430.07	0
3553.81	-78.1264		3553.81	-248		3430.12	0
3554	152.384		3554	-280		3430.17	0
3554.2	152.893		3554.2	-186		3430.22	0
3554.4	0.403217		3554.4	-49		3430.27	0
3554.59	-65.0869		3554.59	-170		3430.32	0
3554.79	111.423		3554.79	-262		3430.37	0
3554.98	-87.0672		3554.98	-335		3430.42	0
3555.18	82.4426		3555.18	-285		3430.47	0
3555.37	-22.0475		3555.37	-317		3430.51	0
3555.57	-9.53764		3555.57	-507		3430.56	0
3555.76	100.972		3555.76	-255		3430.61	0
3555.96	-102.518		3555.96	-212		3430.66	0
3556.16	-13.0081		3556.16	-455		3430.71	0
3556.35	-7.49821		3556.35	-352		3430.76	0
3556.55	73.0116		3556.55	-375		3430.81	0
3556.74	172.522		3556.74	-306		3430.86	0
3556.94	196.031		3556.94	-367		3430.9	0
3557.13	159.541		3557.13	-185		3430.95	0
3557.33	299.051		3557.33	-314		3431	0
3557.52	102.561		3557.52	-311		3431.05	0
3557.72	58.071		3557.72	-291		3431.1	0
3557.91	89.5809		3557.91	-204		3431.15	0
3558.11	-55.9092		3558.11	-85		3431.2	0
3558.31	-204.399		3558.31	-148		3431.25	0
3558.5	-110.89		3558.5	-142		3431.3	0
3558.7	33.6203		3558.7	-285		3431.34	0
3558.89	65.1302		3558.89	-228		3431.39	0
3559.09	140.64		3559.09	-316		3431.44	0
3559.28	222.15		3559.28	-459		3431.49	0
3559.48	270.66		3559.48	-34		3431.54	0
3559.67	243.17		3559.67	-15		3431.59	0
3559.87	-24.3205		3559.87	-393		3431.64	0
3560.07	-8.81067		3560.07	-181		3431.69	0
3560.26	-7.30081		3560.26	-372		3431.74	0
3560.46	33.209		3560.46	-462		3431.78	0
3560.65	-119.281		3560.65	-228		3431.83	0
3560.85	-137.771		3560.85	-103		3431.88	0
3561.04	59.7386		3561.04	-102		3431.93	0
3561.24	22.2485		3561.24	-142		3431.98	0
3561.43	102.758		3561.43	-248		3432.03	0
3561.63	43.2682		3561.63	-211		3432.08	0
3561.82	-12.222		3561.82	-220		3432.13	0
3562.02	-43.7121		3562.02	-160		3432.17	0
3562.22	-119.202		3562.22	-334		3432.22	0
3562.41	11.3076		3562.41	-115		3432.27	0
3562.61	141.817		3562.61	-307		3432.32	0
3562.8	-86.6727		3562.8	-256		3432.37	0
3563	-147.163		3563	-197		3432.42	0
3563.19	-84.653		3563.19	-190		3432.47	0
3563.39	10.8572		3563.39	-148		3432.52	0
3563.58	21.367		3563.58	-278		3432.57	0
3563.78	155.877		3563.78	-160		3432.61	0
3563.98	-19.6133		3563.98	-283		3432.66	0
3564.17	335.897		3564.17	-278		3432.71	0
3564.37	114.406		3564.37	-125		3432.76	0
3564.56	-13.0837		3564.56	-60		3432.81	0
3564.76	258.426		3564.76	-189		3432.86	0
3564.95	304.936		3564.95	-136		3432.91	0
3565.15	24.4459		3565.15	-253		3432.96	0
3565.34	73.9557		3565.34	-144		3433	0
3565.54	84.4656		3565.54	-307		3433.05	0
3565.74	84.9755		3565.74	-379		3433.1	0
3565.93	71.4853		3565.93	-375		3433.15	0
3566.13	71.9952		3566.13	-228		3433.2	0
3566.32	204.505		3566.32	-328		3433.25	0
3566.52	-10.9851		3566.52	-405		3433.3	0
3566.71	52.5247		3566.71	-522		3433.35	0
3566.91	11.0346		3566.91	-347		3433.4	0
3567.1	-129.456		3567.1	-228		3433.44	0
3567.3	17.0543		3567.3	-177		3433.49	0
3567.49	-145.436		3567.49	-124		3433.54	0
3567.69	75.074		3567.69	-79		3433.59	0
3567.89	-169.416		3567.89	-393		3433.64	0
3568.08	-306.906		3568.08	-149		3433.69	0
3568.28	-205.396		3568.28	-352		3433.74	0
3568.47	7.11345		3568.47	-370		3433.79	0
3568.67	-210.377		3568.67	-348		3433.84	0
3568.86	-396.867		3568.86	-205		3433.88	0
3569.06	-133.357		3569.06	-182		3433.93	0
3569.25	-75.8469		3569.25	-279		3433.98	0
3569.45	24.663		3569.45	-150		3434.03	0
3569.65	65.1729		3569.65	-167		3434.08	0
3569.84	-128.317		3569.84	-127		3434.13	0
3570.04	-8.80743		3570.04	-258		3434.18	0
3570.23	191.702		3570.23	-409		3434.23	0
3570.43	73.2123		3570.43	-420		3434.27	0
3570.62	156.722		3570.62	-151		3434.32	0
3570.82	59.232		3570.82	-238		3434.37	0
3571.01	254.742		3571.01	-145		3434.42	0
3571.21	131.252		3571.21	-121		3434.47	0
3571.4	53.7616		3571.4	-76		3434.52	0
3571.6	80.2714		3571.6	-371		3434.57	0
3571.8	-46.2187		3571.8	-149		3434.62	0
3571.99	206.291		3571.99	-137		3434.67	0
3572.19	208.801		3572.19	-43		3434.71	0
3572.38	160.311		3572.38	-221		3434.76	0
3572.58	140.821		3572.58	-418		3434.81	0
3572.77	135.331		3572.77	-306		3434.86	0
3572.97	-149.16		3572.97	-371		3434.91	0
3573.16	97.3503		3573.16	-421		3434.96	0
3573.36	-32.1399		3573.36	-136		3435.01	0
3573.56	-26.63		3573.56	-83		3435.06	0
3573.75	-156.12		3573.75	-104		3435.11	0
3573.95	-172.61		3573.95	-263		3435.15	0
3574.14	79.8996		3574.14	-27		3435.2	0
3574.34	37.4094		3574.34	11		3435.25	0
3574.53	-22.0807		3574.53	112		3435.3	0
3574.73	102.429		3574.73	-117		3435.35	0
3574.92	-28.0607		3574.92	-157		3435.4	0
3575.12	-109.551		3575.12	-41		3435.45	0
3575.31	-176.041		3575.31	-147		3435.5	0
3575.51	12.4688		3575.51	-293		3435.54	0
3575.71	-74.0213		3575.71	-154		3435.59	0
3575.9	254.489		3575.9	-119		3435.64	0
3576.1	349.998		3576.1	-239		3435.69	0
3576.29	87.5083		3576.29	-24		3435.74	0
3576.49	108.018		3576.49	0		3435.79	0
3576.68	11.528		3576.68	-126		3435.84	0
3576.88	209.038		3576.88	-60		3435.89	0
3577.07	142.548		3577.07	-256		3435.94	0
3577.27	258.058		3577.27	-390		3435.98	0
3577.47	175.567		3577.47	-172		3436.03	0
3577.66	142.077		3577.66	-123		3436.08	0
3577.86	210.587		3577.86	-297		3436.13	0
3578.05	282.097		3578.05	-292		3436.18	0
3578.25	298.607		3578.25	-369		3436.23	0
3578.44	23.1167		3578.44	-146		3436.28	0
3578.64	57.6265		3578.64	-61		3436.33	0
3578.83	52.1364		3578.83	-251		3436.37	0
3579.03	162.646		3579.03	-407		3436.42	0
3579.22	35.1561		3579.22	-164		3436.47	0
3579.42	34.666		3579.42	-164		3436.52	0
3579.62	-8.82417		3579.62	-329		3436.57	0
3579.81	-92.3143		3579.81	-124		3436.62	0
3580.01	-121.804		3580.01	-362		3436.67	0
3580.2	-87.2946		3580.2	-164		3436.72	0
3580.4	-174.785		3580.4	-271		3436.77	0
3580.59	-33.2746		3580.59	-325		3436.81	0
3580.79	32.2352		3580.79	-496		3436.86	0
3580.98	-48.2549		3580.98	-211		3436.91	0
3581.18	76.2549		3581.18	-111		3436.96	0
3581.38	15.7648		3581.38	-53		3437.01	0
3581.57	-57.7253		3581.57	-203		3437.06	0
3581.77	-83.2155		3581.77	-278		3437.11	0
3581.96	-47.7056		3581.96	-121		3437.16	0
3582.16	114.804		3582.16	44		3437.21	0
3582.35	-117.686		3582.35	-82		3437.25	0
3582.55	-97.1761		3582.55	-54		3437.3	0
3582.74	-39.6662		3582.74	-86		3437.35	0
3582.94	164.844		3582.94	-20		3437.4	0
3583.13	265.354		3583.13	126		3437.45	0
3583.33	273.863		3583.33	-10		3437.5	0
3583.53	220.373		3583.53	21		3437.55	0
3583.72	-91.1169		3583.72	-105		3437.6	0
3583.92	-102.607		3583.92	8		3437.64	0
3584.11	99.9028		3584.11	31		3437.69	0
3584.31	222.413		3584.31	-23		3437.74	0
3584.5	169.923		3584.5	-164		3437.79	0
3584.7	72.4324		3584.7	-114		3437.84	0
3584.89	232.942		3584.89	-255		3437.89	0
3585.09	265.452		3585.09	-51		3437.94	0
3585.29	-0.0380561		3585.29	-196		3437.99	0
3585.48	-105.528		3585.48	-136		3438.04	0
3585.68	90.9817		3585.68	-82		3438.08	0
3585.87	82.4915		3585.87	33		3438.13	0
3586.07	222.001		3586.07	-470		3438.18	0
3586.26	53.5115		3586.26	-283		3438.23	0
3586.46	-23.9787		3586.46	-248		3438.28	0
3586.65	89.5312		3586.65	-288		3438.33	0
3586.85	-52.9589		3586.85	-137		3438.38	0
3587.05	-84.4491		3587.05	-269		3438.43	0
3587.24	41.0608		3587.24	-276		3438.47	0
3587.44	136.571		3587.44	-346		3438.52	0
3587.63	-83.9195		3587.63	-209		3438.57	0
3587.83	-26.4097		3587.83	-318		3438.62	0
3588.02	-28.8998		3588.02	-315		3438.67	0
3588.22	-47.3899		3588.22	-216		3438.72	0
3588.41	33.1199		3588.41	-351		3438.77	0
3588.61	86.6298		3588.61	-307		3438.82	0
3588.8	10.1396		3588.8	-388		3438.87	0
3589	231.649		3589	-136		3438.91	0
						3438.96	0
						3439.01	0
						3439.06	0
						3439.11	0
						3439.16	0
						3439.21	0
						3439.26	0
						3439.31	0
						3439.35	0
						3439.4	0
						3439.45	0
						3439.5	0
						3439.55	0
						3439.6	0
						3439.65	0
						3439.7	0
						3439.74	0
						3439.79	0
						3439.84	0
						3439.89	0
						3439.94	0
						3439.99	0
						3440.04	0
						3440.09	0
						3440.14	0
						3440.18	0
						3440.23	0
						3440.28	0
						3440.33	0
						3440.38	0
						3440.43	0
						3440.48	0
						3440.53	0
						3440.58	0
						3440.62	0
						3440.67	0
						3440.72	0
						3440.77	0
						3440.82	0
						3440.87	0
						3440.92	0
						3440.97	0
						3441.01	0
						3441.06	0
						3441.11	0
						3441.16	0
						3441.21	0
						3441.26	0
						3441.31	0
						3441.36	0
						3441.41	0
						3441.45	0
						3441.5	0
						3441.55	0
						3441.6	0
						3441.65	0
						3441.7	0
						3441.75	0
						3441.8	0
						3441.84	0
						3441.89	0
						3441.94	0
						3441.99	0
						3442.04	0
						3442.09	0
						3442.14	0
						3442.19	0
						3442.24	0
						3442.28	0
						3442.33	0
						3442.38	0
						3442.43	0
						3442.48	0
						3442.53	0
						3442.58	0
						3442.63	0
						3442.68	0
						3442.72	0
						3442.77	0
						3442.82	0
						3442.87	0
						3442.92	0
						3442.97	0
						3443.02	0
						3443.07	0
						3443.11	0
						3443.16	0
						3443.21	0
						3443.26	0
						3443.31	0
						3443.36	0
						3443.41	0
						3443.46	0
						3443.51	0
						3443.55	0
						3443.6	0
						3443.65	0
						3443.7	0
						3443.75	0
						3443.8	0
						3443.85	0
						3443.9	0
						3443.95	0
						3443.99	0
						3444.04	0
						3444.09	0
						3444.14	0
						3444.19	0
						3444.24	0
						3444.29	0
						3444.34	0
						3444.38	0
						3444.43	0
						3444.48	0
						3444.53	0
						3444.58	0
						3444.63	0
						3444.68	0
						3444.73	0
						3444.78	0
						3444.82	0
						3444.87	0
						3444.92	0
						3444.97	0
						3445.02	0
						3445.07	0
						3445.12	0
						3445.17	0
						3445.21	0
						3445.26	0
						3445.31	0
						3445.36	0
						3445.41	0
						3445.46	0
						3445.51	0
						3445.56	0
						3445.61	0
						3445.65	0
						3445.7	0
						3445.75	0
						3445.8	0
						3445.85	0
						3445.9	0
						3445.95	0
						3446	0
						3446.05	0
						3446.09	0
						3446.14	0
						3446.19	0
						3446.24	0
						3446.29	0
						3446.34	0
						3446.39	0
						3446.44	0
						3446.48	0
						3446.53	0
						3446.58	0
						3446.63	0
						3446.68	0
						3446.73	0
						3446.78	0
						3446.83	0
						3446.88	0
						3446.92	0
						3446.97	0
						3447.02	0
						3447.07	0
						3447.12	0
						3447.17	0
						3447.22	0
						3447.27	0
						3447.32	0
						3447.36	0
						3447.41	0
						3447.46	0
						3447.51	0
						3447.56	0
						3447.61	0
						3447.66	0
						3447.71	0
						3447.75	0
						3447.8	0
						3447.85	0
						3447.9	0
						3447.95	0
						3448	0
						3448.05	0
						3448.1	0
						3448.15	0
						3448.19	0
						3448.24	0
						3448.29	0
						3448.34	0
						3448.39	0
						3448.44	0
						3448.49	0
						3448.54	0
						3448.58	0
						3448.63	0
						3448.68	0
						3448.73	0
						3448.78	0
						3448.83	0
						3448.88	0
						3448.93	0
						3448.98	0
						3449.02	0
						3449.07	0
						3449.12	0
						3449.17	0
						3449.22	0
						3449.27	0
						3449.32	0
						3449.37	0
						3449.42	0
						3449.46	0.0544444
						3449.51	0.218547
						3449.56	0.219402
						3449.61	0.387436
						3449.66	0.726838
						3449.71	0.895556
						3449.76	0.89906
						3449.81	0.90265
						3449.85	0.906239
						3449.9	1.25154
						3449.95	1.25658
						3450	1.43932
						3450.05	1.97205
						3450.1	1.97991
						3450.15	1.98786
						3450.2	1.99581
						3450.25	2.3512
						3450.29	2.72368
						3450.34	2.73453
						3450.39	2.74556
						3450.44	2.75658
						3450.49	2.93957
						3450.54	2.95145
						3450.59	2.96333
						3450.64	3.16521
						3450.68	3.93162
						3450.73	4.30274
						3450.78	4.32009
						3450.83	4.33769
						3450.88	4.3553
						3450.93	4.37299
						3450.98	4.77974
						3451.03	4.97547
						3451.08	4.99573
						3451.12	5.01615
						3451.17	5.03667
						3451.22	5.43709
						3451.27	5.4594
						3451.32	5.84709
						3451.37	5.87111
						3451.42	6.29179
						3451.47	6.31769
						3451.52	6.54769
						3451.56	6.57479
						3451.61	7.01496
						3451.66	7.04393
						3451.71	7.25496
						3451.76	7.28513
						3451.81	7.31538
						3451.86	7.76299
						3451.91	8.18709
						3451.95	8.2212
						3452	8.66359
						3452.05	9.07778
						3452.1	9.11573
						3452.15	9.15393
						3452.2	9.19231
						3452.25	9.23094
						3452.3	9.26974
						3452.35	9.73573
						3452.39	9.96487
						3452.44	10.0069
						3452.49	10.0492
						3452.54	10.0918
						3452.59	10.1345
						3452.64	10.8046
						3452.69	11.2728
						3452.74	11.7667
						3452.79	11.8167
						3452.83	12.261
						3452.88	12.3132
						3452.93	12.3659
						3452.98	12.8597
						3453.03	13.3669
						3453.08	13.4242
						3453.13	13.4819
						3453.18	13.5397
						3453.22	13.7942
						3453.27	13.8536
						3453.32	13.9133
						3453.37	13.9734
						3453.42	14.0339
						3453.47	14.0947
						3453.52	14.5958
						3453.57	15.5491
						3453.62	15.6166
						3453.66	15.6845
						3453.71	15.7529
						3453.76	16.6916
						3453.81	16.7646
						3453.86	16.8379
						3453.91	17.1503
						3453.96	17.2255
						3454.01	17.7839
						3454.05	17.8621
						3454.1	18.1451
						3454.15	18.2251
						3454.2	18.785
						3454.25	18.8679
						3454.3	18.9514
						3454.35	19.0353
						3454.4	19.6113
						3454.45	19.6983
						3454.49	20.6942
						3454.54	20.7862
						3454.59	20.879
						3454.64	21.4031
						3454.69	21.9797
						3454.74	22.078
						3454.79	22.1769
						3454.84	22.2764
						3454.89	22.3765
						3454.93	22.984
						3454.98	23.3016
						3455.03	23.4067
						3455.08	24.0144
						3455.13	24.123
						3455.18	24.2322
						3455.23	24.3421
						3455.28	24.4526
						3455.32	24.5638
						3455.37	24.6756
						3455.42	25.0498
						3455.47	26.12
						3455.52	26.2393
						3455.57	26.8885
						3455.62	27.4648
						3455.67	28.6208
						3455.72	28.7521
						3455.76	28.8842
						3455.81	29.0172
						3455.86	29.1509
						3455.91	30.0496
						3455.96	30.1884
						3456.01	30.8554
						3456.06	30.9983
						3456.11	31.1421
						3456.16	31.2867
						3456.2	31.4322
						3456.25	31.5786
						3456.3	31.726
						3456.35	31.8742
						3456.4	32.0233
						3456.45	32.7231
						3456.5	34.1095
						3456.55	34.7465
						3456.59	35.6296
						3456.64	36.1349
						3456.69	37.0052
						3456.74	37.1792
						3456.79	37.3543
						3456.84	38.1088
						3456.89	38.4567
						3456.94	38.6381
						3456.99	38.8209
						3457.03	39.1824
						3457.08	40.9205
						3457.13	41.114
						3457.18	41.8892
						3457.23	42.6227
						3457.28	43.4054
						3457.33	43.6114
						3457.38	43.8186
						3457.42	44.904
						3457.47	45.6186
						3457.52	46.3791
						3457.57	48.1476
						3457.62	48.3775
						3457.67	49.0329
						3457.72	49.8408
						3457.77	50.6465
						3457.82	50.8892
						3457.86	51.1335
						3457.91	51.7445
						3457.96	52.7621
						3458.01	53.0157
						3458.06	53.2709
						3458.11	53.5277
						3458.16	54.5605
						3458.21	56.05
						3458.26	56.3212
						3458.3	58.0638
						3458.35	58.3454
						3458.4	59.0068
						3458.45	60.5167
						3458.5	60.8109
						3458.55	61.1072
						3458.6	61.4053
						3458.65	62.7161
						3458.69	63.434
						3458.74	64.7529
						3458.79	65.387
						3458.84	65.7074
						3458.89	66.4473
						3458.94	66.7737
						3458.99	67.7456
						3459.04	68.88
						3459.09	70.4144
						3459.13	72.2326
						3459.18	72.5897
						3459.23	73.376
						3459.28	75.0068
						3459.33	75.9815
						3459.38	77.0166
						3459.43	77.3992
						3459.48	77.7844
						3459.53	78.1721
						3459.57	78.5624
						3459.62	78.9553
						3459.67	80.9764
						3459.72	82.7335
						3459.77	83.5897
						3459.82	85.2721
						3459.87	86.1406
						3459.92	86.7784
						3459.96	87.2155
						3460.01	87.6554
						3460.06	90.0959
						3460.11	91.9549
						3460.16	93.0056
						3460.21	93.4775
						3460.26	93.9524
						3460.31	95.5035
						3460.36	97.1139
						3460.4	99.0065
						3460.45	100.571
						3460.5	101.182
						3460.55	101.996
						3460.6	104.197
						3460.65	105.361
						3460.7	106.603
						3460.75	107.152
						3460.79	108.732
						3460.84	109.294
						3460.89	109.859
						3460.94	112.512
						3460.99	114.055
						3461.04	114.647
						3461.09	117.914
						3461.14	118.766
						3461.19	119.385
						3461.23	121.449
						3461.28	122.083
						3461.33	123.209
						3461.38	124.593
						3461.43	125.951
						3461.48	126.613
						3461.53	128.123
						3461.58	130.266
						3461.63	131.454
						3461.67	132.148
						3461.72	132.848
						3461.77	134.535
						3461.82	135.744
						3461.87	136.465
						3461.92	137.933
						3461.97	140.202
						3462.02	141.697
						3462.06	142.454
						3462.11	144.88
						3462.16	145.656
						3462.21	147.207
						3462.26	148.778
						3462.31	149.579
						3462.36	150.386
						3462.41	152.228
						3462.46	153.051
						3462.5	155.047
						3462.55	156.944
						3462.6	157.796
						3462.65	158.654
						3462.7	161.369
						3462.75	162.249
						3462.8	163.533
						3462.85	165.5
						3462.89	167.218
						3462.94	168.135
						3462.99	171.222
						3463.04	172.422
						3463.09	174.199
						3463.14	176.256
						3463.19	179.151
						3463.24	180.141
						3463.29	181.703
						3463.33	182.711
						3463.38	183.726
						3463.43	184.748
						3463.48	186.622
						3463.53	188.505
						3463.58	190.664
						3463.63	192.156
						3463.68	193.234
						3463.73	194.319
						3463.77	195.988
						3463.82	197.96
						3463.87	199.078
						3463.92	202.514
						3463.97	205.97
						3464.02	207.137
						3464.07	208.911
						3464.12	210.098
						3464.16	211.898
						3464.21	213.687
						3464.26	215.791
						3464.31	217.61
						3464.36	220.193
						3464.41	221.746
						3464.46	223.307
						3464.51	226.03
						3464.56	228.805
						3464.6	230.741
						3464.65	232.074
						3464.7	234.047
						3464.75	237.585
						3464.8	239.584
						3464.85	244.039
						3464.9	245.772
						3464.95	247.816
						3465	249.262
						3465.04	250.719
						3465.09	253.759
						3465.14	255.247
						3465.19	256.747
						3465.24	259.214
						3465.29	261.404
						3465.34	263.613
						3465.39	265.788
						3465.43	268.839
						3465.48	270.434
						3465.53	272.041
						3465.58	274.319
						3465.63	275.955
						3465.68	278.581
						3465.73	281.585
						3465.78	284.25
						3465.83	285.957
						3465.87	288.65
						3465.92	290.389
						3465.97	292.142
						3466.02	295.254
						3466.07	298.089
						3466.12	300.386
						3466.17	302.211
						3466.22	305.068
						3466.26	307.246
						3466.31	309.124
						3466.36	313.863
						3466.41	315.786
						3466.46	317.724
						3466.51	319.678
						3466.56	323.064
						3466.61	326.096
						3466.66	328.111
						3466.7	331.174
						3466.75	334.568
						3466.8	336.646
						3466.85	340.516
						3466.9	342.638
						3466.95	345.15
						3467	348.046
						3467.05	350.227
						3467.1	352.426
						3467.14	354.644
						3467.19	357.961
						3467.24	360.222
						3467.29	363.187
						3467.34	366.771
						3467.39	369.099
						3467.44	371.447
						3467.49	374.581
						3467.53	378.069
						3467.58	381.211
						3467.63	384.744
						3467.68	387.214
						3467.73	389.704
						3467.78	392.761
						3467.83	395.297
						3467.88	398.645
						3467.93	401.625
						3467.97	406.058
						3468.02	409.475
						3468.07	412.142
						3468.12	415.981
						3468.17	419.053
						3468.22	421.798
						3468.27	424.568
						3468.32	428.653
						3468.37	431.477
						3468.41	436.254
						3468.46	439.139
						3468.51	443.2
						3468.56	446.142
						3468.61	449.926
						3468.66	452.924
						3468.71	456.681
						3468.76	460.501
						3468.8	463.587
						3468.85	466.7
						3468.9	470.677
						3468.95	473.85
						3469	478.263
						3469.05	481.921
						3469.1	485.189
						3469.15	488.487
						3469.2	492.637
						3469.24	498.431
						3469.29	502.604
						3469.34	506.045
						3469.39	509.517
						3469.44	513.021
						3469.49	517.781
						3469.54	521.356
						3469.59	525.779
						3469.63	529.423
						3469.68	533.1
						3469.73	536.811
						3469.78	541.421
						3469.83	546.481
						3469.88	550.308
						3469.93	554.17
						3469.98	560.147
						3470.03	564.093
						3470.07	568.724
						3470.12	574.029
						3470.17	578.097
						3470.22	582.202
						3470.27	587.588
						3470.32	591.777
						3470.37	596.875
						3470.42	601.147
						3470.47	606.116
						3470.51	611.803
						3470.56	616.21
						3470.61	620.658
						3470.66	625.968
						3470.71	631.842
						3470.76	637.106
						3470.81	642.607
						3470.86	647.293
						3470.9	652.024
						3470.95	656.8
						3471	662.541
						3471.05	667.414
						3471.1	672.334
						3471.15	678.686
						3471.2	683.711
						3471.25	689.643
						3471.3	694.77
						3471.34	700.651
						3471.39	707.533
						3471.44	712.826
						3471.49	718.171
						3471.54	724.048
						3471.59	731.847
						3471.64	737.368
						3471.69	742.943
						3471.74	748.573
						3471.78	754.259
						3471.83	760.726
						3471.88	766.531
						3471.93	772.392
						3471.98	779.955
						3472.03	785.944
						3472.08	793.169
						3472.13	799.286
						3472.17	806.6
						3472.22	813.82
						3472.27	820.135
						3472.32	826.515
						3472.37	832.958
						3472.42	839.467
						3472.47	846.042
						3472.52	852.684
						3472.57	859.394
						3472.61	868.098
						3472.66	874.956
						3472.71	881.885
						3472.76	889.859
						3472.81	897.447
						3472.86	904.601
						3472.91	911.828
						3472.96	919.13
						3473	926.508
						3473.05	933.963
						3473.1	941.495
						3473.15	949.105
						3473.2	956.796
						3473.25	965.535
						3473.3	973.393
						3473.35	981.333
						3473.4	989.357
						3473.44	997.465
						3473.49	1006.69
						3473.54	1014.98
						3473.59	1023.36
						3473.64	1031.82
						3473.69	1040.37
						3473.74	1049.02
						3473.79	1057.76
						3473.84	1066.59
						3473.88	1077.08
						3473.93	1086.11
						3473.98	1096.27
						3474.03	1106.49
						3474.08	1116.37
						3474.13	1125.82
						3474.18	1135.36
						3474.23	1145.01
						3474.27	1154.77
						3474.32	1164.63
						3474.37	1174.59
						3474.42	1184.67
						3474.47	1194.86
						3474.52	1206.19
						3474.57	1216.61
						3474.62	1227.14
						3474.67	1238.88
						3474.71	1249.66
						3474.76	1260.55
						3474.81	1271.56
						3474.86	1282.7
						3474.91	1293.96
						3474.96	1305.34
						3475.01	1316.86
						3475.06	1328.5
						3475.11	1341.41
						3475.15	1354.41
						3475.2	1366.46
						3475.25	1378.65
						3475.3	1391.55
						3475.35	1404.02
						3475.4	1416.63
						3475.45	1429.38
						3475.5	1442.27
						3475.54	1455.32
						3475.59	1469.05
						3475.64	1482.39
						3475.69	1495.89
						3475.74	1509.54
						3475.79	1524.45
						3475.84	1539.58
						3475.89	1553.72
						3475.94	1568.02
						3475.98	1582.48
						3476.03	1597.11
						3476.08	1611.91
						3476.13	1626.88
						3476.18	1642.03
						3476.23	1658.5
						3476.28	1675.21
						3476.33	1690.9
						3476.37	1706.77
						3476.42	1722.83
						3476.47	1739.69
						3476.52	1756.13
						3476.57	1772.75
						3476.62	1789.58
						3476.67	1806.6
						3476.72	1823.82
						3476.77	1841.24
						3476.81	1858.86
						3476.86	1877.91
						3476.91	1895.95
						3476.96	1914.21
						3477.01	1932.69
						3477.06	1951.38
						3477.11	1970.29
						3477.16	1990.02
						3477.21	2009.38
						3477.25	2028.97
						3477.3	2051.28
						3477.35	2071.35
						3477.4	2091.66
						3477.45	2112.2
						3477.5	2133.64
						3477.55	2154.68
						3477.6	2175.96
						3477.64	2197.5
						3477.69	2219.29
						3477.74	2242.61
						3477.79	2264.93
						3477.84	2287.51
						3477.89	2310.35
						3477.94	2333.47
						3477.99	2356.86
						3478.04	2380.52
						3478.08	2404.46
						3478.13	2428.69
						3478.18	2453.2
						3478.23	2479.33
						3478.28	2504.43
						3478.33	2529.82
						3478.38	2556.16
						3478.43	2582.83
						3478.47	2609.14
						3478.52	2635.75
						3478.57	2664
						3478.62	2691.25
						3478.67	2718.81
						3478.72	2746.69
						3478.77	2774.9
						3478.82	2803.43
						3478.87	2832.3
						3478.91	2861.49
						3478.96	2892.4
						3479.01	2922.28
						3479.06	2952.51
						3479.11	2983.08
						3479.16	3014.7
						3479.21	3045.98
						3479.26	3077.61
						3479.31	3109.59
						3479.35	3142.64
						3479.4	3175.36
						3479.45	3208.44
						3479.5	3241.89
						3479.55	3277.14
						3479.6	3311.35
						3479.65	3345.93
						3479.7	3381.62
						3479.74	3416.97
						3479.79	3452.71
						3479.84	3488.83
						3479.89	3525.34
						3479.94	3562.24
						3479.99	3600.27
						3480.04	3638.7
						3480.09	3676.79
						3480.14	3715.29
						3480.18	3754.43
						3480.23	3793.73
						3480.28	3833.42
						3480.33	3873.53
						3480.38	3914.03
						3480.43	3954.94
						3480.48	3996.26
						3480.53	4037.98
						3480.58	4080.1
						3480.62	4122.64
						3480.67	4165.57
						3480.72	4208.92
						3480.77	4252.66
						3480.82	4296.81
						3480.87	4341.36
						3480.92	4386.32
						3480.97	4431.67
						3481.01	4477.42
						3481.06	4523.56
						3481.11	4570.09
						3481.16	4617.01
						3481.21	4664.32
						3481.26	4712.01
						3481.31	4760.08
						3481.36	4808.52
						3481.41	4857.32
						3481.45	4906.5
						3481.5	4956.03
						3481.55	5005.91
						3481.6	5056.14
						3481.65	5106.7
						3481.7	5157.6
						3481.75	5208.82
						3481.8	5260.36
						3481.84	5312.2
						3481.89	5364.35
						3481.94	5416.77
						3481.99	5469.48
						3482.04	5522.45
						3482.09	5575.68
						3482.14	5629.15
						3482.19	5682.86
						3482.24	5736.77
						3482.28	5790.9
						3482.33	5845.21
						3482.38	5899.69
						3482.43	5954.34
						3482.48	6009.12
						3482.53	6064.04
						3482.58	6119.05
						3482.63	6174.16
						3482.68	6229.34
						3482.72	6284.56
						3482.77	6339.82
						3482.82	6395.08
						3482.87	6450.33
						3482.92	6505.54
						3482.97	6560.69
						3483.02	6615.75
						3483.07	6670.71
						3483.11	6725.53
						3483.16	6780.19
						3483.21	6834.65
						3483.26	6888.9
						3483.31	6942.91
						3483.36	6996.64
						3483.41	7050.06
						3483.46	7103.15
						3483.51	7155.87
						3483.55	7208.19
						3483.6	7260.07
						3483.65	7311.49
						3483.7	7362.4
						3483.75	7412.78
						3483.8	7462.58
						3483.85	7511.78
						3483.9	7560.32
						3483.95	7608.19
						3483.99	7655.34
						3484.04	7701.72
						3484.09	7747.31
						3484.14	7792.06
						3484.19	7835.93
						3484.24	7878.88
						3484.29	7920.88
						3484.34	7961.88
						3484.38	8001.84
						3484.43	8040.71
						3484.48	8078.47
						3484.53	8115.07
						3484.58	8150.46
						3484.63	8184.61
						3484.68	8217.47
						3484.73	8249.01
						3484.78	8279.19
						3484.82	8307.95
						3484.87	8335.27
						3484.92	8361.11
						3484.97	8385.43
						3485.02	8408.18
						3485.07	8429.34
						3485.12	8448.86
						3485.17	8466.71
						3485.21	8482.86
						3485.26	8497.27
						3485.31	8509.92
						3485.36	8520.76
						3485.41	8529.78
						3485.46	8536.93
						3485.51	8542.21
						3485.56	8545.57
						3485.61	8547.01
						3485.65	8546.49
						3485.7	8544
						3485.75	8539.52
						3485.8	8533.03
						3485.85	8524.53
						3485.9	8513.99
						3485.95	8501.42
						3486	8486.81
						3486.05	8470.14
						3486.09	8451.43
						3486.14	8430.66
						3486.19	8407.85
						3486.24	8383
						3486.29	8356.13
						3486.34	8327.23
						3486.39	8296.32
						3486.44	8263.43
						3486.48	8228.57
[truncated: 2,099 more rows]
