# Supplementary material for: Mechanoradicals in tensed tendon collagen as a source of oxidative stress
Source: Nat Commun. 2020 May 8;11:2315. doi: 10.1038/s41467-020-15567-4 (PMC7210969; doi:10.1038/s41467-020-15567-4)
Supplement: Supplementary file 4 — Source Data [file 41467_2020_15567_MOESM4_ESM.zip › Fig_1b.xlsx]

## Sheet: Sheet1
Series 1
0 N	Size		5 N	Size		10 N	Size		15 N	Size		20 N	Size
	156			172			150			211			200
	151			147			140			176			198
	148			155			160			179			197
	156			148			159			191			214
	142			138			148			180			188
	133			191			156			168			195
	142			149			154			201			197
	153			144			165			185			199
	196			154			133			185			163
	208			141			168			169			184
	157			140			166			175			206
	180			144			159			183			192
	125			150			133			162			181
	115			127			132			184			197
	124			131			147			177			188
	141			134			147			181			202
	138			136			153			168			186
	163			129			144			185			199
	141			156			135			182			174
	162			135			166			186			177
mean	151.55			146.05			150.75			181.4			191.85
st. deviation	22.9748			15.1292			11.8272			11.2596			11.9308
Series 2
0 N	Size		5 N	Size		10 N	Size		15 N	Size		20 N	Size
	138			176			231			248			246
	142			166			208			258			256
	139			179			224			244			253
	138			181			199			260			258
	147			206			219			259			250
	136			186			228			249			247
	145			178			224			216			248
	151			189			238			256			264
	131			164			222			237			243
	128			168			236			243			243
	156			156			211			240			265
	133			175			243			253			278
	149			171			225			272			259
	148			187			247			254			254
	143			185			204			248			237
	140			191			203			261			246
	147			176			218			241			221
	140			186			200			242			251
	130			196			222			258			244
	130			197			231			248			222
mean	140.55			180.65			221.65			249.35			249.25
st. deviation	7.78308			12.3044			14.0872			11.7754			13.3254
Series 3
0 N	Size		5 N	Size		10 N	Size		15 N	Size		20 N	Size
	308			421			598			652			662
	284			462			600			598			671
	275			504			580			638			629
	305			481			557			594			637
	284			406			624			577			657
	248			462			572			604			601
	291			418			553			600			669
	239			471			613			603			610
	263			468			593			624			627
	288			419			537			643			592
	264			403			571			600			621
	264			444			597			677			622
	250			424			578			633			654
	276			429			533			597			660
	266			443			604			568			643
	247			413			565			620			645
	263			445			530			600			624
	289			411			603			624			602
	264			410			596			607			587
	256			375			554			604			597
mean	271.2			435.45			577.9			613.15			630.5
st. deviation	19.2096			31.6302			27.478			25.956			26.6231
Series 4
0 N	Size		5 N	Size		10 N	Size		15 N	Size		20 N	Size
	354			597			701			728			792
	387			574			679			707			811
	366			629			695			778			790
	348			606			667			737			740
	410			572			652			754			720
	351			588			736			694			762
	355			583			695			726			769
	374			543			689			778			793
	336			605			692			734			795
	385			591			668			768			835
	358			614			668			770			783
	416			618			672			758			740
	333			577			697			750			799
	388			567			715			741			762
	337			559			655			733			773
	368			567			672			731			795
	347			585			673			781			767
	350			575			672			750			785
	325			597			703			714			734
	327			537			641			785			834
mean	360.75			584.2			682.1			745.85			778.95
st. deviation	25.9207			23.9266			22.7524			25.8646			30.8143
Series 5
0 N	Size		5 N	Size		10 N	Size		15 N	Size		20 N	Size
	389			585			696			928			950
	380			568			665			942			895
	369			537			648			916			926
	372			543			652			967			899
	381			567			692			896			934
	411			586			662			971			893
	353			602			649			947			919
	381			557			663			935			914
	374			582			664			940			917
	384			563			661			951			952
	381			560			679			986			880
	374			589			674			958			929
	337			595			685			946			939
	363			587			647			954			936
	390			588			697			967			927
	353			598			681			955			910
	363			588			705			960			938
	380			567			693			971			901
	393			594			700			962			963
	353			574			704			978			941
mean	374.05			576.5			675.85			951.5			923.15
st. deviation	17.003			18.1529			19.8555			21.5394			22.0293
