# Supplementary material for: Mechanoradicals in tensed tendon collagen as a source of oxidative stress
Source: Nat Commun. 2020 May 8;11:2315. doi: 10.1038/s41467-020-15567-4 (PMC7210969; doi:10.1038/s41467-020-15567-4)
Supplement: Supplementary file 4 — Source Data [file 41467_2020_15567_MOESM4_ESM.zip › Fig_1c.xlsx]

## Sheet: Sheet1
Experiment 1			Experiment 2
Time	Size		Time	Size
0	269		0	234
194	323		97	195
388	225		195	185
581	363		292	168
775	279		390	156
969	316		487	158
1162	301		585	194
1356	337		682	189
1550	322		780	144
1743	280		878	145
1937	330		975	198
2131	303		1073	148
2324	339		1170	161
2518	382		1268	156
2712	370		1365	150
2905	399		1463	152
3099	446		1560	176
3293	411		1658	176
3486	367		1756	149
3680	368		1853	197
3874	442		1951	176
4067	502		2048	172
4261	393		2146	174
4455	374		2243	176
4648	365		2341	191
4842	420		2438	168
5036	385		2536	154
5229	381		2634	210
5423	416		2731	176
5617	334		2829	213
5810	430		2926	234
6004	369		3024	176
6198	376		3121	196
6391	364		3219	219
6585	395		3316	214
6779	425		3414	210
6972	396		3512	214
7166	419		3609	231
7360	378		3707	247
7553	455		3804	232
7747	447		3902	247
7941	435		3999	235
8134	402		4097	264
8328	445		4194	238
8522	475		4292	289
8715	447		4390	272
8909	380		4487	287
9103	417		4585	294
9296	417		4682	265
9490	434		4780	265
9684	410		4877	256
9877	425		4975	320
10071	424		5072	267
10265	391		5170	313
10458	458		5268	296
10652	420		5365	283
10846	415		5463	292
11039	406		5560	285
11233	486		5658	330
11427	401		5755	335
11620	414		5853	335
11814	411		5950	330
12008	405		6048	336
12201	429		6146	261
12395	461		6243	330
12589	487		6341	346
12782	458		6438	318
12976	404		6536	345
13170	423		6633	405
13363	479		6731	315
13557	452		6828	362
13751	443		6926	337
13944	468		7024	340
14138	458		7121	341
14332	426		7219	344
14525	450		7316	343
14719	411		7414	375
14913	446		7511	338
15107	394		7609	376
15300	448		7706	402
15494	499		7804	389
15688	499		7902	355
15881	441		7999	371
16075	438		8097	337
16269	465		8194	342
16462	557		8292	396
16656	402		8389	367
16850	488		8487	336
17043	479		8585	357
17237	433		8682	361
17431	464		8780	420
17624	433		8877	370
17818	493		8975	389
18012	452		9072	364
18205	473		9170	448
18399	458		9268	398
18593	452		9365	383
18786	522		9463	369
18980	479		9560	362
19174	488		9658	376
19368	425		9755	382
19561	405		9853	393
19755	475		9951	363
19949	455		10048	384
20142	425		10146	389
20336	465		10243	380
20530	552		10341	378
20723	454		10438	413
20917	450		10536	396
21111	421		10634	405
21304	408		10731	391
21498	478		10829	386
21692	460		10926	384
21885	402		11024	351
22079	460		11121	378
22273	442		11219	376
22466	427		11317	398
22660	400		11414	409
22854	488		11512	414
23047	417		11609	451
23241	418		11707	418
23435	505		11804	387
23629	430		11902	403
23822	478		12000	423
24016	442		12097	405
24210	456		12195	460
24403	481		12292	412
24597	473		12390	410
24791	481		12487	412
24984	435		12585	393
25178	466		12683	410
25372	461		12780	425
25565	465		12878	405
25759	419		12975	387
25953	497		13073	464
26146	418		13170	433
26340	468		13268	422
26534	486		13366	389
26728	473		13463	389
26921	514		13561	416
27115	471		13658	482
27309	471		13756	410
27502	470		13853	416
27696	454		13951	395
27890	504		14049	445
28083	435		14146	388
28277	442		14244	429
28471	413		14341	436
28664	469		14439	441
28858	489		14536	449
29052	498		14634	372
29246	471		14732	426
29439	463		14829	452
29633	470		14927	400
29827	453		15024	380
30020	494		15122	407
30214	436		15220	410
30408	497		15317	390
30601	475		15415	419
30795	523		15512	400
30989	475		15610	414
31183	434		15707	429
31376	479		15805	451
31570	505		15903	435
31764	411		16000	424
31957	516		16098	433
32151	440		16195	405
32345	414		16293	409
32538	530		16391	407
32732	438		16488	448
32926	468		16586	434
33120	420		16683	466
33313	470		16781	417
33507	488		16878	419
33701	421		16976	449
33894	469		17074	466
34088	498		17171	394
34282	461		17269	414
34475	538		17366	419
34669	444		17464	425
34863	483		17562	465
35056	476		17659	492
35250	519		17757	403
35444	518		17854	452
35638	454		17952	467
35831	413		18049	413
36025	445		18147	434
36219	523		18245	422
36412	480		18342	405
36606	441		18440	406
36800	437		18537	402
36993	479		18635	432
37187	476		18733	424
37381	524		18830	430
37575	449		18928	401
37768	505		19025	444
37962	493		19123	440
38156	541		19221	450
38349	507		19318	438
38543	487		19416	427
38737	528		19513	371
38930	479		19611	433
39124	535		19708	407
39318	481		19806	408
39512	487		19904	376
39705	494		20001	414
39899	443		20099	430
40093	501		20196	418
40286	502		20294	418
40480	498		20392	404
40674	510		20489	415
40867	436		20587	403
41061	456		20684	429
41255	461		20782	451
41449	485		20880	429
41642	566		20977	458
41836	464		21075	413
42030	463		21172	401
42223	473		21270	442
42417	477		21367	410
42611	467		21465	394
42804	454		21563	447
42998	540		21660	403
43192	499		21758	493
43386	480		21855	422
43579	480		21953	406
43773	445		22051	448
43967	518		22148	472
44160	467		22246	452
44354	476		22343	441
44548	477		22441	402
44742	452		22539	431
44935	513		22636	430
45129	503		22734	445
45323	496		22831	433
45516	508		22929	433
45710	468		23027	425
45904	475		23124	420
46098	477		23222	439
46291	493		23319	492
46485	475		23417	436
46679	538		23515	450
46872	524		23612	439
47066	449		23710	434
47260	521		23808	412
47454	413		23905	440
47647	415		24003	468
47841	474		24100	415
48035	548		24198	453
48228	493		24296	467
48422	521		24393	419
48616	516		24491	426
48810	548		24588	467
49003	530		24686	437
49197	477		24784	421
49391	475		24881	453
49584	473		24979	420
49778	446		25076	412
49972	469		25174	422
50166	540		25272	453
50359	537		25369	442
50553	475		25467	407
50747	518		25564	419
50940	513		25662	366
51134	523		25760	419
51328	495		25857	415
51522	508		25955	439
51715	464		26052	398
51909	501		26150	457
52103	487		26248	434
52296	500		26345	432
52490	465		26443	441
52684	550		26540	392
52878	488		26638	399
53071	476		26736	403
53265	511		26833	447
53459	501		26931	419
53652	497		27028	409
53846	527		27126	424
54040	496		27224	458
54234	497		27321	465
54427	523		27419	446
54621	477		27516	402
54815	467		27614	415
55008	590		27712	442
55202	492		27809	492
55396	477		27907	437
55590	530		28004	468
55783	426		28102	429
55977	463		28200	406
56171	501		28297	458
56364	482		28395	448
56558	515		28492	444
56752	483		28590	399
56946	507		28688	454
57139	488		28785	455
57333	507		28883	454
57527	540		28981	393
57721	547		29078	431
57914	533		29176	455
58108	514		29273	386
58302	582		29371	438
58495	533		29469	415
58689	508		29566	457
58883	459		29664	424
59077	524		29761	447
59270	463		29859	421
59464	478		29957	400
59658	448		30054	448
59852	550		30152	453
60045	489		30250	416
60239	524		30347	459
60433	492		30445	410
60626	503		30542	388
60820	476		30640	411
61014	502		30738	444
61208	492		30835	449
61401	529		30933	428
61595	482		31031	413
61789	542		31128	436
61983	555		31226	479
62176	564		31323	432
62370	457		31421	425
62564	472		31519	459
62757	475		31616	446
62951	491		31714	455
63145	523		31811	421
63339	485		31909	437
63532	532		32007	445
63726	507		32104	449
63920	474		32202	435
64114	508		32300	410
64307	478		32397	423
64501	484		32495	487
64695	524		32592	462
64888	560		32690	444
65082	494		32788	417
65276	475		32885	430
65470	521		32983	395
65663	529		33080	477
65857	490		33178	445
66051	516		33276	403
66245	529		33373	433
66438	480		33471	431
66632	502		33569	438
66826	509		33666	393
67019	532		33764	427
67213	514		33861	445
67407	536		33959	412
67601	507		34057	406
67794	552		34154	411
67988	514		34252	430
68182	528		34350	422
68376	498		34447	492
68569	463		34545	441
68763	559		34642	438
68957	484		34740	448
69151	485		34838	413
69344	475		34935	465
69538	561		35033	426
69732	504		35131	436
69925	533		35228	481
70119	486		35326	445
70313	587		35423	462
70507	482		35521	463
70700	544		35619	433
70894	471		35716	458
71088	537		35814	444
71282	510		35912	407
71475	597		36009	486
71669	503		36107	466
71863	508		36204	426
72057	568		36302	451
72250	489		36400	409
72444	489		36497	437
72638	477		36595	426
72832	561		36693	439
73025	478		36790	438
73219	557		36888	448
73413	602		36986	397
73607	473		37083	468
73800	510		37181	464
73994	493		37278	457
74188	495		37376	454
74382	488		37474	458
74575	504		37571	416
74769	525		37669	440
74963	541		37767	437
75157	534		37864	464
75350	598		37962	419
75544	472		38059	465
75738	490		38157	434
75932	490		38255	489
76125	567		38352	476
76319	540		38450	415
76513	534		38548	441
76707	537		38645	460
76900	575		38743	452
77094	468		38841	480
77288	500		38938	451
77481	466		39036	461
77675	475		39133	432
77869	516		39231	468
78063	510		39329	433
78256	547		39426	411
78450	498		39524	451
78644	515		39622	444
78838	579		39719	507
79031	509		39817	412
79225	511		39914	485
79419	462		40012	415
79613	522		40110	455
79806	465		40207	423
80000	500		40305	439
80194	520		40403	449
80388	507		40500	437
80581	466		40598	468
80775	509		40696	402
80969	483		40793	461
81163	467		40891	444
81356	547		40989	397
81550	507		41086	432
81744	465		41184	465
81938	535		41281	451
82131	527		41379	457
82325	482		41477	429
82519	472		41574	433
82713	517		41672	454
82906	494		41770	460
83100	528		41867	422
83294	506		41965	416
83488	491		42063	469
83681	502		42160	461
83875	509		42258	448
84069	493		42355	446
84263	545		42453	445
84456	540		42551	444
84650	508		42648	440
84844	484		42746	448
85038	539		42844	401
85231	474		42941	439
85425	487		43039	430
85619	476		43137	440
85813	502		43234	440
86007	493		43332	438
86200	544		43430	452
86394	540		43527	446
86588	518		43625	455
86782	535		43723	482
86975	589		43820	439
87169	543		43918	431
87363	525		44015	470
87557	528		44113	448
87750	514		44211	397
87944	541		44308	454
88138	551		44406	437
88332	503		44504	429
88525	531		44601	431
88719	450		44699	477
88913	551		44797	445
89107	539		44894	430
89300	571		44992	419
89494	559		45090	423
89688	527		45187	436
89882	525		45285	443
90075	529		45383	462
90269	555		45480	467
90463	549		45578	438
90657	541		45675	413
90851	550		45773	441
91044	501		45871	443
91238	616		45968	461
91432	566		46066	490
91626	499		46164	426
91819	555		46261	450
92013	509		46359	444
92207	536		46457	448
92401	482		46554	474
92594	546		46652	432
92788	537		46750	440
92982	491		46847	455
93176	554		46945	483
93369	633		47043	490
93563	529		47140	457
93757	485		47238	439
93951	470		47336	495
94144	530		47433	452
94338	595		47531	474
94532	528		47628	431
94726	515		47726	476
94919	553		47824	417
95113	470		47921	431
95307	542		48019	458
95501	440		48117	481
95695	516		48214	437
95888	500		48312	462
96082	513		48410	462
96276	598		48507	445
96470	552		48605	471
96663	509		48703	438
96857	524		48800	446
97051	513		48898	424
97245	527		48996	502
97439	567		49093	425
97632	529		49191	464
97826	536		49289	430
98020	594		49386	466
98214	616		49484	457
98407	576		49582	474
98601	483		49679	436
98795	527		49777	424
98989	555		49875	429
99182	518		49972	443
99376	484		50070	433
99570	512		50168	451
99764	485		50265	423
99958	530		50363	480
100151	569		50461	469
100345	520		50558	471
100539	535		50656	482
100733	559		50754	441
100926	527		50851	476
101120	544		50949	451
101314	525		51047	454
101508	513		51144	473
101702	490		51242	450
101895	497		51340	473
102089	515		51437	452
102283	489		51535	485
102477	508		51632	470
102670	486		51730	463
102864	513		51828	482
103058	543		51925	455
103252	506		52023	414
103446	499		52121	445
103639	495		52218	441
103833	555		52316	430
104027	571		52414	503
104221	552		52511	452
104414	578		52609	410
104608	535		52707	453
104802	522		52804	499
104996	488		52902	486
105190	478		53000	480
105383	574		53097	477
105577	518		53195	504
105771	468		53293	446
105965	514		53390	454
106158	469		53488	471
106352	610		53586	430
106546	539		53683	442
106740	501		53781	497
106933	499		53879	436
107127	544		53976	444
107321	502		54074	445
107515	461		54172	447
107709	545		54269	447
107902	514		54367	459
108096	504		54465	433
108290	515		54562	457
108484	523		54660	518
108678	545		54758	474
108871	561		54855	426
109065	542		54953	409
109259	471		55051	450
109453	552		55148	446
109646	498		55246	480
109840	524		55344	447
110034	500		55441	457
110228	512		55539	449
110422	494		55637	486
110615	528		55735	433
110809	508		55832	455
111003	533		55930	466
111197	531		56028	442
111391	527		56125	450
111584	566		56223	446
111778	516		56321	457
111972	540		56418	439
112166	484		56516	484
112360	497		56614	486
112553	531		56711	482
112747	504		56809	423
112941	516		56907	469
113135	495		57004	452
113328	556		57102	458
113522	484		57200	471
113716	536		57297	463
113910	524		57395	446
114104	525		57493	424
114297	548		57590	438
114491	568		57688	517
114685	446		57786	439
114879	568		57883	432
115073	461		57981	509
115266	510		58079	477
115460	469		58176	430
115654	548		58274	443
115848	494		58372	470
116042	527		58470	443
116235	485		58567	453
116429	518		58665	474
116623	547		58763	446
116817	515		58860	472
117011	513		58958	400
117204	584		59056	467
117398	574		59153	467
117592	586		59251	474
117786	601		59349	473
117979	558		59446	453
118173	446		59544	436
118367	545		59642	420
118561	515		59739	445
118755	521		59837	438
118948	525		59935	447
119142	491		60032	472
119336	465		60130	446
119530	529		60228	411
119724	596		60325	428
119917	506		60423	417
120111	554		60521	464
120305	495		60619	459
120499	555		60716	457
120692	493		60814	456
120886	494		60912	430
121080	503		61009	479
121274	473		61107	448
121468	543		61205	483
121661	509		61302	392
121855	523		61400	435
122049	514		61498	470
122243	546		61595	422
122437	535		61693	463
122630	537		61791	459
122824	521		61888	436
123018	542		61986	450
123212	488		62084	456
123406	519		62181	462
123599	504		62279	426
123793	459		62377	426
123987	542		62475	427
124181	559		62572	436
124375	504		62670	422
124568	509		62768	437
124762	557		62865	410
124956	537		62963	424
125150	582		63061	459
125344	474		63158	469
125538	551		63256	495
125731	515		63354	421
125925	458		63451	466
126119	527		63549	434
126313	490		63647	471
126507	532		63745	445
126700	548		63842	459
126894	564		63940	426
127088	554		64038	445
127282	511		64135	434
127476	517		64233	410
127669	579		64331	453
127863	558		64428	457
128057	531		64526	472
128251	471		64624	455
128445	542		64721	442
128638	539		64819	441
128832	519		64917	420
129026	509		65015	401
129220	595		65112	447
129414	487		65210	442
129607	569		65308	430
129801	592		65405	436
129995	521		65503	495
130189	444		65601	442
130383	489		65698	473
130576	553		65796	414
130770	555		65894	449
130964	475		65991	421
131158	508		66089	439
131352	525		66187	414
131546	510		66285	418
131739	517		66382	466
131933	513		66480	427
132127	520		66578	434
132321	503		66675	400
132515	490		66773	447
132708	547		66871	433
132902	535		66968	435
133096	540		67066	400
133290	532		67164	427
133484	561		67262	440
133677	514		67359	384
133871	550		67457	421
134065	547		67555	446
134259	511		67652	465
134453	559		67750	427
134646	515		67848	425
134840	524		67945	409
135034	520		68043	396
135228	529		68141	423
135422	495		68239	435
135615	510		68336	421
135809	504		68434	404
136003	548		68532	464
136197	511		68629	434
136391	549		68727	431
136585	491		68825	384
136778	572		68922	436
136972	456		69020	460
137166	488		69118	459
137360	506		69216	433
137554	520		69313	401
137747	523		69411	411
137941	583		69509	431
138135	540		69606	406
138329	476		69704	444
138523	527		69802	432
138717	543		69899	461
138910	514		69997	442
139104	486		70095	420
139298	581		70193	418
139492	549		70290	425
139686	513		70388	457
139880	502		70486	461
140073	567		70583	403
140267	560		70681	389
140461	536		70779	464
140655	499		70877	460
140849	508		70974	440
141042	505		71072	407
141236	518		71170	462
141430	557		71267	491
141624	529		71365	451
141818	471		71463	475
142012	567		71561	504
142205	577		71658	431
142399	516		71756	427
142593	486		71854	434
142787	533		71951	449
142981	574		72049	435
143174	518		72147	450
143368	533		72245	433
143562	523		72342	391
143756	520		72440	456
143950	563		72538	465
144144	569		72635	421
144337	454		72733	409
144531	528		72831	471
144725	557		72928	423
144919	434		73026	419
145113	522		73124	426
145307	471		73222	486
145500	492		73319	488
145694	525		73417	429
145888	500		73515	438
146082	481		73612	395
146276	490		73710	442
146469	489		73808	470
146663	530		73906	426
146857	576		74003	406
147051	525		74101	432
147245	528		74199	423
147439	583		74296	445
147632	507		74394	406
147826	498		74492	433
148020	507		74590	418
148214	505		74687	479
148408	539		74785	413
148602	504		74883	418
148795	550		74980	420
148989	581		75078	450
149183	581		75176	420
149377	544		75274	440
149571	567		75371	408
149765	533		75469	416
149958	520		75567	427
150152	513		75664	374
150346	557		75762	442
150540	548		75860	471
150734	588		75958	435
150928	537		76055	450
151121	491		76153	403
151315	590		76251	445
151509	505		76349	431
151703	510		76446	449
151897	523		76544	425
152091	592		76642	471
152284	526		76739	443
152478	576		76837	444
152672	487		76935	498
152866	501		77033	434
153060	480		77130	442
153254	631		77228	446
153447	556		77326	439
153641	568		77424	471
153835	545		77521	472
154029	449		77619	465
154223	529		77717	440
154417	564		77814	443
154610	526		77912	411
154804	481		78010	422
154998	517		78108	460
155192	526		78205	439
155386	523		78303	451
155580	542		78401	421
155773	555		78499	442
155967	512		78596	471
156161	484		78694	413
156355	500		78792	446
156549	523		78889	443
156743	598		78987	436
156937	515		79085	421
157130	530		79183	437
157324	492		79280	410
157518	571		79378	424
157712	518		79476	412
157906	549		79573	436
158100	508		79671	441
158293	527		79769	478
158487	559		79867	425
158681	584		79964	442
158875	593		80062	454
159069	535		80160	457
159263	538		80258	441
159456	493		80355	441
159650	503		80453	472
159844	535		80551	482
160038	621		80649	450
160232	536		80746	462
160426	448		80844	409
160619	585		80942	476
160813	529		81039	515
161007	533		81137	466
161201	571		81235	459
161395	527		81333	401
161589	486		81430	460
161782	542		81528	509
161976	552		81626	451
162170	591		81723	480
162364	535		81821	431
162558	543		81919	423
162752	554		82017	453
162946	570		82114	433
163139	518		82212	476
163333	557		82310	445
163527	530		82408	452
163721	524		82505	438
163915	608		82603	436
164109	528		82701	474
164302	577		82799	431
164496	530		82896	479
164690	517		82994	447
164884	467		83092	457
165078	597		83190	440
165272	512		83287	464
165466	509		83385	488
165659	557		83483	446
165853	551		83580	458
166047	551		83678	477
166241	560		83776	478
166435	608		83874	451
166629	610		83971	453
166823	512		84069	469
167016	554		84167	485
167210	556		84265	425
167404	534		84362	490
167598	589		84460	446
167792	564		84558	470
167986	596		84656	417
168180	573		84753	473
168373	583		84851	463
168567	560		84949	479
168761	627		85047	482
168955	557		85144	486
169149	473		85242	486
169343	522		85340	433
169537	520		85438	430
169730	544		85535	481
169924	515		85633	471
170118	537		85731	472
170312	633		85829	472
170506	555		85926	466
170700	546		86024	450
170894	535		86122	471
171087	529		86219	497
171281	590		86317	435
171475	560		86415	429
171669	592		86513	515
171863	526		86610	436
172057	544		86708	485
172251	532		86806	483
172444	549		86904	525
172638	502		87001	481
172832	563		87099	467
173026	551		87197	452
173220	537		87295	476
173414	599		87392	442
173607	548		87490	455
173801	471		87588	455
173995	528		87686	458
174189	501		87783	488
174383	528		87881	451
174577	565		87979	466
174771	518		88077	498
174964	542		88174	411
175158	636		88272	445
175352	545		88370	413
175546	509		88468	422
175740	527		88565	450
175934	586		88663	458
176515	587		88761	458
176709	542		88859	483
176903	595		88956	447
177097	552		89054	475
177291	545		89152	488
177485	559		89250	474
177679	595		89347	467
177872	579		89445	526
178066	576		89543	455
178260	553		89641	473
178454	495		89738	468
178648	550		89836	430
178842	580		89934	447
179036	597		90032	477
179229	587		90129	462
179423	517		90227	443
179617	561		90325	483
179811	522		90423	490
180005	544		90520	436
180199	558		90618	462
180393	563		90716	468
180587	579		90814	469
180780	502		90911	467
180974	537		91009	436
181168	580		91107	472
181362	584		91205	487
181556	534		91302	480
181750	547		91400	469
181944	554		91498	479
182138	520		91596	541
182331	600		91693	516
182525	632		91791	519
182719	528		91889	492
182913	519		91987	452
183107	560		92084	461
183301	542		92182	444
183495	532		92280	463
183688	596		92378	484
183882	559		92476	471
184076	600		92573	485
184270	586		92671	477
184464	553		92769	492
184658	524		92867	465
184852	550		92964	462
185046	576		93062	478
185239	555		93160	483
185433	528		93258	474
185627	542		93355	470
185821	547		93453	449
186015	539		93551	519
186209	504		93649	478
186403	513		93746	466
186596	582		93844	497
186790	550		93942	454
186984	537		94040	442
187178	563		94137	475
187372	507		94235	494
187566	507		94333	449
187760	539		94431	502
187954	482		94528	470
188147	587		94626	478
188341	565		94724	520
188535	569		94822	479
188729	597		94919	510
188923	519		95017	510
189117	602		95115	454
189311	535		95213	457
189505	585		95311	477
189698	545		95408	477
189892	562		95506	480
190086	546		95604	453
190280	564		95702	482
190474	556		95799	465
190668	533		95897	432
190862	623		95995	437
191056	559		96093	511
191250	505		96190	484
191443	560		96288	482
191637	529		96386	446
191831	584		96484	460
192025	576		96581	448
192219	567		96679	468
192413	534		96777	555
192607	492		96875	465
192801	552		96973	465
192994	542		97070	511
193188	576		97168	480
193382	526		97266	474
193576	608		97364	462
193770	584		97461	460
193964	568		97559	462
194158	498
194352	564
194546	574
194739	543
194933	560
195127	500
195321	579
195515	579
195709	529
195903	560
196097	524
196290	510
196484	569
196678	587
196872	456
197066	596
197260	617
197454	536
197648	552
197842	595
198035	512
198229	573
198423	586
198617	524
198811	563
199005	621
199199	488
199393	591
199587	496
199780	581
199974	570
200168	551
200362	589
200556	530
200750	557
200944	498
201138	498
201331	588
201525	559
201719	581
201913	509
202107	550
202301	577
202495	546
202689	527
202883	527
203076	558
203270	579
203464	563
203658	569
203852	622
204046	529
204240	556
204434	604
204628	606
204822	577
205015	563
205209	565
205403	538
205597	534
205791	559
205985	610
206179	611
206373	536
206567	532
206761	493
206954	541
207148	625
207342	578
207536	540
207730	541
207924	548
208118	598
208312	557
208506	524
208700	566
208893	543
209087	563
209281	593
209475	595
209669	539
209863	575
210057	583
210251	536
210445	604
210639	555
210832	548
211026	600
211220	557
211414	604
211608	536
211802	590
211996	517
212190	572
212384	530
212578	535
212771	488
212965	542
213159	577
213353	531
213547	537
213741	531
213935	578
214129	547
214323	503
214517	556
214710	537
214904	604
215098	544
215292	545
215486	546
215680	617
215874	583
216068	569
216262	490
216456	577
216650	523
216843	540
217037	523
217231	594
217425	565
217619	557
217813	525
218007	545
218201	533
218395	571
218589	585
218783	533
218977	540
219170	581
219364	581
219558	571
219752	532
219946	588
220140	568
220334	547
220528	526
220722	518
220916	527
221110	570
221304	563
221497	590
221691	583
221885	580
222079	585
222273	548
222467	563
222661	537
222855	537
223049	612
223243	600
223437	559
223630	601
223824	603
224018	547
224212	508
224406	546
224600	546
224794	561
224988	546
225182	556
225376	566
225570	566
225764	579
225957	560
226151	544
226345	536
226539	606
226733	536
226927	558
227121	542
227315	531
227509	573
227703	603
227897	585
228091	565
228284	620
228478	619
228672	622
228866	550
229060	559
229254	555
229448	538
229642	560
229836	607
230030	570
230224	594
230418	521
230611	605
230805	566
230999	560
231193	564
231387	528
231581	534
231775	578
231969	576
232163	545
232357	506
232550	506
232744	608
232938	591
233131	580
233325	587
233519	566
233712	548
233906	565
234100	630
234293	544
234487	539
234681	625
234874	574
235068	569
235262	547
235455	542
235649	585
235843	540
236036	639
236230	556
236424	591
236617	557
236811	531
237005	556
237198	578
237392	511
237586	620
237779	573
237973	574
238167	503
238360	591
238554	605
238748	650
238941	571
239135	545
239329	595
239522	591
239716	640
239910	546
240103	513
240297	627
240491	564
240684	537
240878	549
241072	526
241265	598
241459	542
241653	557
241846	587
242040	574
242234	612
242427	616
242621	562
242815	567
243008	584
243202	571
243396	587
243589	566
243783	554
243977	588
244170	629
244364	564
244558	578
244751	612
