# Supplementary material for: Mechanoradicals in tensed tendon collagen as a source of oxidative stress
Source: Nat Commun. 2020 May 8;11:2315. doi: 10.1038/s41467-020-15567-4 (PMC7210969; doi:10.1038/s41467-020-15567-4)
Supplement: Supplementary file 4 — Source Data [file 41467_2020_15567_MOESM4_ESM.zip › Fig_2a.xls]

## Sheet: fda_av_equal.csv
Figure 2A
1st atom index	2nd atom index	Pairwise force between 1st and 2nd atoms, averaged over 100 ns simulation (kJ/mol*K) calculated using FDA method	Pairwise force - Gaussian smoothed	Pairwise force - Gaussian smoothed -color code
1	5	-830.304	-853.762	#64ff92
5	18	-660.979	-858.861	#69ff8d
18	20	-649.363	-868.222	#74ff83
20	22	-1221.69	-880.308	#92ff64
22	35	-1005.94	-893.301	#b8ff3f
35	37	-631.86	-905.508	#dbff1c
37	39	-1270.31	-915.591	#fcef00
39	46	-850.751	-922.847	#ffd800
46	48	-698.511	-927.26	#ffca00
48	50	-1222.75	-929.376	#ffc100
50	67	-1106.28	-930.238	#ffbe00
67	69	-638.612	-931.193	#ffbc00
69	71	-1047.93	-933.508	#ffb600
71	74	-807.691	-938.22	#ffa200
74	76	-622.135	-945.906	#ff8700
76	78	-1210.81	-956.522	#ff6400
78	95	-1071.44	-969.463	#ff3900
95	97	-656.288	-983.726	#f10800
97	99	-1243.11	-998.031	#f10800
99	107	-1163.58	-1011.05	#f10800
107	109	-668.926	-1021.58	#f10800
109	111	-1302.79	-1028.68	#f10800
111	122	-1104.33	-1031.77	#f10800
122	124	-899.014	-1030.73	#f10800
124	126	-1435.92	-1025.97	#f10800
126	144	-984.509	-1018.29	#f10800
144	146	-572.14	-1008.84	#f10800
146	148	-1321.39	-998.855	#f10800
148	155	-995.945	-989.511	#f10800
155	157	-671.886	-981.764	#f50a00
157	159	-1069.44	-976.34	#ff1f00
159	165	-1188.14	-973.698	#ff2700
165	167	-684.404	-974.102	#ff2400
167	169	-1146.5	-977.644	#ff1900
169	172	-803.566	-984.244	#f10800
172	174	-684.732	-993.632	#f10800
174	176	-1467.98	-1005.39	#f10800
176	188	-1020.24	-1018.9	#f10800
188	190	-681.144	-1033.32	#f10800
190	192	-1323.4	-1047.63	#f10800
192	199	-982.922	-1060.62	#f10800
199	201	-783.035	-1071.05	#f10800
201	203	-1447.14	-1077.86	#f10800
203	215	-1186.02	-1080.42	#f10800
215	217	-1232.1	-1078.7	#f10800
217	227	-1164.65	-1073.34	#f10800
227	229	-1008.63	-1065.42	#f10800
229	231	-682.776	-1056.19	#f10800
231	233	-1087.22	-1046.77	#f10800
233	236	-1074.93	-1037.91	#f10800
236	238	-1152.02	-1030.05	#f10800
238	248	-1138.36	-1023.41	#f10800
248	250	-1021.04	-1018.14	#f10800
250	252	-642.136	-1014.32	#f10800
252	254	-1206.63	-1011.99	#f10800
254	267	-1066	-1010.95	#f10800
267	269	-714.304	-1010.74	#f10800
269	271	-1128.2	-1010.71	#f10800
271	274	-1064.97	-1010.22	#f10800
274	276	-1147.82	-1008.84	#f10800
276	286	-1113.98	-1006.59	#f10800
286	288	-1029.22	-1003.89	#f10800
288	290	-607.665	-1001.43	#f10800
290	292	-1215.37	-999.837	#f10800
292	299	-997.413	-999.354	#f10800
299	301	-726.271	-999.676	#f10800
301	303	-1103.37	-999.958	#f10800
303	306	-1050.55	-999.044	#f10800
306	308	-1150.98	-995.863	#f10800
308	318	-1086.26	-989.815	#f10800
318	320	-998.155	-981.087	#f80d00
320	322	-777.742	-970.725	#ff3100
322	324	-1321.61	-960.504	#ff5600
324	344	-893.729	-952.459	#ff7000
344	346	-477.971	-948.351	#ff7e00
346	348	-1104.18	-949.164	#ff7b00
348	351	-743.443	-954.758	#ff6a00
351	353	-640.739	-963.93	#ff4b00
353	355	-1199.14	-974.753	#ff2400
355	370	-1299.91	-985.192	#f10800
370	372	-1132.66	-993.676	#f10800
372	383	-1158.31	-999.433	#f10800
383	385	-881.533	-1002.37	#f10800
385	387	-683.471	-1002.74	#f10800
387	389	-991.077	-1000.63	#f10800
389	392	-1037.91	-995.645	#f10800
392	394	-1054.09	-987.007	#f10800
394	404	-1105.31	-973.904	#ff2700
404	406	-1174.08	-956.119	#ff6400
406	408	-1066.09	-934.484	#ffb000
408	419	-1039.64	-911.034	#edfe0a
419	421	-749.788	-888.588	#a9ff4e
421	423	-489.279	-870.06	#76ff81
423	425	-836.656	-857.595	#69ff8d
425	428	-677.071	-851.872	#64ff92
428	430	-491.514	-851.969	#64ff92
430	432	-953.471	-855.667	#67ff90
432	438	-1256.64	-860.152	#6cff8b
438	440	-1053.85	-862.853	#6fff88
440	451	-1082.78	-862.013	#6fff88
451	453	-697.813	-856.894	#69ff8d
453	455	-566.381	-847.66	#5fff97
455	457	-848.545	-834.964	#53ffa4
457	460	-886.567	-819.621	#41ffb5
460	462	-938.698	-802.484	#30ffc7
462	472	-964.258	-784.447	#1effd8
472	474	-791.129	-766.594	#07eef0
474	476	-353.569	-750.254	#00d9ff
476	478	-875.268	-736.931	#00c9ff
478	491	-851.907	-728.05	#00bdff
491	493	-357.821	-724.672	#00b9ff
493	495	-749.789	-727.256	#00bdff
495	498	-672.552	-735.528	#00c6ff
498	500	-464.93	-748.593	#00d9ff
500	502	-1053.33	-765.149	#07eef0
502	518	-984.627	-783.772	#1cffdb
518	520	-430.604	-803.165	#30ffc7
520	522	-1080.68	-822.22	#44ffb3
522	535	-952.813	-839.953	#58ff9f
535	537	-569.56	-855.366	#67ff90
537	539	-893.929	-867.302	#74ff83
539	542	-945.515	-874.465	#81ff76
542	544	-995.422	-875.69	#83ff74
544	554	-973.252	-870.316	#76ff81
554	556	-1064.56	-858.645	#69ff8d
556	558	-970.034	-842.195	#5aff9c
558	569	-912.311	-823.586	#46ffb0
569	571	-730.236	-806.012	#35ffc2
571	573	-355.441	-792.425	#26ffd1
573	575	-760.532	-784.725	#1effd8
575	578	-602.803	-783.174	#1cffdb
578	580	-381.003	-786.377	#1effd8
580	582	-1077.76	-791.834	#26ffd1
582	593	-1161.26	-796.856	#2bffcc
593	595	-999.137	-799.553	#2dffc9
595	606	-1018.18	-799.468	#2dffc9
606	608	-710.719	-797.575	#2bffcc
608	610	-430.247	-795.732	#28ffce
610	612	-808.397	-795.711	#28ffce
612	615	-609.32	-798.345	#2bffcc
615	617	-384.392	-803.097	#30ffc7
617	619	-1083.42	-808.179	#35ffc2
619	630	-1161.38	-811.258	#3affbd
630	632	-988.42	-810.34	#37ffbf
632	643	-1040.6	-804.536	#32ffc4
643	645	-749.033	-794.379	#28ffce
645	647	-474.258	-781.682	#18fedf
647	649	-857.938	-768.983	#0af1ed
649	652	-677.278	-758.839	#00e5f7
652	654	-468.777	-753.279	#00dffc
654	656	-998.343	-753.451	#00dffc
656	659	-680.468	-759.518	#00e5f7
659	661	-329.692	-770.754	#0cf5eb
661	663	-1164.25	-785.767	#1effd8
663	670	-834.547	-802.721	#30ffc7
670	672	-554.829	-819.61	#41ffb5
672	674	-904.492	-834.596	#50ffa6
674	677	-979.086	-846.291	#5dff9a
677	679	-1040.51	-854.078	#64ff92
679	689	-999.327	-858.274	#69ff8d
689	691	-977.878	-860.051	#6cff8b
691	693	-441.497	-861.125	#6cff8b
693	695	-980.768	-863.267	#6fff88
695	708	-901.065	-867.723	#74ff83
708	710	-505.018	-874.801	#81ff76
710	712	-889.101	-883.761	#9cff5a
712	715	-972.114	-893.01	#b5ff41
715	717	-1012.65	-900.658	#ccff2b
717	727	-1039	-905.169	#dbff1c
727	729	-1066.74	-905.877	#dbff1c
729	731	-1000.83	-903.221	#d3ff23
731	741	-929.256	-898.615	#c7ff30
741	743	-819.802	-893.852	#b8ff3f
743	745	-465.244	-890.466	#aeff49
745	747	-852.652	-889.193	#abff4b
747	750	-907.621	-889.737	#aeff49
750	752	-957.986	-891.018	#b0ff46
752	762	-998.533	-891.674	#b3ff44
762	764	-1078.23	-890.708	#b0ff46
764	766	-974.932	-887.905	#a6ff50
766	777	-963.534	-883.871	#9cff5a
777	779	-784.794	-879.675	#90ff67
779	781	-484.824	-876.274	#86ff71
781	783	-823.346	-873.943	#7dff7a
783	786	-891.026	-872.016	#7aff7d
786	788	-962.642	-869.097	#76ff81
788	798	-983.475	-863.545	#6fff88
798	800	-1049.36	-854.18	#67ff90
800	802	-975.535	-840.84	#58ff9f
802	813	-944.004	-824.494	#46ffb0
813	815	-750.094	-807.011	#35ffc2
815	817	-408.451	-790.614	#23ffd3
817	819	-767.475	-777.195	#14fde3
819	822	-633.745	-767.834	#0af1ed
822	824	-561.803	-762.681	#05ebf2
824	826	-1241.02	-761.086	#03e8f5
826	844	-795.773	-762.022	#03e8f5
844	846	-316.219	-764.525	#05ebf2
846	848	-972.522	-767.938	#0af1ed
848	858	-1006.25	-772.018	#0cf5eb
858	860	-513.911	-776.832	#11fbe6
860	862	-910.106	-782.497	#1cffdb
862	865	-711.462	-788.923	#21ffd6
865	867	-401.228	-795.722	#28ffce
867	869	-1137.21	-802.183	#30ffc7
869	877	-1054.81	-807.514	#35ffc2
877	879	-473.084	-811.102	#3affbd
879	881	-1077.18	-812.729	#3affbd
881	889	-1026.33	-812.688	#3affbd
889	891	-522.396	-811.698	#3affbd
891	893	-892.848	-810.67	#37ffbf
893	896	-706.694	-810.445	#37ffbf
896	898	-450.822	-811.637	#3affbd
898	900	-1191.15	-814.601	#3cffba
900	911	-1021.06	-819.502	#41ffb5
911	913	-481.94	-826.448	#49ffae
913	915	-926.104	-835.511	#53ffa4
915	921	-968.767	-846.613	#5dff9a
921	923	-504.796	-859.322	#6cff8b
923	925	-995.92	-872.737	#7aff7d
925	928	-727.971	-885.501	#a1ff55
928	930	-851.373	-896.101	#bfff37
930	932	-1343.85	-903.351	#d3ff23
932	950	-1085.26	-906.852	#dfff18
950	952	-805.984	-907.267	#e3ff14
952	962	-1097.33	-906.197	#dfff18
962	964	-765.291	-905.639	#dbff1c
964	966	-457.86	-907.254	#e3ff14
966	968	-1005.2	-911.643	#f0fd07
968	971	-733.26	-918.02	#ffea00
971	973	-734.879	-924.393	#ffd300
973	975	-1385.62	-928.241	#ffc700
975	995	-1194.57	-927.399	#ffca00
995	997	-1028	-920.862	#ffde00
997	1008	-1127.31	-909.215	#e8ff0f
1008	1010	-795.538	-894.426	#baff3c
1010	1012	-518.837	-879.199	#8dff69
1012	1014	-902.789	-866.162	#74ff83
1014	1017	-706.986	-857.108	#69ff8d
1017	1019	-453.82	-852.715	#64ff92
1019	1021	-1208.35	-852.645	#64ff92
1021	1032	-1041.13	-855.983	#67ff90
1032	1034	-646.362	-861.743	#6fff88
1034	1036	-1256.68	-869.216	#76ff81
1036	1056	-722.064	-877.939	#8bff6c
1056	1058	-422.426	-887.507	#a6ff50
1058	1060	-962.265	-897.273	#c2ff35
1060	1063	-965.385	-906.189	#dfff18
1063	1065	-1041.33	-913.006	#f5f803
1065	1075	-1026.31	-916.602	#feec00
1075	1077	-1102.63	-916.377	#feec00
1077	1079	-962.134	-912.5	#f2fb05
1079	1090	-970.301	-905.811	#dbff1c
1090	1092	-789.072	-897.435	#c4ff32
1092	1094	-506.151	-888.377	#a9ff4e
1094	1096	-926.22	-879.129	#8dff69
1096	1099	-936.64	-869.633	#76ff81
1099	1101	-1022.49	-859.52	#6cff8b
1101	1111	-1034.85	-848.523	#5fff97
1111	1113	-927.47	-836.828	#53ffa4
1113	1115	-440.263	-825.255	#49ffae
1115	1117	-992.326	-815.152	#3cffba
1117	1130	-841.034	-807.985	#35ffc2
1130	1132	-458.305	-804.905	#32ffc4
1132	1134	-948.692	-806.359	#35ffc2
1134	1137	-692.662	-811.882	#3affbd
1137	1139	-510.353	-820.26	#41ffb5
1139	1141	-988.247	-829.885	#4bffab
1141	1147	-1184.51	-839.35	#55ffa1
1147	1149	-687.512	-847.958	#5fff97
1149	1151	-1320.79	-855.902	#67ff90
1151	1171	-742.224	-864.133	#71ff86
1171	1173	-434.769	-873.828	#7dff7a
1173	1175	-889.703	-885.687	#a1ff55
1175	1178	-765.259	-899.372	#c9ff2d
1178	1180	-618.117	-913.417	#f5f803
1180	1182	-1256.5	-925.551	#ffd000
1182	1197	-1277.67	-933.466	#ffb600
1197	1199	-1112.7	-935.592	#ffad00
1199	1210	-1153.67	-931.64	#ffbc00
1210	1212	-850.913	-922.592	#ffd800
1212	1214	-578.946	-910.294	#ebff0c
1214	1216	-953.915	-896.8	#c2ff35
1216	1219	-748.11	-883.743	#9cff5a
1219	1221	-575.34	-872.064	#7aff7d
1221	1223	-1375.89	-862.095	#6fff88
1223	1233	-982.657	-853.904	#64ff92
1233	1235	-512.338	-847.671	#5fff97
1235	1237	-915.563	-843.889	#5aff9c
1237	1243	-980.231	-843.2	#5aff9c
1243	1245	-537.247	-846.07	#5dff9a
1245	1247	-897.276	-852.296	#64ff92
1247	1250	-684.85	-860.72	#6cff8b
1250	1252	-580.348	-869.306	#76ff81
1252	1254	-1103.51	-875.585	#83ff74
1254	1269	-1287.97	-877.379	#88ff6f
1269	1271	-1078.19	-873.555	#7dff7a
1271	1282	-1116.88	-864.421	#71ff86
1282	1284	-729.504	-851.652	#62ff95
1284	1286	-478.845	-837.76	#55ffa1
1286	1288	-817.237	-825.214	#49ffae
1288	1291	-695.254	-815.693	#3fffb8
1291	1293	-443.826	-809.705	#37ffbf
1293	1295	-1118.38	-806.69	#35ffc2
1295	1308	-993.559	-805.509	#32ffc4
1308	1310	-634.749	-805.131	#32ffc4
1310	1312	-1225.9	-805.111	#32ffc4
1312	1330	-778.4	-805.699	#32ffc4
1330	1332	-348.465	-807.575	#35ffc2
1332	1334	-895.199	-811.315	#3affbd
1334	1337	-689.314	-816.936	#3fffb8
1337	1339	-538.841	-823.721	#46ffb0
1339	1341	-1194.13	-830.411	#4effa9
1341	1354	-1066.58	-835.701	#53ffa4
1354	1356	-656.888	-838.805	#55ffa1
1356	1358	-1284.24	-839.785	#58ff9f
1358	1378	-765.707	-839.549	#55ffa1
1378	1380	-405.182	-839.508	#55ffa1
1380	1382	-948.787	-840.971	#58ff9f
1382	1385	-736.773	-844.602	#5dff9a
1385	1387	-542.467	-850.203	#62ff95
1387	1389	-1182.53	-856.782	#69ff8d
1389	1405	-1072.78	-862.949	#6fff88
1405	1407	-586.438	-867.432	#74ff83
1407	1409	-1255.87	-869.52	#76ff81
1409	1416	-885.814	-869.21	#76ff81
1416	1418	-631.908	-867.149	#74ff83
1418	1420	-1019.64	-864.316	#71ff86
1420	1423	-740.447	-861.623	#6fff88
1423	1425	-572.932	-859.649	#6cff8b
1425	1427	-1180.45	-858.485	#69ff8d
1427	1442	-941.407	-857.819	#69ff8d
1442	1444	-445.866	-857.167	#69ff8d
1444	1446	-1135.46	-856.146	#67ff90
1446	1454	-1134.52	-854.59	#67ff90
1454	1456	-560.852	-852.629	#64ff92
1456	1458	-1045.41	-850.471	#62ff95
1458	1461	-707.243	-848.174	#5fff97
1461	1463	-489.449	-845.476	#5dff9a
1463	1465	-996.303	-841.82	#58ff9f
1465	1471	-1055.19	-836.584	#53ffa4
1471	1473	-762.945	-829.45	#4bffab
1473	1475	-1287.58	-820.798	#44ffb3
1475	1493	-794.673	-811.736	#3affbd
1493	1495	-296.852	-803.949	#32ffc4
1495	1497	-947.347	-799.213	#2dffc9
1497	1500	-622.342	-798.831	#2dffc9
1500	1502	-446.05	-803.294	#30ffc7
1502	1504	-1064.86	-812.177	#3affbd
1504	1512	-1045.17	-824.294	#46ffb0
1512	1514	-469.739	-838.035	#55ffa1
1514	1516	-1279.81	-851.76	#64ff92
1516	1526	-783.786	-863.994	#71ff86
1526	1528	-616.798	-873.589	#7dff7a
1528	1530	-997.742	-879.798	#90ff67
1530	1533	-951.216	-882.341	#97ff5f
1533	1535	-1066.54	-881.52	#95ff62
1535	1545	-1052.18	-878.22	#8bff6c
1545	1547	-927.439	-873.786	#7dff7a
1547	1549	-444.229	-869.726	#76ff81
1549	1551	-850.105	-867.275	#74ff83
1551	1557	-995.213	-866.948	#74ff83
1557	1559	-564	-868.323	#74ff83
1559	1561	-936.695	-870.154	#76ff81
1561	1564	-940.569	-870.712	#76ff81
1564	1566	-1062.27	-868.418	#74ff83
1566	1576	-1036.86	-862.441	#6fff88
1576	1578	-964.896	-853.104	#64ff92
1578	1580	-561.952	-841.944	#58ff9f
1580	1582	-1130.91	-831.407	#4effa9
1582	1600	-747.043	-824.132	#46ffb0
1600	1602	-333.54	-822.176	#44ffb3
1602	1604	-873.716	-826.32	#49ffae
1604	1607	-691.866	-835.712	#53ffa4
1607	1609	-460.648	-848.089	#5fff97
1609	1611	-1162.56	-860.425	#6cff8b
1611	1622	-1264.82	-869.937	#76ff81
1622	1624	-1177.06	-875.005	#81ff76
1624	1635	-1050.98	-875.651	#83ff74
1635	1637	-753.686	-873.385	#7dff7a
1637	1639	-479.221	-870.493	#76ff81
1639	1641	-844.426	-869.007	#76ff81
1641	1644	-662.967	-869.814	#76ff81
1644	1646	-558.708	-872.345	#7aff7d
1646	1648	-1208.3	-874.809	#81ff76
1648	1655	-1139.1	-875.019	#81ff76
1655	1657	-1096.03	-871.329	#7aff7d
1657	1668	-1102.88	-863.304	#6fff88
1668	1670	-782.801	-851.869	#64ff92
1670	1672	-485.957	-838.904	#55ffa1
1672	1674	-845.893	-826.564	#49ffae
1674	1677	-675.042	-816.527	#3fffb8
1677	1679	-465.329	-809.615	#37ffbf
1679	1681	-1185.88	-805.828	#32ffc4
1681	1692	-1044.09	-804.688	#32ffc4
1692	1694	-467.824	-805.749	#32ffc4
1694	1696	-971.287	-808.868	#37ffbf
1696	1706	-974.424	-814.221	#3cffba
1706	1708	-465.694	-822.03	#44ffb3
1708	1710	-860.023	-832.066	#4effa9
1710	1713	-695.95	-843.316	#5aff9c
1713	1715	-516.298	-853.993	#64ff92
1715	1717	-1301.84	-861.93	#6fff88
1717	1727	-1052.27	-865.233	#71ff86
1727	1729	-1142.32	-862.989	#6fff88
1729	1740	-1067.88	-855.684	#67ff90
1740	1742	-743.68	-845.135	#5dff9a
1742	1744	-466	-834	#50ffa6
1744	1746	-814.22	-824.987	#46ffb0
1746	1749	-680.717	-820.135	#41ffb5
1749	1751	-511.559	-820.418	#44ffb3
1751	1753	-1120.71	-825.706	#49ffae
1753	1766	-1056.41	-835.048	#53ffa4
1766	1768	-446.627	-847.075	#5fff97
1768	1770	-1124.18	-860.343	#6cff8b
1770	1783	-939.024	-873.445	#7dff7a
1783	1785	-604.234	-885.013	#9fff58
1785	1787	-914.752	-893.714	#b8ff3f
1787	1790	-975.784	-898.295	#c7ff30
1790	1792	-1079.07	-897.848	#c4ff32
1792	1802	-1109.02	-892.146	#b3ff44
1802	1804	-939.374	-881.917	#95ff62
1804	1806	-665.42	-868.979	#76ff81
1806	1808	-1192.36	-855.924	#67ff90
1808	1828	-763.46	-845.594	#5dff9a
1828	1830	-316.932	-840.328	#58ff9f
1830	1832	-863.074	-841.267	#58ff9f
1832	1835	-666.632	-847.999	#5fff97
1835	1837	-547.765	-858.715	#69ff8d
1837	1839	-1191.78	-870.814	#76ff81
1839	1854	-1270.4	-881.822	#95ff62
1854	1856	-992.598	-890.233	#aeff49
1856	1867	-1059.75	-896.025	#bfff37
1867	1869	-795.494	-900.553	#ccff2b
1869	1871	-562.983	-905.943	#dbff1c
1871	1873	-1000.6	-914.22	#f7f500
1873	1876	-675.157	-926.501	#ffcd00
1876	1878	-559.849	-942.594	#ff9200
1878	1880	-1340.87	-961.1	#ff5300
1880	1891	-1064.52	-979.995	#fb1000
1891	1893	-977.444	-997.371	#f10800
1893	1895	-1476.32	-1012.08	#f10800
1895	1915	-1038.57	-1023.91	#f10800
1915	1917	-655.023	-1033.37	#f10800
1917	1919	-1133.19	-1041.26	#f10800
1919	1922	-841.039	-1048.08	#f10800
1922	1924	-842.896	-1053.8	#f10800
1924	1926	-1412.76	-1057.94	#f10800
1926	1946	-1263.08	-1059.92	#f10800
1946	1948	-1136.14	-1059.49	#f10800
1948	1959	-1219.67	-1056.84	#f10800
1959	1961	-851.356	-1052.57	#f10800
1961	1963	-736.964	-1047.25	#f10800
1963	1965	-1055.43	-1041.03	#f10800
1965	1968	-1060.81	-1033.37	#f10800
1968	1970	-1102.56	-1023.23	#f10800
1970	1980	-1151.26	-1009.5	#f10800
1980	1982	-1197.94	-991.539	#f10800
1982	1984	-1046.22	-969.643	#ff3600
1984	1995	-1018.11	-945.139	#ff8a00
1995	1997	-856.681	-920.052	#ffe100
1997	1999	-557.911	-896.615	#c2ff35
1999	2001	-927.88	-876.625	#86ff71
2001	2004	-717.006	-861.011	#6cff8b
2004	2006	-508.626	-849.755	#62ff95
2006	2008	-1371.62	-842.072	#5aff9c
2008	2018	-883.419	-836.805	#53ffa4
2018	2020	-522.02	-832.892	#50ffa6
2020	2022	-935.885	-829.604	#4bffab
2022	2028	-1023.12	-826.59	#49ffae
2028	2030	-586.493	-823.766	#46ffb0
2030	2032	-945.571	-821.004	#44ffb3
2032	2035	-758.182	-817.902	#3fffb8
2035	2037	-501.077	-813.78	#3cffba
2037	2039	-994.8	-807.795	#35ffc2
2039	2045	-1124.07	-799.321	#2dffc9
2045	2047	-626.115	-788.318	#21ffd6
2047	2049	-1206.02	-775.542	#11fbe6
2049	2069	-686.993	-762.464	#03e8f5
2069	2071	-279.668	-750.963	#00dcfe
2071	2073	-835.634	-742.736	#00cfff
2073	2076	-630.693	-738.828	#00ccff
2076	2078	-416.767	-739.362	#00ccff
2078	2080	-997.237	-743.621	#00d2ff
2080	2090	-978.012	-750.353	#00d9ff
2090	2092	-413.884	-758.298	#00e5f7
2092	2094	-1000.1	-766.583	#07eef0
2094	2102	-1015.59	-774.878	#11fbe6
2102	2104	-462.251	-783.315	#1cffdb
2104	2106	-910.331	-792.146	#26ffd1
2106	2109	-669.631	-801.352	#30ffc7
2109	2111	-517.439	-810.424	#37ffbf
2111	2113	-970.519	-818.394	#41ffb5
2113	2119	-1154.61	-824.131	#46ffb0
2119	2121	-594.141	-826.779	#49ffae
2121	2123	-1347.88	-826.246	#49ffae
2123	2135	-799.221	-823.333	#46ffb0
2135	2137	-488.013	-819.646	#41ffb5
2137	2139	-909.716	-817.237	#3fffb8
2139	2142	-709.581	-818.063	#41ffb5
2142	2144	-469.764	-823.584	#46ffb0
2144	2146	-991.73	-834.536	#50ffa6
2146	2152	-1070.09	-850.895	#62ff95
2152	2154	-492.66	-871.97	#7aff7d
2154	2156	-995.474	-896.619	#c2ff35
2156	2162	-1061.76	-923.301	#ffd500
2162	2164	-702.631	-950.188	#ff7900
2164	2166	-1012.69	-975.231	#ff2100
2166	2169	-1074.48	-996.355	#f10800
2169	2171	-1108.84	-1011.77	#f10800
2171	2181	-1169.19	-1020.31	#f10800
2181	2183	-1231.9	-1021.78	#f10800
2183	2185	-1130.89	-1016.94	#f10800
2185	2196	-1078.14	-1007.4	#f10800
2196	2198	-855.728	-995.071	#f10800
2198	2200	-646.003	-981.768	#f50a00
2200	2202	-943.78	-968.736	#ff3c00
2202	2205	-984.703	-956.574	#ff6400
2205	2207	-1123.45	-945.423	#ff8a00
2207	2217	-1132.1	-935.306	#ffad00
2217	2219	-973.637	-926.413	#ffcd00
2219	2221	-438.844	-919.152	#ffe400
2221	2223	-1215.64	-914.05	#f7f500
2223	2233	-812.426	-911.389	#f0fd07
2233	2235	-606.712	-910.936	#edfe0a
2235	2237	-935.263	-911.904	#f0fd07
2237	2240	-976.463	-913.148	#f5f803
2240	2242	-1096.9	-913.611	#f5f803
2242	2252	-1096.34	-912.752	#f2fb05
2252	2254	-1034.14	-910.839	#edfe0a
2254	2256	-485.217	-908.904	#e8ff0f
2256	2258	-1218.05	-908.333	#e6ff11
2258	2268	-772.071	-910.258	#ebff0c
2268	2270	-515.294	-914.985	#faf200
2270	2272	-912.083	-921.657	#ffdb00
2272	2275	-958.776	-928.338	#ffc700
2275	2277	-1084.2	-932.571	#ffb900
2277	2287	-1091.81	-932.157	#ffb900
2287	2289	-1160.41	-925.996	#ffcd00
2289	2291	-1078.33	-914.592	#f7f500
2291	2302	-1043.84	-900.069	#ccff2b
2302	2304	-742.444	-885.521	#a1ff55
2304	2306	-464.422	-874.111	#7dff7a
2306	2308	-775.264	-867.997	#74ff83
2308	2311	-665.951	-867.593	#74ff83
2311	2313	-557.803	-871.496	#7aff7d
2313	2315	-1153.55	-876.939	#88ff6f
2315	2331	-1260.72	-880.79	#92ff64
2331	2333	-1047.46	-880.579	#92ff64
2333	2344	-1108.43	-875.261	#83ff74
2344	2346	-836.537	-865.339	#71ff86
2346	2348	-525.044	-852.561	#64ff92
2348	2350	-892.719	-839.137	#55ffa1
2350	2353	-708.152	-827.003	#49ffae
2353	2355	-517.362	-817.346	#3fffb8
2355	2357	-1048.41	-810.45	#37ffbf
2357	2363	-1080.95	-805.978	#35ffc2
2363	2365	-444.281	-803.414	#30ffc7
2365	2367	-932.48	-802.386	#30ffc7
2367	2373	-1011.94	-802.854	#30ffc7
2373	2375	-516.917	-805.06	#32ffc4
2375	2377	-900.419	-809.235	#37ffbf
2377	2380	-712.16	-815.307	#3cffba
2380	2382	-503.684	-822.773	#44ffb3
2382	2384	-1028.69	-830.77	#4effa9
2384	2390	-1076.99	-838.347	#55ffa1
2390	2392	-659.645	-844.83	#5dff9a
2392	2394	-1264.08	-850.123	#62ff95
2394	2412	-850.579	-854.741	#67ff90
2412	2414	-444.663	-859.649	#6cff8b
2414	2416	-974.685	-865.871	#71ff86
2416	2419	-780.526	-874.114	#7dff7a
2419	2421	-541.067	-884.576	#9fff58
2421	2423	-1309.53	-896.918	#c2ff35
2423	2434	-1134.04	-910.408	#edfe0a
2434	2436	-540.372	-924.098	#ffd300
2436	2438	-1049.44	-936.982	#ffa600
2438	2444	-1080.58	-947.989	#ff8100
2444	2446	-718.111	-956.015	#ff6400
2446	2448	-1040.93	-959.956	#ff5900
2448	2451	-1058.98	-958.889	#ff5c00
2451	2453	-1138.94	-952.349	#ff7300
2453	2463	-1144.47	-940.575	#ff9800
2463	2465	-1024.85	-924.647	#ffd300
2465	2467	-532.96	-906.401	#dfff18
2467	2469	-1046.25	-888.107	#a9ff4e
2469	2482	-918.201	-871.959	#7aff7d
2482	2484	-513.87	-859.597	#6cff8b
2484	2486	-952.554	-851.684	#64ff92
2486	2489	-743.401	-847.734	#5fff97
2489	2491	-540.109	-846.286	#5dff9a
2491	2493	-1030.51	-845.363	#5dff9a
2493	2499	-1176.29	-843.061	#5aff9c
2499	2501	-679.857	-838.162	#55ffa1
2501	2503	-1329.48	-830.591	#4effa9
2503	2523	-744.632	-821.413	#44ffb3
2523	2525	-395.992	-812.542	#3affbd
2525	2527	-924.79	-806.155	#35ffc2
2527	2530	-641.723	-804.064	#32ffc4
2530	2532	-450.617	-807.301	#35ffc2
2532	2534	-1140.08	-815.891	#3fffb8
2534	2541	-870.007	-828.978	#4bffab
2541	2543	-484.563	-845.084	#5dff9a
2543	2545	-1153.92	-862.403	#6fff88
2545	2556	-1012.57	-879.055	#8dff69
2556	2558	-621.819	-893.278	#b8ff3f
2558	2560	-968.702	-903.568	#d6ff21
2560	2563	-1014.19	-908.851	#e8ff0f
2563	2565	-1074.5	-908.701	#e8ff0f
2565	2575	-1080.91	-903.483	#d6ff21
2575	2577	-1016.96	-894.413	#baff3c
2577	2579	-547.963	-883.403	#9aff5d
2579	2581	-1020.76	-872.723	#7aff7d
2581	2594	-882.081	-864.429	#71ff86
2594	2596	-493.175	-859.891	#6cff8b
2596	2598	-934.451	-859.438	#6cff8b
2598	2601	-719.218	-862.27	#6fff88
2601	2603	-593.882	-866.771	#74ff83
2603	2605	-1412.69	-871.107	#7aff7d
2605	2617	-963.809	-873.867	#7dff7a
2617	2619	-747.332	-874.625	#81ff76
2619	2621	-1242.38	-874.169	#7dff7a
2621	2641	-803.62	-874.2	#7dff7a
2641	2643	-421.554	-876.708	#86ff71
2643	2645	-969.147	-883.231	#9aff5d
2645	2648	-701.571	-894.229	#baff3c
2648	2650	-506.53	-908.909	#e8ff0f
2650	2652	-1139.53	-925.509	#ffd000
2652	2663	-1334.63	-941.962	#ff9500
2663	2665	-1117.92	-956.581	#ff6400
2665	2676	-1180.31	-968.549	#ff3c00
2676	2678	-803.74	-977.882	#ff1900
2678	2680	-617.637	-985.083	#f10800
2680	2682	-968.399	-990.593	#f10800
2682	2685	-1033.66	-994.352	#f10800
2685	2687	-1062.51	-995.78	#f10800
2687	2697	-1140.17	-994.071	#f10800
2697	2699	-1171.94	-988.604	#f10800
2699	2701	-1082.99	-979.364	#fd1300
2701	2712	-1063.54	-967.001	#ff4200
2712	2714	-811.134	-952.555	#ff7000
2714	2716	-604.05	-937.09	#ffa600
2716	2718	-893.125	-921.313	#ffde00
2718	2721	-964.65	-905.395	#dbff1c
2721	2723	-1058.65	-889.168	#abff4b
2723	2733	-1120.34	-872.448	#7aff7d
2733	2735	-913.491	-855.354	#67ff90
2735	2737	-416.064	-838.486	#55ffa1
2737	2739	-852.143	-822.898	#46ffb0
2739	2745	-1020.91	-809.858	#37ffbf
2745	2747	-556.066	-800.588	#2dffc9
2747	2749	-871.443	-795.988	#28ffce
2749	2752	-697.604	-796.451	#2bffcc
2752	2754	-447.62	-801.862	#30ffc7
2754	2756	-1031.89	-811.595	#3affbd
2756	2762	-1048.96	-824.621	#46ffb0
2762	2764	-477.809	-839.607	#55ffa1
2764	2766	-948.235	-854.98	#67ff90
2766	2772	-1049.11	-869.011	#76ff81
2772	2774	-660.616	-879.981	#90ff67
2774	2776	-976.169	-886.396	#a4ff53
2776	2779	-1016.38	-887.282	#a6ff50
2779	2781	-1079.15	-882.521	#97ff5f
2781	2791	-1098.07	-873.04	#7aff7d
2791	2793	-912.744	-860.827	#6cff8b
2793	2795	-437.127	-848.678	#5fff97
2795	2797	-835.65	-839.667	#58ff9f
2797	2803	-983.288	-836.469	#53ffa4
2803	2805	-471.516	-840.712	#58ff9f
2805	2807	-833.329	-852.506	#64ff92
2807	2810	-669.422	-870.295	#76ff81
2810	2812	-601.26	-891.196	#b0ff46
2812	2814	-1159.18	-911.651	#f0fd07
2814	2824	-1379.11	-928.334	#ffc700
2824	2826	-1096.53	-938.98	#ff9e00
2826	2837	-1149.85	-942.928	#ff9200
2837	2839	-912.987	-941.134	#ff9800
2839	2841	-653.511	-935.688	#ffad00
2841	2843	-988.184	-929.093	#ffc400
2843	2846	-816.702	-923.464	#ffd500
2846	2848	-583.102	-920.042	#ffe100
2848	2850	-1133.74	-919.103	#ffe400
2850	2856	-1142.95	-920.241	#ffe100
2856	2858	-635.518	-922.834	#ffd800
2858	2860	-1173.83	-926.526	#ffcd00
2860	2868	-1096.61	-931.466	#ffbc00
2868	2870	-596.138	-938.199	#ffa200
2870	2872	-1058.73	-947.392	#ff8100
2872	2875	-799.394	-959.432	#ff5900
2875	2877	-678.653	-974.069	#ff2400
2877	2879	-1155.26	-990.325	#f10800
2879	2892	-1165.55	-1006.64	#f10800
2892	2894	-1047.9	-1021.13	#f10800
2894	2905	-1088.18	-1031.98	#f10800
2905	2907	-1081.03	-1037.78	#f10800
2907	2909	-688.258	-351.522	#0000f1
2915	2919	-224.77	-351.469	#0000f1
2919	2932	-151.808	-351.764	#0000f1
2932	2934	-70.1155	-353.125	#0000f1
2934	2936	-598.602	-356.256	#0000f1
2936	2953	-492.276	-361.596	#0000f1
2953	2955	-21.6255	-369.196	#0000f1
2955	2957	-613.267	-378.562	#0000f1
2957	2964	-359.899	-388.702	#0000f1
2964	2966	-18.1337	-398.347	#0000f1
2966	2968	-706.1	-406.155	#0000f1
2968	2976	-620.11	-410.99	#0000f1
2976	2978	-259.372	-412.316	#0000f1
2978	2980	-805.092	-410.269	#0000f1
2980	2998	-403.294	-405.637	#0000f1
2998	3000	9.4968	-399.647	#0000f1
3000	3002	-562.316	-393.601	#0000f1
3002	3005	-311.255	-388.555	#0000f1
3005	3007	-69.9557	-385.151	#0000f1
3007	3009	-830.204	-383.576	#0000f1
3009	3021	-387.325	-383.758	#0000f1
3021	3023	-32.9489	-385.52	#0000f1
3023	3025	-692.822	-388.745	#0000f1
3025	3032	-379.869	-393.335	#0000f1
3032	3034	-50.416	-399.169	#0000f1
3034	3036	-536.891	-405.991	#0000f1
3036	3042	-655.003	-413.331	#0000f1
3042	3044	-83.1255	-420.587	#0000f1
3044	3046	-536.243	-427.158	#0000f1
3046	3049	-500.886	-432.593	#0000f1
3049	3051	-571.964	-436.722	#0000f1
3051	3061	-520.467	-439.643	#0000f1
3061	3063	-461.341	-441.542	#0000f1
3063	3065	-20.9747	-442.529	#0000f1
3065	3067	-512.617	-442.46	#0000f1
3067	3070	-497.948	-440.898	#0000f1
3070	3072	-609.929	-437.309	#0000f1
3072	3082	-575.158	-431.339	#0000f1
3082	3084	-514.957	-423.045	#0000f1
3084	3086	-97.4596	-413.048	#0000f1
3086	3088	-611.493	-402.51	#0000f1
3088	3101	-455.72	-392.837	#0000f1
3101	3103	-52.2406	-385.398	#0000f1
3103	3105	-518.699	-381.187	#0000f1
3105	3108	-301.861	-380.662	#0000f1
3108	3110	-75.8969	-383.711	#0000f1
3110	3112	-637.091	-389.789	#0000f1
3112	3127	-526.026	-398.132	#0000f1
3127	3129	-132.459	-407.974	#0000f1
3129	3131	-686.895	-418.682	#0000f1
3131	3144	-470.74	-429.767	#0000f1
3144	3146	-80.8591	-440.815	#0000f1
3146	3148	-555.064	-451.458	#0000f1
3148	3151	-507.173	-461.324	#0000f1
3151	3153	-559.934	-470.185	#0000f1
3153	3163	-554.981	-478.039	#0000f1
3163	3165	-522.294	-485.257	#0000f1
3165	3167	-235.685	-492.566	#0000f1
3167	3169	-871.431	-500.862	#0000f1
3169	3189	-412.413	-510.853	#0000f1
3189	3191	-9.0263	-522.757	#0000f1
3191	3193	-680.12	-536.047	#0000f1
3193	3196	-604.687	-549.465	#0000f1
3196	3198	-629.161	-561.322	#0000f1
3198	3208	-615.889	-569.962	#0000f5
3208	3210	-767.703	-574.27	#0000fb
3210	3212	-684.887	-574.067	#0000fb
3212	3223	-660.906	-570.212	#0000f8
3223	3225	-557.019	-564.342	#0000f1
3225	3227	-176.026	-558.419	#0000f1
3227	3229	-737.556	-554.206	#0000f1
3229	3232	-536.328	-552.775	#0000f1
3232	3234	-145.328	-554.372	#0000f1
3234	3236	-688.229	-558.489	#0000f1
3236	3242	-817.429	-564.283	#0000f1
3242	3244	-315.785	-571.025	#0000f8
3244	3246	-1027.17	-578.513	#0000ff
3246	3258	-571.049	-587.115	#0002ff
3258	3260	-206.035	-597.602	#000dff
3260	3262	-738.809	-610.689	#0020ff
3262	3265	-543.265	-626.54	#0036ff
3265	3267	-196.34	-644.558	#004cff
3267	3269	-748.144	-663.385	#0065ff
3269	3275	-1058.93	-681.314	#007eff
3275	3277	-911.784	-696.79	#0094ff
3277	3288	-854.63	-708.773	#00a4ff
3288	3290	-654.598	-716.884	#00b0ff
3290	3292	-303.468	-721.284	#00b3ff
3292	3294	-808.859	-722.371	#00b6ff
3294	3297	-829.385	-720.511	#00b3ff
3297	3299	-836.556	-715.984	#00adff
3299	3309	-877.032	-709.074	#00a4ff
3309	3311	-721.253	-700.252	#009aff
3311	3313	-345.758	-690.292	#0087ff
3313	3315	-900.121	-680.337	#007aff
3315	3328	-822.035	-671.68	#0071ff
3328	3330	-310.792	-665.573	#0068ff
3330	3332	-786.516	-662.964	#0065ff
3332	3335	-576.455	-664.272	#0068ff
3335	3337	-316.977	-669.378	#006eff
3337	3339	-911.276	-677.68	#0077ff
3339	3355	-912.509	-688.245	#0087ff
3355	3357	-395.01	-700.006	#009aff
3357	3359	-920.954	-711.847	#00a7ff
3359	3372	-780.416	-722.694	#00b6ff
3372	3374	-407.595	-731.541	#00c3ff
3374	3376	-873.345	-737.538	#00c9ff
3376	3379	-871.957	-740.095	#00ccff
3379	3381	-865.832	-739.096	#00ccff
3381	3391	-902.293	-735.019	#00c6ff
3391	3393	-766.811	-728.999	#00c0ff
3393	3395	-327.097	-722.705	#00b6ff
3395	3397	-808.818	-718.024	#00b0ff
3397	3403	-890.992	-716.611	#00adff
3403	3405	-388.558	-719.437	#00b3ff
3405	3407	-829.656	-726.493	#00bdff
3407	3410	-596.673	-736.648	#00c9ff
3410	3412	-320.761	-747.902	#00d5ff
3412	3414	-1063.7	-757.922	#00e5f7
3414	3425	-1102	-764.744	#05ebf2
3425	3427	-1010.2	-767.445	#0af1ed
3427	3438	-939.022	-766.477	#07eef0
3438	3440	-687.168	-763.467	#05ebf2
3440	3442	-345.651	-760.605	#03e8f5
3442	3444	-787.336	-759.709	#00e5f7
3444	3447	-599.255	-761.476	#03e8f5
3447	3449	-333.502	-765.182	#07eef0
3449	3451	-1065.69	-768.96	#0af1ed
3451	3462	-1114.83	-770.598	#0cf5eb
3462	3464	-1029.02	-768.452	#0af1ed
3464	3475	-947.932	-762.176	#03e8f5
3475	3477	-706.153	-752.87	#00dcfe
3477	3479	-366.128	-742.709	#00cfff
3479	3481	-745.461	-734.219	#00c6ff
3481	3484	-625.146	-729.451	#00c0ff
3484	3486	-354.685	-729.505	#00c0ff
3486	3488	-1023.4	-734.386	#00c6ff
3488	3501	-900.557	-743.211	#00cfff
3501	3503	-427.306	-754.633	#00dffc
3503	3505	-1160.02	-767.151	#07eef0
3505	3515	-697.771	-779.348	#14fde3
3515	3517	-473.279	-789.967	#23ffd3
3517	3519	-915.042	-797.891	#2bffcc
3519	3522	-884.551	-802.218	#30ffc7
3522	3524	-966.62	-802.408	#30ffc7
3524	3534	-996.27	-798.463	#2bffcc
3534	3536	-878.637	-791.03	#23ffd3
3536	3538	-438.09	-781.358	#18fedf
3538	3540	-867.192	-771.083	#0cf5eb
3540	3546	-911.799	-761.855	#03e8f5
3546	3548	-417.297	-754.999	#00dffc
3548	3550	-876.267	-751.221	#00dcfe
3550	3553	-658.55	-750.498	#00d9ff
3553	3555	-431.624	-752.229	#00dcfe
3555	3557	-1123.85	-755.515	#00e2fa
3557	3564	-838.538	-759.459	#00e5f7
3564	3566	-568.486	-763.411	#05ebf2
3566	3568	-1184.52	-767.103	#07eef0
3568	3588	-629.19	-770.471	#0cf5eb
3588	3590	-301.848	-773.501	#0ff8e8
3590	3592	-869.899	-776.091	#11fbe6
3592	3595	-881.109	-778.033	#14fde3
3595	3597	-940.787	-779.22	#14fde3
3597	3607	-966.931	-779.835	#18fedf
3607	3609	-851.395	-780.51	#18fedf
3609	3611	-367.572	-782.233	#1cffdb
3611	3613	-840.489	-786.014	#1effd8
3613	3619	-870.318	-792.435	#26ffd1
3619	3621	-462.174	-801.28	#30ffc7
3621	3623	-862.678	-811.39	#3affbd
3623	3626	-880.625	-820.809	#44ffb3
3626	3628	-915.121	-827.295	#49ffae
3628	3638	-961.281	-828.936	#4bffab
3638	3640	-993.251	-824.667	#46ffb0
3640	3642	-961.846	-814.631	#3cffba
3642	3653	-921.761	-800.108	#2dffc9
3653	3655	-693.214	-783.093	#1cffdb
3655	3657	-401.482	-765.768	#07eef0
3657	3659	-820.561	-749.905	#00d9ff
3659	3662	-643.203	-736.485	#00c9ff
3662	3664	-498.938	-725.704	#00b9ff
3664	3666	-1175.42	-717.176	#00b0ff
3666	3684	-815.034	-710.347	#00a7ff
3684	3686	-277.15	-704.867	#00a1ff
3686	3688	-838.231	-700.778	#009aff
3688	3694	-900.431	-698.474	#0097ff
3694	3696	-410.326	-698.474	#0097ff
3696	3698	-799.554	-701.157	#009aff
3698	3701	-608.832	-706.51	#00a1ff
3701	3703	-313.873	-714.095	#00aaff
3703	3705	-1068.01	-723.158	#00b6ff
3705	3716	-994.528	-732.946	#00c3ff
3716	3718	-397.455	-743.027	#00cfff
3718	3720	-1002.72	-753.434	#00dffc
3720	3728	-916.8	-764.622	#05ebf2
3728	3730	-449.18	-777.143	#14fde3
3730	3732	-826.268	-791.24	#23ffd3
3732	3735	-645.587	-806.465	#35ffc2
3735	3737	-493.29	-821.647	#44ffb3
3737	3739	-1135.36	-835.197	#53ffa4
3739	3752	-1149.31	-845.654	#5dff9a
3752	3754	-1051.73	-852.297	#64ff92
3754	3765	-1016.92	-855.47	#67ff90
3765	3767	-786.94	-856.454	#67ff90
3767	3769	-471.89	-856.9	#69ff8d
3769	3771	-849.939	-858.127	#69ff8d
3771	3774	-695.84	-860.527	#6cff8b
3774	3776	-633.67	-863.449	#6fff88
3776	3778	-1228.2	-865.59	#71ff86
3778	3796	-1121.94	-865.691	#71ff86
3796	3798	-1009.48	-863.259	#6fff88
3798	3808	-1014.86	-858.919	#6cff8b
3808	3810	-751.283	-854.195	#67ff90
3810	3812	-433.376	-850.867	#62ff95
3812	3814	-806.836	-850.119	#62ff95
3814	3817	-652.206	-851.936	#64ff92
3817	3819	-638.501	-855.03	#67ff90
3819	3821	-1303.49	-857.299	#69ff8d
3821	3841	-1099.65	-856.674	#69ff8d
3841	3843	-985.963	-851.986	#64ff92
3843	3854	-1056.51	-843.393	#5aff9c
3854	3856	-717.29	-832.328	#4effa9
3856	3858	-455.933	-820.932	#44ffb3
3858	3860	-834.981	-811.196	#3affbd
3860	3863	-687.159	-804.294	#32ffc4
3863	3865	-419.957	-800.308	#2dffc9
3865	3867	-1186.09	-798.43	#2bffcc
3867	3878	-1029.66	-797.493	#2bffcc
3878	3880	-623.509	-796.592	#2bffcc
3880	3882	-1153.36	-795.484	#28ffce
3882	3902	-721.581	-794.587	#28ffce
3902	3904	-318.254	-794.702	#28ffce
3904	3906	-933.34	-796.533	#2bffcc
3906	3909	-680.746	-800.312	#2dffc9
3909	3911	-557.598	-805.748	#32ffc4
3911	3913	-1345.73	-812.195	#3affbd
3913	3925	-925.551	-818.959	#41ffb5
3925	3927	-432.799	-825.588	#49ffae
3927	3929	-1199.93	-831.917	#4effa9
3929	3941	-731.682	-837.887	#55ffa1
3941	3943	-490.056	-843.325	#5aff9c
3943	3945	-883.452	-847.709	#5fff97
3945	3948	-930.863	-850.193	#62ff95
3948	3950	-1048.52	-849.861	#62ff95
3950	3960	-1060.03	-846.081	#5dff9a
3960	3962	-939.964	-838.824	#55ffa1
3962	3964	-452.191	-828.815	#4bffab
3964	3966	-974.885	-817.441	#3fffb8
3966	3979	-977.786	-806.372	#35ffc2
3979	3981	-524.935	-797.135	#2bffcc
3981	3983	-851.867	-790.715	#23ffd3
3983	3986	-638.678	-787.259	#21ffd6
3986	3988	-481.528	-786.144	#1effd8
3988	3990	-936.428	-786.299	#1effd8
3990	3996	-1082.5	-786.695	#21ffd6
3996	3998	-686.342	-786.894	#21ffd6
3998	4000	-1237.15	-787.341	#21ffd6
4000	4020	-701.825	-789.221	#23ffd3
4020	4022	-261.805	-793.975	#28ffce
4022	4024	-852.774	-802.604	#30ffc7
4024	4027	-622.533	-815.062	#3cffba
4027	4029	-526.928	-830.107	#4effa9
4029	4031	-1076.95	-845.608	#5dff9a
4031	4047	-1246.96	-859.344	#6cff8b
4047	4049	-1024.16	-869.843	#76ff81
4049	4060	-1095.14	-876.961	#88ff6f
4060	4062	-828.656	-881.857	#95ff62
4062	4064	-547.695	-886.45	#a4ff53
4064	4066	-881.718	-892.545	#b5ff41
4066	4069	-681.252	-901	#ceff28
4069	4071	-505.48	-911.348	#f0fd07
4071	4073	-1304.52	-921.999	#ffdb00
4073	4083	-1151.36	-930.949	#ffbe00
4083	4085	-1161.97	-936.651	#ffaa00
4085	4096	-1170.76	-938.686	#ffa200
4096	4098	-887.739	-937.841	#ffa200
4098	4100	-620.762	-935.734	#ffad00
4100	4102	-966.103	-933.978	#ffb300
4102	4105	-745.179	-933.391	#ffb600
4105	4107	-536.892	-933.623	#ffb300
4107	4109	-1113.25	-933.293	#ffb600
4109	4124	-1368.19	-930.631	#ffbe00
4124	4126	-1147.3	-924.309	#ffd300
4126	4137	-1142.9	-914.018	#f7f500
4137	4139	-763.309	-900.62	#ccff2b
4139	4141	-536.951	-885.797	#a1ff55
4141	4143	-891.966	-871.333	#7aff7d
4143	4146	-752.848	-858.466	#69ff8d
4146	4148	-578.392	-847.581	#5fff97
4148	4150	-1101.97	-838.305	#55ffa1
4150	4166	-1128.58	-829.942	#4bffab
4166	4168	-568.96	-822.038	#44ffb3
4168	4170	-1150.42	-814.673	#3cffba
4170	4188	-761.17	-808.451	#37ffbf
4188	4190	-375.813	-804.173	#32ffc4
4190	4192	-881.594	-802.316	#30ffc7
4192	4195	-689.461	-802.623	#30ffc7
4195	4197	-510.883	-804.079	#32ffc4
4197	4199	-1258.11	-805.17	#32ffc4
4199	4214	-1000.35	-804.445	#32ffc4
4214	4216	-575.415	-801.078	#2dffc9
4216	4218	-1204.72	-795.187	#28ffce
4218	4238	-781.338	-787.811	#21ffd6
4238	4240	-377.034	-780.578	#18fedf
4240	4242	-871.479	-775.093	#11fbe6
4242	4245	-628.575	-772.41	#0ff8e8
4245	4247	-473.404	-772.758	#0ff8e8
4247	4249	-1085.18	-775.551	#11fbe6
4249	4262	-956.878	-779.708	#18fedf
4262	4264	-484.572	-784.077	#1cffdb
4264	4266	-983.843	-787.878	#21ffd6
4266	4276	-1026.04	-790.884	#23ffd3
4276	4278	-486.826	-793.453	#26ffd1
4278	4280	-956.799	-796.312	#2bffcc
4280	4283	-707.847	-800.244	#2dffc9
4283	4285	-474.844	-805.852	#32ffc4
4285	4287	-1108.71	-813.384	#3cffba
4287	4302	-910.29	-822.726	#44ffb3
4302	4304	-441.264	-833.53	#50ffa6
4304	4306	-1083.86	-845.384	#5dff9a
4306	4314	-1048.34	-857.885	#69ff8d
4314	4316	-604.949	-870.673	#76ff81
4316	4318	-1068.75	-883.388	#9aff5d
4318	4321	-755.834	-895.533	#bdff3a
4321	4323	-672.257	-906.475	#dfff18
4323	4325	-1182.75	-915.555	#fcef00
4325	4340	-1063.74	-922.285	#ffdb00
4340	4342	-788.364	-926.61	#ffcd00
4342	4344	-1313.77	-929.034	#ffc400
4344	4362	-928.75	-930.47	#ffbe00
4362	4364	-484.572	-931.909	#ffb900
4364	4366	-1120.35	-933.919	#ffb300
4366	4369	-774.798	-936.216	#ffaa00
4369	4371	-620.462	-937.608	#ffa600
4371	4373	-1173.09	-936.279	#ffaa00
4373	4386	-1281.38	-930.403	#ffbe00
4386	4388	-1103.19	-918.88	#ffe700
4388	4399	-1093.35	-901.844	#d1ff26
4399	4401	-869.953	-880.753	#92ff64
4401	4403	-579.926	-858.033	#69ff8d
4403	4405	-830.319	-836.385	#53ffa4
4405	4408	-686.459	-818.072	#41ffb5
4408	4410	-432.897	-804.458	#32ffc4
4410	4412	-994.942	-795.869	#28ffce
4412	4418	-1048.66	-791.832	#26ffd1
4418	4420	-444.935	-791.525	#26ffd1
4420	4422	-1022.38	-794.147	#28ffce
4422	4435	-912.717	-799.092	#2dffc9
4435	4437	-474.714	-805.901	#32ffc4
4437	4439	-926.298	-814.093	#3cffba
4439	4442	-701.661	-822.913	#46ffb0
4442	4444	-548.995	-831.364	#4effa9
4444	4446	-1299.55	-838.402	#55ffa1
4446	4458	-935.774	-843.323	#5aff9c
4458	4460	-682.187	-846.124	#5dff9a
4460	4462	-1309.7	-847.623	#5fff97
4462	4480	-755.527	-849.221	#5fff97
4480	4482	-362.363	-852.367	#64ff92
4482	4484	-971.786	-857.905	#69ff8d
4484	4487	-705.722	-865.579	#71ff86
4487	4489	-467.668	-873.997	#7dff7a
4489	4491	-1246.95	-881.083	#92ff64
4491	4502	-1275.15	-884.869	#9fff58
4502	4504	-1085.37	-884.315	#9cff5a
4504	4515	-1046.38	-879.787	#90ff67
4515	4517	-777.477	-872.921	#7aff7d
4517	4519	-473.522	-866.004	#71ff86
4519	4521	-885.196	-861.026	#6cff8b
4521	4524	-648.469	-858.849	#69ff8d
4524	4526	-554.58	-858.916	#6cff8b
4526	4528	-1005.26	-859.526	#6cff8b
4528	4534	-1304.87	-858.57	#69ff8d
4534	4536	-1027.96	-854.49	#67ff90
4536	4547	-1053.36	-846.913	#5fff97
4547	4549	-771.862	-836.785	#53ffa4
4549	4551	-455.542	-825.981	#49ffae
4551	4553	-858.681	-816.587	#3fffb8
4553	4556	-669.673	-810.134	#37ffbf
4556	4558	-420.528	-807.201	#35ffc2
4558	4560	-1119.13	-807.453	#35ffc2
4560	4571	-1124.37	-810.016	#37ffbf
4571	4573	-522.445	-814.05	#3cffba
4573	4575	-1011.69	-819.108	#41ffb5
4575	4585	-963.967	-825.203	#49ffae
4585	4587	-470.093	-832.551	#50ffa6
4587	4589	-941.863	-841.085	#58ff9f
4589	4592	-659.992	-850.02	#62ff95
4592	4594	-497.829	-857.818	#69ff8d
4594	4596	-1319.35	-862.465	#6fff88
4596	4606	-1087.73	-862.105	#6fff88
4606	4608	-1054.56	-855.722	#67ff90
4608	4619	-1068.06	-843.568	#5aff9c
4619	4621	-770.171	-827.154	#49ffae
4621	4623	-476.684	-808.834	#37ffbf
4623	4625	-827.52	-791.052	#23ffd3
4625	4628	-638.459	-775.638	#11fbe6
4628	4630	-439.585	-763.407	#05ebf2
4630	4632	-1009.52	-754.142	#00dffc
4632	4645	-1026.36	-746.935	#00d5ff
4645	4647	-415.585	-740.718	#00ccff
4647	4649	-877.304	-734.767	#00c6ff
4649	4655	-977.052	-728.907	#00c0ff
4655	4657	-470.756	-723.46	#00b6ff
4657	4659	-827.086	-718.981	#00b0ff
4659	4662	-581.335	-715.857	#00adff
4662	4664	-351.959	-714.099	#00aaff
4664	4666	-861.785	-713.371	#00aaff
4666	4672	-995.968	-713.226	#00aaff
4672	4674	-522.364	-713.557	#00aaff
4674	4676	-1146.49	-714.829	#00adff
4676	4696	-713.27	-718.069	#00b0ff
4696	4698	-277.602	-724.499	#00b9ff
4698	4700	-731.733	-734.882	#00c6ff
4700	4703	-555.773	-748.951	#00d9ff
4703	4705	-425.218	-765.194	#07eef0
4705	4707	-943.269	-781.132	#18fedf
4707	4722	-1222.1	-794.07	#28ffce
4722	4724	-1042.97	-802.013	#30ffc7
4724	4735	-1034.33	-804.386	#32ffc4
4735	4737	-813.084	-802.246	#30ffc7
4737	4739	-503.342	-797.898	#2bffcc
4739	4741	-767.268	-794.037	#28ffce
4741	4744	-646.709	-792.852	#26ffd1
4744	4746	-332.352	-795.402	#28ffce
4746	4748	-1019.7	-801.464	#30ffc7
4748	4759	-1048.76	-809.873	#37ffbf
4759	4761	-725.959	-819.123	#41ffb5
4761	4763	-1228.28	-827.966	#4bffab
4763	4783	-800.918	-835.656	#53ffa4
4783	4785	-425.25	-841.943	#58ff9f
4785	4787	-974.967	-846.817	#5dff9a
4787	4790	-745.736	-850.204	#62ff95
4790	4792	-727.204	-851.883	#64ff92
4792	4794	-1401.64	-851.647	#62ff95
4794	4814	-894.573	-849.604	#62ff95
4814	4816	-357.756	-846.461	#5dff9a
4816	4818	-1312.87	-843.629	#5aff9c
4818	4830	-842.424	-842.991	#5aff9c
4830	4832	-506.212	-846.45	#5dff9a
4832	4834	-844.327	-855.336	#67ff90
4834	4837	-660.952	-869.913	#76ff81
4837	4839	-523.768	-889.251	#abff4b
4839	4841	-1066.63	-911.44	#f0fd07
4841	4847	-1310.1	-934.088	#ffb300
4847	4849	-1070.91	-954.929	#ff6a00
4849	4860	-1136.66	-972.288	#ff2a00
4860	4862	-892.051	-985.201	#f10800
4862	4864	-740.686	-993.345	#f10800
4864	4866	-1015.52	-996.766	#f10800
4866	4869	-1091.85	-995.663	#f10800
4869	4871	-1153.08	-990.366	#f10800
4871	4881	-1209.28	-981.41	#f80d00
4881	4883	-1049.38	-969.636	#ff3900
4883	4885	-579.995	-956.258	#ff6400
4885	4887	-948.104	-942.748	#ff9200
4887	4893	-1129.66	-930.541	#ffbe00
4893	4895	-688.554	-920.778	#ffde00
4895	4897	-1046.8	-914.014	#f7f500
4897	4900	-804.219	-910.068	#ebff0c
4900	4902	-557.703	-908.105	#e6ff11
4902	4904	-1087.31	-906.848	#dfff18
4904	4910	-1138.69	-904.962	#d8ff1e
4910	4912	-734.094	-901.461	#ceff28
4912	4914	-1348.8	-895.987	#bfff37
4914	4934	-862.073	-888.888	#abff4b
4934	4936	-503.26	-881.074	#92ff64
4936	4938	-1017.83	-873.579	#7dff7a
4938	4941	-772.186	-867.217	#74ff83
4941	4943	-517.759	-862.324	#6fff88
4943	4945	-1262.36	-858.721	#69ff8d
4945	4952	-951.608	-855.942	#67ff90
4952	4954	-513.069	-853.53	#64ff92
4954	4956	-1120.3	-851.357	#62ff95
4956	4964	-1019.56	-849.708	#62ff95
4964	4966	-560.075	-849.203	#5fff97
4966	4968	-917.28	-850.53	#62ff95
4968	4971	-718.666	-854.165	#67ff90
4971	4973	-560.44	-860.177	#6cff8b
4973	4975	-1200.84	-868.181	#74ff83
4975	4982	-971.623	-877.434	#88ff6f
4982	4984	-545.067	-886.992	#a4ff53
4984	4986	-1353.92	-895.918	#bfff37
4986	4998	-819.56	-903.297	#d3ff23
4998	5000	-631.695	-908.312	#e6ff11
5000	5002	-967.327	-910.261	#ebff0c
5002	5005	-1017.75	-908.602	#e8ff0f
5005	5007	-1063.71	-903.156	#d3ff23
5007	5017	-1086.7	-894.273	#baff3c
5017	5019	-911.61	-882.853	#9aff5d
5019	5021	-499.019	-870.219	#76ff81
5021	5023	-1180.64	-857.857	#69ff8d
5023	5035	-744.649	-846.972	#5fff97
5035	5037	-429.283	-838.24	#55ffa1
5037	5039	-878.158	-831.696	#4effa9
5039	5042	-890.392	-826.911	#49ffae
5042	5044	-997.723	-823.359	#46ffb0
5044	5054	-1021.3	-820.745	#44ffb3
5054	5056	-856.789	-819.129	#41ffb5
5056	5058	-372.632	-818.849	#41ffb5
5058	5060	-828.722	-820.19	#41ffb5
5060	5066	-961.174	-822.978	#46ffb0
5066	5068	-556.614	-826.423	#49ffae
5068	5070	-909.214	-829.144	#4bffab
5070	5073	-907.446	-829.505	#4bffab
5073	5075	-1054.65	-826.159	#49ffae
5075	5085	-994.746	-818.481	#41ffb5
5085	5087	-922.651	-806.859	#35ffc2
5087	5089	-379.573	-792.64	#26ffd1
5089	5091	-1037.62	-777.874	#14fde3
5091	5106	-822.457	-764.769	#05ebf2
5106	5108	-343.801	-755.231	#00dffc
5108	5110	-808.555	-750.535	#00d9ff
5110	5113	-677.182	-751.181	#00dcfe
5113	5115	-450.191	-757.045	#00e2fa
5115	5117	-1187.97	-767.613	#0af1ed
5117	5124	-878.783	-782.283	#1cffdb
5124	5126	-433.337	-800.528	#2dffc9
5126	5128	-891.7	-821.871	#44ffb3
5128	5134	-957.917	-845.663	#5dff9a
5134	5136	-554.362	-870.818	#76ff81
5136	5138	-930.483	-895.671	#bdff3a
5138	5141	-957.711	-918.03	#ffea00
5141	5143	-1027.8	-935.575	#ffad00
5143	5153	-1080.98	-946.392	#ff8700
5153	5155	-1179.67	-949.614	#ff7b00
5155	5157	-1137.8	-945.801	#ff8700
5157	5168	-1133.57	-936.963	#ffaa00
5168	5170	-810.239	-926.025	#ffcd00
5170	5172	-527.66	-916.02	#fcef00
5172	5174	-867.291	-909.2	#e8ff0f
5174	5177	-709.445	-906.364	#dfff18
5177	5179	-600.852	-906.747	#dfff18
5179	5181	-1163.6	-908.505	#e6ff11
5181	5197	-1271.97	-909.55	#ebff0c
5197	5199	-1064.28	-908.483	#e6ff11
5199	5210	-1086.79	-905.221	#dbff1c
5210	5212	-848.27	-900.986	#ceff28
5212	5214	-510.238	-897.776	#c4ff32
5214	5216	-896.08	-897.483	#c4ff32
5216	5219	-710.515	-901.089	#ceff28
5219	5221	-575.285	-908.283	#e6ff11
5221	5223	-1039.45	-917.54	#ffea00
5223	5229	-1332.52	-926.717	#ffca00
5229	5231	-1090.7	-933.783	#ffb300
5231	5242	-1124.86	-937.325	#ffa600
5242	5244	-811.38	-936.723	#ffaa00
5244	5246	-623.308	-932.013	#ffb900
5246	5248	-932.704	-923.491	#ffd500
5248	5251	-999.864	-911.422	#f0fd07
5251	5253	-1038.28	-896.022	#bfff37
5253	5263	-1066.67	-877.641	#88ff6f
5263	5265	-896.999	-857.069	#69ff8d
5265	5267	-562.712	-835.738	#53ffa4
5267	5269	-1104.38	-815.728	#3fffb8
5269	5287	-814.611	-799.429	#2dffc9
5287	5289	-306.759	-789.067	#21ffd6
5289	5291	-846.905	-786.136	#1effd8
5291	5294	-626.187	-791.023	#23ffd3
5294	5296	-374.648	-802.948	#30ffc7
5296	5298	-1137.05	-820.183	#41ffb5
5298	5309	-1132.17	-840.516	#58ff9f
5309	5311	-589.062	-861.742	#6fff88
5311	5313	-1149.2	-882.027	#97ff5f
5313	5328	-978.937	-900.012	#ccff2b
5328	5330	-611.26	-914.778	#faf200
5330	5332	-953.704	-925.691	#ffd000
5332	5335	-983.668	-932.325	#ffb900
5335	5337	-1134.52	-934.544	#ffb000
5337	5347	-1130.55	-932.686	#ffb600
5347	5349	-981.119	-927.771	#ffc700
5349	5351	-568.01	-921.562	#ffdb00
5351	5353	-1228.09	-916.428	#feec00
5353	5365	-905.427	-914.868	#faf200
5365	5367	-521.835	-918.955	#ffe400
5367	5369	-951.917	-929.769	#ffc100
5369	5372	-764.603	-946.969	#ff8400
5372	5374	-615.52	-968.826	#ff3900
5374	5376	-1092.96	-992.598	#f10800
5376	5386	-1455.64	-1015.17	#f10800
5386	5388	-1184.66	-1033.78	#f10800
5388	5399	-1308.76	-1046.56	#f10800
5399	5401	-955.059	-1052.74	#f10800
5401	5403	-791.689	-1052.49	#f10800
5403	5405	-1059.3	-1046.63	#f10800
5405	5408	-1135.85	-1036.29	#f10800
5408	5410	-1143.42	-1022.75	#f10800
5410	5420	-1206.74	-1007.38	#f10800
5420	5422	-1048.53	-991.617	#f10800
5422	5424	-586.071	-976.863	#ff1c00
5424	5426	-977.154	-964.283	#ff4b00
5426	5432	-1054.9	-954.504	#ff6a00
5432	5434	-599.564	-947.516	#ff8100
5434	5436	-1008.56	-942.708	#ff9200
5436	5439	-997.709	-939.161	#ff9e00
5439	5441	-1114.64	-936.073	#ffad00
5441	5451	-1084.7	-933.056	#ffb600
5451	5453	-996.512	-930.259	#ffbe00
5453	5455	-519.327	-928.183	#ffc700
5455	5457	-924.076	-927.271	#ffca00
5457	5463	-1061.72	-927.475	#ffca00
5463	5465	-653.512	-928.043	#ffc700
5465	5467	-1006.84	-927.513	#ffc700
5467	5470	-1015.78	-924.056	#ffd500
5470	5472	-1110.39	-916.05	#fcef00
5472	5482	-1083.21	-902.599	#d3ff23
5482	5484	-1006.07	-883.943	#9cff5a
5484	5486	-586.172	-861.527	#6fff88
5486	5488	-1182.09	-837.724	#55ffa1
5488	5508	-748.645	-815.271	#3cffba
5508	5510	-337.57	-796.59	#2bffcc
5510	5512	-839.804	-783.227	#1cffdb
5512	5515	-638.973	-775.522	#11fbe6
5515	5517	-416.487	-772.706	#0ff8e8
5517	5519	-1156.35	-773.289	#0ff8e8
5519	5530	-1089.74	-775.707	#11fbe6
5530	5532	-478.452	-778.913	#14fde3
5532	5534	-923.989	-782.695	#1cffdb
5534	5540	-960.111	-787.613	#21ffd6
5540	5542	-480.195	-794.59	#28ffce
5542	5544	-845.785	-804.281	#32ffc4
5544	5547	-589.511	-816.546	#3fffb8
5547	5549	-475.39	-830.271	#4effa9
5549	5551	-1070.47	-843.573	#5aff9c
5551	5566	-1219.45	-854.427	#67ff90
5566	5568	-1028.61	-861.37	#6fff88
5568	5579	-1087.5	-864.104	#71ff86
5579	5581	-803.38	-863.569	#6fff88
5581	5583	-580.883	-861.685	#6fff88
5583	5585	-841.514	-860.703	#6cff8b
5585	5588	-756.725	-862.54	#6fff88
5588	5590	-530.228	-868.325	#74ff83
5590	5592	-1200.61	-878.268	#8bff6c
5592	5607	-1064.09	-891.776	#b3ff44
5607	5609	-517.024	-907.718	#e3ff14
5609	5611	-1194.97	-924.749	#ffd300
5611	5618	-923.373	-941.434	#ff9500
5618	5620	-750.852	-956.342	#ff6400
5620	5622	-1035.25	-968.183	#ff3c00
5622	5625	-1092.07	-975.937	#ff1f00
5625	5627	-1147.94	-979.121	#fd1300
5627	5637	-1141.52	-977.99	#ff1900
5637	5639	-1058.12	-973.612	#ff2700
5639	5641	-606.391	-967.707	#ff3f00
5641	5643	-1276.27	-962.226	#ff5000
5643	5655	-833.203	-958.78	#ff5c00
5655	5657	-559.68	-958.122	#ff5f00
5657	5659	-956.048	-959.859	#ff5900
5659	5662	-968.498	-962.486	#ff5000
5662	5664	-1080.14	-963.873	#ff4b00
5664	5674	-1094.17	-961.97	#ff5000
5674	5676	-1164.23	-955.537	#ff6700
5676	5678	-1086.57	-944.651	#ff8d00
5678	5689	-1052.41	-930.795	#ffbe00
5689	5691	-826.98	-916.379	#feec00
5691	5693	-537.766	-904.007	#d6ff21
5693	5695	-892.561	-895.573	#bdff3a
5695	5698	-702.983	-891.605	#b3ff44
5698	5700	-571.094	-891.153	#b0ff46
5700	5702	-1104.61	-892.098	#b3ff44
5702	5712	-1235.24	-891.969	#b3ff44
5712	5714	-1077.39	-888.79	#a9ff4e
5714	5724	-962.633	-881.754	#95ff62
5724	5726	-972.524	-871.388	#7aff7d
5726	5728	-479.819	-859.292	#6cff8b
5728	5730	-970.776	-847.535	#5fff97
5730	5733	-701.996	-837.989	#55ffa1
5733	5735	-554.011	-831.84	#4effa9
5735	5737	-995.032	-829.417	#4bffab
5737	5743	-974.364	-830.41	#4effa9
5743	5745	-558.522	-834.15	#50ffa6
5745	5747	-1009.09	-839.981	#58ff9f
5747	5757	-1089.51	-847.454	#5fff97
5757	5759	-518.314	-856.237	#67ff90
5759	5761	-955.984	-865.95	#71ff86
5761	5764	-752.413	-875.931	#86ff71
5764	5766	-644.346	-885.139	#9fff58
5766	5768	-1162.92	-892.295	#b5ff41
5768	5783	-1035.39	-896.237	#bfff37
5783	5785	-594.12	-785.068	#1effd8
5791	5795	-839.625	-791.107	#23ffd3
5795	5808	-716.603	-802.223	#30ffc7
5808	5810	-624.889	-816.775	#3fffb8
5810	5812	-1146.6	-832.746	#50ffa6
5812	5825	-943.784	-848.132	#5fff97
5825	5827	-626.112	-861.38	#6fff88
5827	5829	-1242.82	-871.516	#7aff7d
5829	5836	-861.4	-878.216	#8bff6c
5836	5838	-573.692	-881.81	#95ff62
5838	5840	-1135.07	-883.077	#9aff5d
5840	5857	-1026.88	-883.083	#9aff5d
5857	5859	-622.33	-883.073	#9aff5d
5859	5861	-1088.68	-884.214	#9cff5a
5861	5864	-768.134	-887.445	#a6ff50
5864	5866	-538.581	-893.373	#b8ff3f
5866	5868	-1149.17	-902.132	#d1ff26
5868	5885	-1012.18	-913.357	#f5f803
5885	5887	-570.6	-926.289	#ffcd00
5887	5889	-1166.38	-939.864	#ff9b00
5889	5897	-1106.3	-952.89	#ff7000
5897	5899	-620.004	-964.256	#ff4b00
5899	5901	-1238.92	-973.074	#ff2a00
5901	5912	-1109.56	-978.831	#ff1600
5912	5914	-780.682	-981.483	#f80d00
5914	5916	-1356.28	-981.432	#f80d00
5916	5934	-925.275	-979.405	#fd1300
5934	5936	-547.429	-976.302	#ff1f00
5936	5938	-1300.66	-972.986	#ff2a00
5938	5945	-974.462	-970.141	#ff3600
5945	5947	-673.839	-968.191	#ff3c00
5947	5949	-1110.65	-967.383	#ff3f00
5949	5955	-1177.52	-967.821	#ff3f00
5955	5957	-707.341	-969.602	#ff3900
5957	5959	-1145.5	-972.869	#ff2a00
5959	5962	-842.593	-977.798	#ff1900
5962	5964	-675.781	-984.55	#f10800
5964	5966	-1459.08	-993.24	#f10800
5966	5978	-972.074	-1003.8	#f10800
5978	5980	-639.361	-1015.89	#f10800
5980	5982	-1273.63	-1028.86	#f10800
5982	5989	-981.044	-1041.69	#f10800
5989	5991	-751.65	-1053.14	#f10800
5991	5993	-1421.9	-1061.99	#f10800
5993	6005	-1162.23	-1067.28	#f10800
6005	6007	-1205.24	-1068.57	#f10800
6007	6017	-1145.64	-1066.1	#f10800
6017	6019	-1051.18	-1060.57	#f10800
6019	6021	-726.875	-1052.98	#f10800
6021	6023	-1092.32	-1044.35	#f10800
6023	6026	-1084.59	-1035.54	#f10800
6026	6028	-1114.66	-1027.17	#f10800
6028	6038	-1114.42	-1019.74	#f10800
6038	6040	-1014.55	-1013.64	#f10800
6040	6042	-652.918	-1009.21	#f10800
6042	6044	-1204.51	-1006.65	#f10800
6044	6057	-1076.1	-1005.9	#f10800
6057	6059	-677.172	-1006.58	#f10800
6059	6061	-1117.97	-1008.06	#f10800
6061	6064	-1039.6	-1009.62	#f10800
6064	6066	-1149.89	-1010.68	#f10800
6066	6076	-1106.46	-1011.02	#f10800
6076	6078	-1056.72	-1010.78	#f10800
6078	6080	-650.317	-1010.4	#f10800
6080	6082	-1243.47	-1010.29	#f10800
6082	6089	-1006.64	-1010.56	#f10800
6089	6091	-719.773	-1010.78	#f10800
6091	6093	-1118.27	-1010.04	#f10800
6093	6096	-1068.83	-1007.07	#f10800
6096	6098	-1140.95	-1000.72	#f10800
6098	6108	-1134.38	-990.323	#f10800
6108	6110	-1021.77	-976.075	#ff1f00
6110	6112	-789.328	-959.167	#ff5c00
6112	6114	-1294.87	-941.653	#ff9500
6114	6134	-865.976	-925.959	#ffcd00
6134	6136	-420.099	-914.283	#f7f500
6136	6138	-1039.89	-908.02	#e6ff11
6138	6141	-699.219	-907.347	#e3ff14
6141	6143	-569.523	-911.267	#f0fd07
6143	6145	-1124.95	-917.938	#ffea00
6145	6160	-1234.57	-925.334	#ffd000
6160	6162	-1088.62	-931.853	#ffb900
6162	6173	-1101.1	-936.698	#ffaa00
6173	6175	-779.815	-939.787	#ff9b00
6175	6177	-582.84	-941.408	#ff9500
6177	6179	-968.037	-941.741	#ff9500
6179	6182	-966.471	-940.504	#ff9800
6182	6184	-1014.35	-936.997	#ffa600
6184	6194	-1025.5	-930.431	#ffbe00
6194	6196	-1116.8	-920.49	#ffe100
6196	6198	-998.22	-907.762	#e6ff11
6198	6209	-982.354	-893.902	#b8ff3f
6209	6211	-831.207	-881.27	#95ff62
6211	6213	-457.013	-872.337	#7aff7d
6213	6215	-925.231	-868.921	#76ff81
6215	6218	-721.033	-871.563	#7aff7d
6218	6220	-484.482	-879.403	#90ff67
6220	6222	-972.623	-890.434	#aeff49
6222	6228	-1284.24	-902.13	#d1ff26
6228	6230	-1124.77	-912.172	#f2fb05
6230	6241	-1118.09	-918.934	#ffe400
6241	6243	-771.41	-921.635	#ffdb00
6243	6245	-586.189	-920.194	#ffe100
6245	6247	-970.169	-914.835	#faf200
6247	6250	-983.652	-905.802	#dbff1c
6250	6252	-1048.83	-893.303	#b8ff3f
6252	6262	-1062.25	-877.589	#88ff6f
6262	6264	-939.221	-859.218	#6cff8b
6264	6266	-487.983	-839.195	#55ffa1
6266	6268	-1030.96	-818.99	#41ffb5
6268	6281	-889.143	-800.332	#2dffc9
6281	6283	-445.583	-784.91	#1effd8
6283	6285	-899.985	-774.09	#0ff8e8
6285	6288	-629.369	-768.669	#0af1ed
6288	6290	-433.873	-768.853	#0af1ed
6290	6292	-1018.59	-774.33	#0ff8e8
6292	6308	-922.223	-784.459	#1effd8
6308	6310	-480.795	-798.443	#2bffcc
6310	6312	-1031.17	-815.374	#3cffba
6312	6325	-874.637	-834.194	#50ffa6
6325	6327	-493.944	-853.601	#64ff92
6327	6329	-962.083	-871.979	#7aff7d
6329	6332	-931.085	-887.476	#a6ff50
6332	6334	-1029.3	-898.322	#c7ff30
6334	6344	-1003.68	-903.242	#d3ff23
6344	6346	-1131.76	-901.916	#d1ff26
6346	6348	-979.139	-895.235	#bdff3a
6348	6359	-973.982	-885.204	#9fff58
6359	6361	-816.227	-874.455	#81ff76
6361	6363	-497.763	-865.517	#71ff86
6363	6365	-917.427	-860.088	#6cff8b
6365	6368	-697.828	-858.508	#69ff8d
6368	6370	-430.102	-859.76	#6cff8b
6370	6372	-1165.13	-861.945	#6fff88
6372	6383	-1222.42	-863.079	#6fff88
6383	6385	-1030.49	-861.944	#6fff88
6385	6396	-1041.25	-858.57	#69ff8d
6396	6398	-763.48	-854.171	#67ff90
6398	6400	-465.842	-850.574	#62ff95
6400	6402	-871.478	-849.311	#62ff95
6402	6405	-663.948	-850.844	#62ff95
6405	6407	-460.877	-854.242	#67ff90
6407	6409	-1155.57	-857.381	#69ff8d
6409	6420	-1216.2	-857.707	#69ff8d
6420	6422	-1040.64	-853.122	#64ff92
6422	6433	-1055.85	-842.738	#5aff9c
6433	6435	-787.487	-827.163	#49ffae
6435	6437	-525.306	-808.328	#35ffc2
6437	6439	-898.599	-788.904	#21ffd6
6439	6442	-694.716	-771.606	#0cf5eb
6442	6444	-427.935	-758.636	#00e5f7
6444	6446	-1007.57	-751.349	#00dcfe
6446	6449	-672.469	-750.153	#00d9ff
6449	6451	-374.877	-754.611	#00dffc
6451	6453	-1084.01	-763.648	#05ebf2
6453	6460	-773.955	-775.755	#11fbe6
6460	6462	-497.82	-789.217	#23ffd3
6462	6464	-910.281	-802.408	#30ffc7
6464	6467	-892.72	-814.025	#3cffba
6467	6469	-991.684	-823.393	#46ffb0
6469	6479	-967.212	-830.614	#4effa9
6479	6481	-878.832	-836.538	#53ffa4
6481	6483	-484.143	-842.503	#5aff9c
6483	6485	-1019.76	-849.926	#62ff95
6485	6498	-864.626	-859.785	#6cff8b
6498	6500	-484.052	-872.23	#7aff7d
6500	6502	-938.701	-886.467	#a4ff53
6502	6505	-947.119	-900.916	#ceff28
6505	6507	-1011.92	-913.701	#f5f803
6507	6517	-1032.29	-923.27	#ffd500
6517	6519	-1106.09	-928.891	#ffc400
6519	6521	-1068.73	-930.895	#ffbe00
6521	6531	-988.068	-930.577	#ffbe00
6531	6533	-818.099	-929.623	#ffc100
6533	6535	-479.362	-929.501	#ffc100
6535	6537	-946.174	-930.93	#ffbe00
6537	6540	-934.419	-933.66	#ffb300
6540	6542	-1036.13	-936.737	#ffaa00
6542	6552	-1028.92	-939.002	#ff9e00
6552	6554	-1125.96	-939.738	#ff9b00
6554	6556	-1057.53	-939.043	#ff9e00
6556	6567	-1000.24	-937.812	#ffa600
6567	6569	-771.18	-937.294	#ffa600
6569	6571	-508.808	-938.463	#ffa200
6571	6573	-929.378	-941.433	#ff9500
6573	6576	-949.42	-945.197	#ff8a00
6576	6578	-1072.72	-947.92	#ff8100
6578	6588	-1076.01	-947.478	#ff8100
6588	6590	-1177.25	-942.242	#ff9200
6590	6592	-1025.13	-931.666	#ffbc00
6592	6603	-1069.1	-916.436	#feec00
6603	6605	-853.003	-898.222	#c4ff32
6605	6607	-541.287	-879.131	#8dff69
6607	6609	-902.424	-861.017	#6cff8b
6609	6612	-673.855	-844.988	#5dff9a
6612	6614	-644.316	-831.308	#4effa9
6614	6616	-1278.9	-819.547	#41ffb5
6616	6634	-893.169	-809.037	#37ffbf
6634	6636	-414.774	-799.328	#2dffc9
6636	6638	-996.024	-790.406	#23ffd3
6638	6648	-997.974	-782.717	#1cffdb
6648	6650	-414.428	-776.942	#11fbe6
6650	6652	-883.087	-773.6	#0ff8e8
6652	6655	-631.141	-772.678	#0ff8e8
6655	6657	-414.839	-773.534	#0ff8e8
6657	6659	-1086.97	-774.943	#11fbe6
6659	6667	-1052.29	-775.47	#11fbe6
6667	6669	-492.92	-773.905	#0ff8e8
6669	6671	-1059.47	-769.607	#0af1ed
6671	6679	-958.78	-762.687	#05ebf2
6679	6681	-447.942	-753.895	#00dffc
6681	6683	-874.012	-744.359	#00d2ff
6683	6686	-588.642	-735.202	#00c6ff
6686	6688	-375.623	-727.347	#00bdff
6688	6690	-1083.97	-721.448	#00b3ff
6690	6701	-943.334	-717.983	#00b0ff
6701	6703	-332.966	-717.423	#00b0ff
6703	6705	-775.557	-720.291	#00b3ff
6705	6711	-944.847	-727.02	#00bdff
6711	6713	-379.014	-737.637	#00c9ff
6713	6715	-746.414	-751.488	#00dcfe
6715	6718	-595.662	-767.05	#07eef0
6718	6720	-554.501	-782.143	#1cffdb
6720	6722	-1207.01	-794.463	#28ffce
6722	6740	-1067.24	-802.29	#30ffc7
6740	6742	-1002.88	-805.128	#32ffc4
6742	6752	-960.391	-803.94	#32ffc4
6752	6754	-748.019	-800.828	#2dffc9
6754	6756	-372.027	-798.273	#2bffcc
6756	6758	-732.913	-798.179	#2bffcc
6758	6761	-553.082	-801.14	#30ffc7
6761	6763	-582.196	-806.263	#35ffc2
6763	6765	-1202.3	-811.584	#3affbd
6765	6785	-1080.08	-814.906	#3cffba
6785	6787	-954.113	-814.707	#3cffba
6787	6798	-1016.16	-810.793	#3affbd
6798	6800	-739.192	-804.324	#32ffc4
6800	6802	-453.599	-797.328	#2bffcc
6802	6804	-814.213	-791.998	#26ffd1
6804	6807	-658.575	-789.944	#23ffd3
6807	6809	-401.051	-791.856	#26ffd1
6809	6811	-1151.74	-797.564	#2bffcc
6811	6822	-997.378	-806.385	#35ffc2
6822	6824	-601.354	-817.592	#3fffb8
6824	6826	-1187.44	-830.68	#4effa9
6826	6846	-707.421	-845.329	#5dff9a
6846	6848	-384.554	-861.165	#6cff8b
6848	6850	-930.54	-877.444	#88ff6f
6850	6853	-944.409	-892.902	#b5ff41
6853	6855	-1033.36	-905.977	#dbff1c
6855	6865	-1036.53	-915.197	#faf200
6865	6867	-1129.11	-919.642	#ffe400
6867	6869	-1020.44	-919.261	#ffe400
6869	6880	-978.35	-914.831	#faf200
6880	6882	-793.265	-907.604	#e3ff14
6882	6884	-546.14	-898.878	#c7ff30
6884	6886	-913.542	-889.547	#abff4b
6886	6889	-956.49	-879.965	#90ff67
6889	6891	-1028.96	-870.079	#76ff81
6891	6901	-1032.26	-859.728	#6cff8b
6901	6903	-866.687	-848.952	#5fff97
6903	6905	-442.704	-838.169	#55ffa1
6905	6907	-984.865	-828.162	#4bffab
6907	6920	-1018.24	-819.809	#41ffb5
6920	6922	-523.273	-813.794	#3cffba
6922	6924	-910.257	-810.333	#37ffbf
6924	6927	-662.728	-809.004	#37ffbf
6927	6929	-556.108	-808.861	#37ffbf
6929	6931	-985.227	-808.705	#37ffbf
6931	6937	-1120.64	-807.566	#35ffc2
6937	6939	-625.36	-805.139	#32ffc4
6939	6941	-1242.42	-801.947	#30ffc7
6941	6961	-741.231	-799.231	#2dffc9
6961	6963	-309.559	-798.479	#2bffcc
6963	6965	-886.829	-800.759	#2dffc9
6965	6968	-589.437	-806.172	#35ffc2
6968	6970	-539.713	-813.72	#3cffba
6970	6972	-1070.79	-821.528	#44ffb3
6972	6987	-1150.71	-827.519	#49ffae
6987	6989	-965.376	-830.129	#4effa9
6989	7000	-1026.71	-828.826	#4bffab
7000	7002	-755.432	-824.196	#46ffb0
7002	7004	-468.172	-817.622	#3fffb8
7004	7006	-927.621	-810.773	#3affbd
7006	7009	-693.155	-805.031	#32ffc4
7009	7011	-546.291	-801.229	#30ffc7
7011	7013	-1230.77	-799.637	#2dffc9
7013	7023	-804.062	-800.213	#2dffc9
7023	7025	-478.881	-802.895	#30ffc7
7025	7027	-968.766	-807.808	#35ffc2
7027	7033	-1011.61	-815.179	#3cffba
7033	7035	-464.719	-825.144	#46ffb0
7035	7037	-982.67	-837.386	#55ffa1
7037	7040	-652.708	-850.887	#62ff95
7040	7042	-551.758	-863.992	#71ff86
7042	7044	-1110.57	-874.724	#81ff76
7044	7059	-1267.95	-881.366	#95ff62
7059	7061	-1064.53	-883.054	#9aff5d
7061	7072	-1082.45	-880.083	#90ff67
7072	7074	-767.832	-873.821	#7dff7a
7074	7076	-490.919	-866.252	#74ff83
7076	7078	-902.156	-859.248	#6cff8b
7078	7081	-745.697	-853.977	#64ff92
7081	7083	-567.97	-850.662	#62ff95
7083	7085	-1204.7	-848.735	#5fff97
7085	7098	-1047.13	-847.281	#5fff97
7098	7100	-566.859	-845.613	#5dff9a
7100	7102	-1253.64	-843.594	#5aff9c
7102	7120	-823.271	-841.637	#58ff9f
7120	7122	-397.713	-840.403	#58ff9f
7122	7124	-952.141	-840.353	#58ff9f
7124	7127	-726.338	-841.372	#58ff9f
7127	7129	-600.425	-842.736	#5aff9c
7129	7131	-1236.23	-843.338	#5aff9c
7131	7144	-1080.05	-842.173	#5aff9c
7144	7146	-571.76	-838.817	#55ffa1
7146	7148	-1233.92	-833.661	#50ffa6
7148	7168	-767.344	-827.837	#4bffab
7168	7170	-413.067	-822.868	#46ffb0
7170	7172	-934.154	-820.108	#41ffb5
7172	7175	-744.209	-820.254	#41ffb5
7175	7177	-491.624	-823.173	#46ffb0
7177	7179	-1137	-827.973	#4bffab
7179	7195	-972.009	-833.344	#50ffa6
7195	7197	-579.52	-838.031	#55ffa1
7197	7199	-1204	-841.247	#58ff9f
7199	7206	-889.119	-842.807	#5aff9c
7206	7208	-582.76	-843.113	#5aff9c
7208	7210	-1021.81	-842.866	#5aff9c
7210	7213	-737.749	-842.711	#5aff9c
7213	7215	-555.335	-842.987	#5aff9c
7215	7217	-1104.63	-843.579	#5aff9c
7217	7232	-967.129	-844.001	#5aff9c
7232	7234	-482.389	-843.642	#5aff9c
7234	7236	-1119.86	-842.055	#5aff9c
7236	7244	-1132.37	-839.11	#55ffa1
7244	7246	-531.096	-835.103	#53ffa4
7246	7248	-995.79	-830.558	#4effa9
7248	7251	-732.241	-825.998	#49ffae
7251	7253	-482.473	-821.728	#44ffb3
7253	7255	-982.557	-817.786	#3fffb8
7255	7261	-953.402	-814.033	#3cffba
7261	7263	-661.488	-810.42	#37ffbf
7263	7265	-1212.55	-807.284	#35ffc2
7265	7283	-807.799	-805.383	#32ffc4
7283	7285	-345.996	-805.807	#32ffc4
7285	7287	-976.561	-809.645	#37ffbf
7287	7290	-663.525	-817.576	#3fffb8
7290	7292	-439.189	-829.655	#4bffab
7292	7294	-1180.91	-845.262	#5dff9a
7294	7302	-1079.09	-863.238	#6fff88
7302	7304	-464.917	-882.141	#97ff5f
7304	7306	-1325.02	-900.535	#ccff2b
7306	7316	-858.389	-917.095	#feec00
7316	7318	-686.965	-930.704	#ffbe00
7318	7320	-998.426	-940.512	#ff9800
7320	7323	-1088.73	-946.026	#ff8700
7323	7325	-1103.92	-947.285	#ff8400
7325	7335	-1149.83	-944.931	#ff8a00
7335	7337	-987.814	-940.178	#ff9b00
7337	7339	-560.917	-934.567	#ffb000
7339	7341	-956.38	-929.559	#ffc100
7341	7347	-1036.88	-926.063	#ffcd00
7347	7349	-585.938	-924.142	#ffd300
7349	7351	-968.689	-923	#ffd800
7351	7354	-1003.57	-921.205	#ffde00
7354	7356	-1055.54	-917.23	#ffea00
7356	7366	-1066.17	-910.042	#ebff0c
7366	7368	-1002.31	-899.552	#c9ff2d
7368	7370	-655.035	-886.802	#a4ff53
7370	7372	-1219.62	-873.807	#7dff7a
7372	7390	-855.856	-862.962	#6fff88
7390	7392	-341.472	-856.34	#67ff90
7392	7394	-897.549	-854.986	#67ff90
7394	7397	-637.655	-858.511	#69ff8d
7397	7399	-528.596	-865.19	#71ff86
7399	7401	-1210.24	-872.52	#7aff7d
7401	7412	-1266.5	-878.12	#8bff6c
7412	7414	-1043.49	-880.602	#92ff64
7414	7425	-1055.71	-880.012	#90ff67
7425	7427	-794.516	-877.708	#8bff6c
7427	7429	-479.31	-875.697	#83ff74
7429	7431	-865.773	-875.693	#83ff74
7431	7434	-671.185	-878.302	#8bff6c
7434	7436	-570.195	-882.779	#97ff5f
7436	7438	-1225.79	-887.275	#a6ff50
7438	7445	-1156.71	-889.67	#abff4b
7445	7447	-1091.01	-888.463	#a9ff4e
7447	7458	-1119.69	-883.404	#9aff5d
7458	7460	-792.037	-875.593	#83ff74
7460	7462	-518.174	-867.028	#74ff83
7462	7464	-883.368	-859.873	#6cff8b
7464	7467	-730.828	-855.674	#67ff90
7467	7469	-420.073	-854.97	#67ff90
7469	7471	-1208.18	-857.343	#69ff8d
7471	7482	-1142.12	-861.85	#6fff88
7482	7484	-625.601	-867.637	#74ff83
7484	7486	-1081.64	-874.328	#81ff76
7486	7496	-1040.81	-882.112	#97ff5f
7496	7498	-493.359	-891.455	#b3ff44
7498	7500	-961.5	-902.553	#d1ff26
7500	7503	-688.51	-914.875	#faf200
7503	7505	-606.692	-927.049	#ffca00
7505	7507	-1410.55	-937.161	#ffa600
7507	7517	-1122.82	-943.355	#ff9000
7517	7519	-1124.99	-944.566	#ff8d00
7519	7530	-1180.14	-940.983	#ff9800
7530	7532	-840.233	-934.095	#ffb300
7532	7534	-620.891	-926.289	#ffcd00
7534	7536	-953.131	-920.14	#ffe100
7536	7539	-793.475	-917.715	#ffea00
7539	7541	-532.047	-920.124	#ffe100
7541	7543	-1230.84	-927.401	#ffca00
7543	7556	-1072.09	-938.713	#ff9e00
7556	7558	-656.718	-952.688	#ff7000
7558	7560	-1237	-967.769	#ff3f00
7560	7573	-1005.12	-982.37	#f50a00
7573	7575	-735.478	-994.948	#f10800
7575	7577	-1059.36	-1004.05	#f10800
7577	7580	-1122.41	-1008.35	#f10800
7580	7582	-1137.84	-1006.9	#f10800
7582	7592	-1254.69	-999.362	#f10800
7592	7594	-944.171	-986.214	#f10800
7594	7596	-881.427	-968.818	#ff3900
7596	7598	-1258.46	-949.149	#ff7b00
7598	7618	-825.296	-929.336	#ffc100
7618	7620	-460.504	-911.097	#edfe0a
7620	7622	-1100.4	-895.179	#bdff3a
7622	7625	-628.532	-881.135	#95ff62
7625	7627	-725.219	-867.502	#74ff83
7627	7629	-1091.94	-852.33	#64ff92
7629	7644	-1194.67	-833.927	#50ffa6
7644	7646	-862.971	-811.552	#3affbd
7646	7657	-972.613	-785.778	#1effd8
7657	7659	-691.834	-758.369	#00e5f7
7659	7661	-394.713	-731.748	#00c3ff
7661	7663	-774.009	-708.27	#00a4ff
7663	7666	-442.053	-689.574	#0087ff
7666	7668	-326.474	-676.307	#0077ff
7668	7670	-1009.31	-668.265	#006bff
7670	7681	-807.103	-664.86	#0068ff
7681	7683	-438.526	-665.68	#0068ff
7683	7685	-1061.03	-670.838	#006eff
7685	7705	-614.751	-680.872	#007eff
7705	7707	-158.86	-696.35	#0094ff
7707	7709	-736.018	-717.33	#00b0ff
7709	7712	-527.315	-742.871	#00cfff
7712	7714	-563.432	-771.058	#0cf5eb
7714	7716	-1245.15	-799.342	#2dffc9
7716	7736	-1022.78	-825.217	#49ffae
7736	7738	-960.351	-846.875	#5fff97
7738	7749	-1053.32	-863.51	#6fff88
7749	7751	-782.976	-875.247	#83ff74
7751	7753	-580.836	-882.714	#97ff5f
7753	7755	-886.728	-886.488	#a4ff53
7755	7758	-945	-886.686	#a4ff53
7758	7760	-949.414	-882.996	#9aff5d
7760	7770	-997.928	-874.961	#81ff76
7770	7772	-1046.75	-862.442	#6fff88
7772	7774	-922.953	-846.035	#5dff9a
7774	7785	-923.178	-827.195	#49ffae
7785	7787	-748.803	-807.954	#35ffc2
7787	7789	-407.28	-790.485	#23ffd3
7789	7791	-851.893	-776.528	#11fbe6
7791	7794	-659.463	-766.99	#07eef0
7794	7796	-435.351	-761.871	#03e8f5
7796	7798	-1231.31	-760.432	#03e8f5
7798	7808	-786.451	-761.565	#03e8f5
7808	7810	-467.968	-764.233	#05ebf2
7810	7812	-904.523	-767.721	#0af1ed
7812	7818	-971.357	-771.679	#0cf5eb
7818	7820	-500.922	-776.048	#11fbe6
7820	7822	-929.828	-780.754	#18fedf
7822	7825	-715.34	-785.498	#1effd8
7825	7827	-475.391	-789.704	#23ffd3
7827	7829	-1010.12	-792.605	#26ffd1
7829	7835	-1036.22	-793.566	#26ffd1
7835	7837	-623.877	-792.421	#26ffd1
7837	7839	-1228.54	-789.648	#23ffd3
7839	7859	-748.255	-786.311	#1effd8
7859	7861	-319.173	-783.788	#1cffdb
7861	7863	-881.648	-783.248	#1cffdb
7863	7866	-659.296	-785.25	#1effd8
7866	7868	-530.683	-789.552	#23ffd3
7868	7870	-1080.63	-795.25	#28ffce
7870	7880	-1117.32	-801.108	#2dffc9
7880	7882	-403.298	-806.074	#35ffc2
7882	7884	-1092.79	-809.636	#37ffbf
7884	7892	-977.519	-811.92	#3affbd
7892	7894	-542.866	-813.552	#3cffba
7894	7896	-920.01	-815.294	#3cffba
7896	7899	-721.541	-817.616	#3fffb8
7899	7901	-487.372	-820.476	#44ffb3
7901	7903	-998.307	-823.309	#46ffb0
7903	7909	-1121.67	-825.274	#49ffae
7909	7911	-518.676	-825.636	#49ffae
7911	7913	-1303.84	-824.21	#46ffb0
7913	7925	-837.206	-821.479	#44ffb3
7925	7927	-533.367	-818.556	#41ffb5
7927	7929	-865.966	-816.924	#3fffb8
7929	7932	-704.601	-818.019	#41ffb5
7932	7934	-503.157	-822.949	#46ffb0
7934	7936	-1070.56	-832.355	#4effa9
7936	7942	-1069.29	-846.399	#5dff9a
7942	7944	-469.866	-864.814	#71ff86
7944	7946	-963.657	-887.012	#a4ff53
7946	7952	-1014.11	-911.996	#f0fd07
7952	7954	-643.439	-938.346	#ffa200
7954	7956	-1009.47	-964.187	#ff4b00
7956	7959	-1024.62	-987.37	#f10800
7959	7961	-1142.51	-1005.82	#f10800
7961	7971	-1156.34	-1017.98	#f10800
7971	7973	-1246.42	-1023.19	#f10800
7973	7975	-1132.67	-1021.8	#f10800
7975	7986	-1114.21	-1015.11	#f10800
7986	7988	-855.192	-1004.84	#f10800
7988	7990	-663.988	-992.703	#f10800
7990	7992	-984.348	-979.924	#fd1300
7992	7995	-1013.64	-967.183	#ff3f00
7995	7997	-1099.44	-954.769	#ff6a00
7997	8007	-1132.85	-942.924	#ff9200
8007	8009	-1005.51	-932.103	#ffb900
8009	8011	-469.875	-923.006	#ffd800
8011	8013	-1263.9	-916.407	#feec00
8013	8023	-699.153	-912.736	#f2fb05
8023	8025	-518.645	-911.758	#f0fd07
8025	8027	-983.51	-912.532	#f2fb05
8027	8030	-1054.56	-913.634	#f5f803
8030	8032	-1102.56	-913.702	#f5f803
8032	8042	-1107.39	-911.927	#f0fd07
8042	8044	-1037.58	-908.423	#e6ff11
8044	8046	-450.49	-904.2	#d6ff21
8046	8048	-1218.63	-900.748	#ccff2b
8048	8058	-750.949	-899.404	#c9ff2d
8058	8060	-532.661	-900.747	#ccff2b
8060	8062	-919.084	-904.242	#d6ff21
8062	8065	-943.409	-908.275	#e6ff11
8065	8067	-988.122	-910.657	#edfe0a
8067	8077	-1040.34	-909.336	#e8ff0f
8077	8079	-1144.56	-903.189	#d3ff23
8079	8081	-1031.44	-892.519	#b5ff41
8081	8092	-1019.18	-879.11	#8dff69
8092	8094	-768.808	-865.66	#71ff86
8094	8096	-448.299	-854.982	#67ff90
8096	8098	-813.141	-849.009	#5fff97
8098	8101	-623.643	-848.087	#5fff97
8101	8103	-528.687	-850.88	#62ff95
8103	8105	-1105.98	-854.777	#67ff90
8105	8121	-1241.19	-856.828	#69ff8d
8121	8123	-1061.13	-854.715	#67ff90
8123	8134	-1061	-847.5	#5fff97
8134	8136	-788.812	-835.74	#53ffa4
8136	8138	-494.57	-821.201	#44ffb3
8138	8140	-871.405	-806.097	#35ffc2
8140	8143	-686.62	-792.363	#26ffd1
8143	8145	-465.954	-781.18	#18fedf
8145	8147	-997.831	-772.829	#0ff8e8
8147	8153	-1052.36	-766.945	#07eef0
8153	8155	-411.369	-762.937	#05ebf2
8155	8157	-879.787	-760.296	#03e8f5
8157	8163	-965.949	-758.762	#00e5f7
8163	8165	-477.162	-758.272	#00e5f7
8165	8167	-851.908	-758.715	#00e5f7
8167	8170	-653.859	-759.676	#00e5f7
8170	8172	-508.742	-760.408	#03e8f5
8172	8174	-989.646	-759.97	#00e5f7
8174	8180	-1014.74	-757.567	#00e2fa
8180	8182	-560.519	-752.933	#00dcfe
8182	8184	-1170.95	-746.603	#00d5ff
8184	8202	-716.277	-739.87	#00ccff
8202	8204	-315.765	-734.509	#00c6ff
8204	8206	-793.164	-732.278	#00c3ff
8206	8209	-608.651	-734.424	#00c6ff
8209	8211	-358.442	-741.432	#00cfff
8211	8213	-1102.51	-752.976	#00dffc
8213	8224	-991.782	-768.099	#0af1ed
8224	8226	-460.231	-785.454	#1effd8
8226	8228	-864.69	-803.54	#32ffc4
8228	8234	-949.77	-820.778	#44ffb3
8234	8236	-583.631	-835.581	#53ffa4
8236	8238	-952.54	-846.404	#5dff9a
8238	8241	-974.618	-851.912	#64ff92
8241	8243	-1032.44	-851.246	#62ff95
8243	8253	-1037.8	-844.257	#5aff9c
8253	8255	-903.229	-831.671	#4effa9
8255	8257	-527.115	-815.052	#3cffba
8257	8259	-984.176	-796.557	#2bffcc
8259	8272	-869.472	-778.493	#14fde3
8272	8274	-409.837	-762.883	#05ebf2
8274	8276	-846.77	-751.021	#00dcfe
8276	8279	-633.399	-743.231	#00cfff
8279	8281	-415.067	-738.918	#00ccff
8281	8283	-938.35	-736.866	#00c9ff
8283	8289	-918.668	-735.711	#00c6ff
8289	8291	-584.128	-734.452	#00c6ff
8291	8293	-1172.9	-732.871	#00c3ff
8293	8313	-735.656	-731.576	#00c3ff
8313	8315	-277.971	-731.804	#00c3ff
8315	8317	-831.766	-734.959	#00c6ff
8317	8320	-588.05	-742.128	#00cfff
8320	8322	-430.869	-753.795	#00dffc
8322	8324	-1163.85	-769.688	#0af1ed
8324	8331	-859.873	-788.93	#21ffd6
8331	8333	-432.308	-810.244	#37ffbf
8333	8335	-1120.2	-832.133	#4effa9
8335	8346	-916.495	-853.003	#64ff92
8346	8348	-584.139	-871.251	#7aff7d
8348	8350	-979.171	-885.351	#9fff58
8350	8353	-999.27	-894.066	#baff3c
8353	8355	-1109.51	-896.727	#c2ff35
8355	8365	-1113.4	-893.48	#b8ff3f
8365	8367	-1007.78	-885.387	#a1ff55
8367	8369	-501.216	-874.306	#81ff76
8369	8371	-1009.71	-862.502	#6fff88
8371	8384	-894.63	-852.073	#64ff92
8384	8386	-469.734	-844.435	#5aff9c
8386	8388	-954.056	-840.003	#58ff9f
8388	8391	-695.907	-838.137	#55ffa1
8391	8393	-599.67	-837.502	#55ffa1
8393	8395	-1345.97	-836.684	#53ffa4
8395	8407	-958.53	-834.805	#50ffa6
8407	8409	-600.384	-832.022	#4effa9
8409	8411	-1268.1	-829.665	#4bffab
8411	8431	-684.725	-829.831	#4bffab
8431	8433	-363.45	-834.692	#50ffa6
[truncated: 63,535 more rows]
