# Supplementary material for: Mechanoradicals in tensed tendon collagen as a source of oxidative stress
Source: Nat Commun. 2020 May 8;11:2315. doi: 10.1038/s41467-020-15567-4 (PMC7210969; doi:10.1038/s41467-020-15567-4)
Supplement: Supplementary file 4 — Source Data [file 41467_2020_15567_MOESM4_ESM.zip › Fig_2c.xlsx]

## Sheet: Sheet1
Figure 2C left
Residue number relative to crosslink position	Chain 1	Chain 2	Chain 3	Chain 4	Chain 5	Chain 6	Average for chain 1-6	Standard deviation
-10	-1.5139	-1.47914	-1.49905	-1.51434	-1.55789	-1.59223	-1.52609	0.0378774
-5	-1.53136	-1.58494	-1.55479	-1.49084	-1.6788	-1.71239	-1.59219	0.0789221
0	-1.50017	-1.44208	-1.4175	-1.26216	-1.53468	-1.52685	-1.44724	0.0930494
5	-1.60962	-1.41032	-1.45333	-1.22112	-1.53231	-1.53043	-1.45952	0.12393
10	-1.56765	-1.29317	-1.33012	-1.21519	-1.51539	-1.34281	-1.37739	0.123878
15	-1.37142	-1.15893	-1.22	-1.30977	-1.56239	-1.22692	-1.30824	0.132465
20	-1.19587	-1.07839	-1.1773	-1.36752	-1.20888	-1.08617	-1.18569	0.0959083
25	-1.20816	-1.063	-1.10648	-1.3336	-1.16289	-1.08811	-1.16037	0.0912008
30	-1.15587	-0.976624	-1.09354	-1.26368	-1.05527	-1.03026	-1.09587	0.0930387
35	-1.14242	-0.975305	-1.10137	-1.2156	-1.03566	-1.02188	-1.08204	0.0806454
40	-1.0867	-0.999626	-0.93875	-1.10336	-0.930865	-1.00868	-1.01133	0.0658744
45	-1.10259	-1.02045	-1.06225	-1.21665	-1.04849	-1.11167	-1.09368	0.0631358
50	-1.09986	-1.01552	-1.04571	-1.18177	-1.02141	-1.12022	-1.08075	0.0593482
55	-1.12682	-1.12225	-1.10774	-1.34172	-1.10507	-1.20019	-1.1673	0.0842547
60	-1.36678	-0.969222	-1.08582	-1.27369	-1.05311	-1.10723	-1.14264	0.135391
65	-1.25165	-1.12695	-1.1751	-1.4659	-0.993089	-1.20446	-1.20286	0.142658
70	-1.19688	-1.03475	-1.06805	-1.33834	-1.01398	-1.17	-1.137	0.112216
75	-1.2227	-1.06615	-1.1365	-1.34741	-1.00198	-1.1895	-1.16071	0.111243
80	-1.17665	-1.11813	-1.08402	-1.36002	-0.99889	-1.16272	-1.15007	0.110441
85	-1.43423	-1.01426	-1.12893	-1.25412	-1.03104	-1.14061	-1.1672	0.143154
90	-1.38037	-1.25742	-1.33974	-1.38539	-1.18964	-1.34703	-1.3166	0.0705698
Figure 2C right
Residue number relative to crosslink position	Chain 1	Chain 2	Chain 3	Chain 4	Chain 5	Chain 6	Average for chain 1-6	Standard deviation
-95	-1.20893	-1.14309	-1.23153	-1.17096	-1.15438	-1.02428	-1.15553	0.0661403
-90	-1.2389	-1.09657	-1.17046	-1.17341	-1.13074	-1.01967	-1.13829	0.0686298
-85	-1.24728	-1.13536	-1.16231	-1.28293	-1.20386	-1.05684	-1.18143	0.0743331
-80	-1.08741	-0.978054	-1.01619	-1.15034	-1.07753	-0.969742	-1.04655	0.0644395
-75	-1.14583	-0.994011	-1.12228	-1.14738	-1.03727	-1.04302	-1.08163	0.0594886
-70	-1.02222	-0.922881	-1.0504	-1.09493	-0.979574	-1.01664	-1.01444	0.0539054
-65	-1.02786	-0.898999	-1.02267	-1.03437	-0.924645	-1.02377	-0.98872	0.0550043
-60	-0.962931	-0.851567	-0.999118	-0.985278	-0.960862	-0.952427	-0.95203	0.0476315
-55	-1.01002	-0.920281	-1.12479	-1.07453	-1.06926	-1.00731	-1.03437	0.0649982
-50	-0.888342	-0.813677	-0.997579	-0.903394	-0.898472	-0.871219	-0.895448	0.0545083
-45	-1.08335	-0.989246	-1.15112	-1.10975	-1.09684	-1.02297	-1.07555	0.0541725
-40	-1.03568	-0.931467	-1.0882	-1.05091	-1.04329	-1.00004	-1.02493	0.0491352
-35	-0.940512	-0.773736	-0.832342	-0.840301	-0.767616	-0.846586	-0.833515	0.0571298
-30	-1.11993	-0.830243	-0.893619	-0.934837	-0.863793	-0.926738	-0.928194	0.0928666
-25	-1.21714	-0.940166	-1.10498	-1.08682	-0.962844	-1.01761	-1.05493	0.0938784
-20	-1.37844	-0.820321	-1.13803	-1.07165	-0.90974	-0.907535	-1.03762	0.186141
-15	-1.53405	-1.04241	-1.24203	-1.24879	-1.11461	-1.1337	-1.21927	0.15813
-10	-1.32603	-0.94704	-1.06717	-1.16022	-1.05336	-1.00482	-1.09311	0.122571
-5	-1.4767	-1.03103	-1.19034	-1.26144	-1.18937	-1.20186	-1.22512	0.132484
0	-1.53704	-1.17952	-1.13223	-1.2357	-1.15511	-1.21819	-1.24296	0.136107
5	-1.3843	-1.24167	-1.10974	-1.2075	-1.09358	-1.25759	-1.21573	0.0975235
10	-1.76926	-1.62088	-1.28967	-1.47951	-1.25637	-1.57021	-1.49765	0.18075
15	-1.80836	-1.553	-1.23214	-1.50403	-1.30764	-1.59895	-1.50069	0.189933
20	-1.72528	-1.44146	-1.26854	-1.49491	-1.31211	-1.57106	-1.46889	0.154016
25	-1.73863	-1.59118	-1.5161	-1.5954	-1.42683	-1.6771	-1.59087	0.101481
30	-1.48272	-1.35324	-1.2169	-1.35448	-1.18616	-1.50403	-1.34959	0.119673
35	-1.70144	-1.32967	-1.39893	-1.4909	-1.31146	-1.69014	-1.48709	0.158424
40	-1.62525	-1.42735	-1.39862	-1.47832	-1.23987	-1.66135	-1.47179	0.141798
45	-1.61977	-1.46569	-1.37833	-1.51843	-1.17409	-1.58366	-1.45666	0.148667
50	-1.66266	-1.62763	-1.47402	-1.54128	-1.43811	-1.62795	-1.56194	0.083972
55	-1.72557	-1.64268	-1.52058	-1.62374	-1.49061	-1.67045	-1.61227	0.0821442
60	-1.44276	-1.3522	-1.18917	-1.4089	-1.22085	-1.40744	-1.33689	0.0973744
65	-1.47439	-1.40985	-1.34722	-1.43917	-1.37639	-1.49371	-1.42345	0.051623
70	-1.44804	-1.29232	-1.30755	-1.40974	-1.2865	-1.49352	-1.37295	0.0814264
75	-1.61862	-1.55532	-1.51053	-1.75067	-1.49532	-1.67885	-1.60155	0.091479
80	-1.52294	-1.48542	-1.42558	-1.61635	-1.38744	-1.5727	-1.50174	0.079324
85	-1.51234	-1.45485	-1.43477	-1.45859	-1.3689	-1.51992	-1.45823	0.050456
90	-1.27943	-1.30562	-1.2065	-1.25618	-1.127	-1.27815	-1.24215	0.0597789
95	-1.39196	-1.39915	-1.32187	-1.31545	-1.17607	-1.37931	-1.33064	0.076401
