# Supplementary material for: Mechanoradicals in tensed tendon collagen as a source of oxidative stress
Source: Nat Commun. 2020 May 8;11:2315. doi: 10.1038/s41467-020-15567-4 (PMC7210969; doi:10.1038/s41467-020-15567-4)
Supplement: Supplementary file 4 — Source Data [file 41467_2020_15567_MOESM4_ESM.zip › Fig_3a.xlsx]

## Sheet: Sheet1
no stress			crushed			simulation
Magnetic field	Echo-intensity		Magnetic field	Echo-intensity		Magnetic field	Echo-intensity
63911.2	2.15607e-07		63911.2	2.00592e-07		6.39
63912.2	2.34009e-07		63912.2	1.96091e-07			-2.7953e-17
63913.2	2.1756e-07		63913.2	1.94099e-07		6.39006
63914.2	2.51343e-07		63914.2	1.64215e-07			-4.63862e-17
63915.2	2.29645e-07		63915.2	2.08649e-07		6.39012
63916.2	2.41455e-07		63916.2	1.87546e-07			-3.68431e-17
63917.2	2.69287e-07		63917.2	1.79451e-07		6.39018
63918.2	2.39807e-07		63918.2	1.81725e-07			-6.22091e-17
63919.2	2.38495e-07		63919.2	1.9059e-07		6.39023
63920.2	2.2757e-07		63920.2	2.16156e-07			-2.18032e-17
63921.2	2.42859e-07		63921.2	2.08565e-07		6.39029
63922.2	2.16522e-07		63922.2	2.11006e-07			-6.89192e-17
63923.2	2.40143e-07		63923.2	2.01439e-07		6.39035
63924.2	2.32574e-07		63924.2	1.90376e-07			-4.42414e-17
63925.2	2.27448e-07		63925.2	2.05887e-07		6.39041
63926.2	2.21161e-07		63926.2	2.05391e-07			-4.14989e-17
63927.2	2.56958e-07		63927.2	1.96075e-07		6.39047
63928.2	2.19879e-07		63928.2	1.95457e-07			-9.85145e-17
63929.2	2.41699e-07		63929.2	1.96037e-07		6.39053
63930.2	2.32056e-07		63930.2	1.94046e-07			-2.48442e-17
63931.2	2.41364e-07		63931.2	2.07878e-07		6.39059
63932.2	2.22748e-07		63932.2	2.04369e-07			-1.07151e-16
63933.2	2.19788e-07		63933.2	2.11227e-07		6.39065
63934.2	2.3407e-07		63934.2	2.16919e-07			-2.92977e-17
63935.2	2.59338e-07		63935.2	2.13524e-07		6.3907
63936.2	2.62085e-07		63936.2	2.15897e-07			-8.04355e-17
63937.2	2.28271e-07		63937.2	2.14371e-07		6.39076
63938.2	2.16858e-07		63938.2	2.16782e-07			3.25509e-17
63939.2	2.20398e-07		63939.2	2.1743e-07		6.39082
63940.2	2.37244e-07		63940.2	1.84662e-07			-1.01528e-16
63941.2	2.36786e-07		63941.2	1.95625e-07		6.39088
63942.2	2.50214e-07		63942.2	2.07489e-07			1.41588e-17
63943.2	2.47406e-07		63943.2	1.94221e-07		6.39094
63944.2	2.35779e-07		63944.2	2.1669e-07			-5.36359e-17
63945.2	2.65625e-07		63945.2	2.22961e-07		6.391
63946.2	2.47223e-07		63946.2	2.07275e-07			-6.4714e-17
63947.2	1.99951e-07		63947.2	2.30721e-07		6.39106
63948.3	2.453e-07		63948.3	2.006e-07			-2.14237e-17
63949.3	2.27142e-07		63949.3	2.0433e-07		6.39111
63950.3	2.40723e-07		63950.3	2.23122e-07			-8.20345e-17
63951.3	2.33154e-07		63951.3	2.22069e-07		6.39117
63952.3	2.45239e-07		63952.3	1.79855e-07			-8.10331e-17
63953.3	2.52014e-07		63953.3	2.20238e-07		6.39123
63954.3	2.53937e-07		63954.3	2.18559e-07			-4.70581e-17
63955.3	2.14783e-07		63955.3	2.16309e-07		6.39129
63956.3	2.45148e-07		63956.3	2.33017e-07			-8.92697e-17
63957.3	2.18384e-07		63957.3	2.13226e-07		6.39135
63958.3	2.30804e-07		63958.3	2.14409e-07			-3.77653e-17
63959.3	2.00378e-07		63959.3	2.005e-07		6.39141
63960.3	2.59155e-07		63960.3	2.17484e-07			-1.29916e-16
63961.3	2.27692e-07		63961.3	2.24525e-07		6.39147
63962.3	2.58362e-07		63962.3	2.11243e-07			2.50307e-17
63963.3	2.44873e-07		63963.3	2.18933e-07		6.39152
63964.3	2.11304e-07		63964.3	2.13272e-07			-6.54255e-17
63965.3	2.27966e-07		63965.3	2.13211e-07		6.39158
63966.3	2.5769e-07		63966.3	2.34367e-07			-4.02928e-17
63967.3	2.45758e-07		63967.3	2.28317e-07		6.39164
63968.3	2.54791e-07		63968.3	2.29622e-07			-4.02205e-17
63969.3	2.30072e-07		63969.3	2.15347e-07		6.3917
63970.3	2.28485e-07		63970.3	2.21657e-07			-6.5109e-17
63971.3	2.36816e-07		63971.3	1.93314e-07		6.39176
63972.3	2.43866e-07		63972.3	1.82274e-07			-1.49113e-17
63973.3	2.55615e-07		63973.3	2.35046e-07		6.39182
63974.3	2.38617e-07		63974.3	2.03468e-07			-1.93146e-17
63975.3	2.27783e-07		63975.3	2.19452e-07		6.39188
63976.3	2.35809e-07		63976.3	2.32506e-07			-3.23341e-18
63977.3	2.27997e-07		63977.3	2.33345e-07		6.39194
63978.3	2.64862e-07		63978.3	2.33887e-07			-4.157e-17
63979.3	2.38709e-07		63979.3	2.31918e-07		6.39199
63980.3	2.47833e-07		63980.3	2.25746e-07			-1.65234e-17
63981.3	2.24243e-07		63981.3	2.31598e-07		6.39205
63982.3	2.57477e-07		63982.3	2.49008e-07			-3.06045e-17
63983.3	2.25342e-07		63983.3	2.06932e-07		6.39211
63984.3	2.55768e-07		63984.3	2.33849e-07			9.59962e-18
63985.3	2.33978e-07		63985.3	2.54341e-07		6.39217
63986.3	2.50702e-07		63986.3	2.38884e-07			4.71614e-17
63987.3	2.2467e-07		63987.3	2.32521e-07		6.39223
63988.3	2.56012e-07		63988.3	2.30942e-07			3.87629e-17
63989.3	2.22412e-07		63989.3	2.59201e-07		6.39229
63990.3	2.43011e-07		63990.3	2.20497e-07			-2.6525e-17
63991.3	2.50946e-07		63991.3	2.46933e-07		6.39235
63992.3	2.46246e-07		63992.3	2.1727e-07			-8.96963e-17
63993.3	2.46155e-07		63993.3	2.36992e-07		6.3924
63994.3	2.54181e-07		63994.3	2.27486e-07			1.3286e-17
63995.3	2.48566e-07		63995.3	2.3568e-07		6.39246
63996.3	2.2699e-07		63996.3	2.69966e-07			-2.03073e-17
63997.3	2.39807e-07		63997.3	2.33704e-07		6.39252
63998.3	2.42615e-07		63998.3	2.67487e-07			-3.0874e-17
63999.3	2.4588e-07		63999.3	2.43179e-07		6.39258
64000.3	2.59949e-07		64000.3	2.41798e-07			1.66009e-17
64001.3	2.64099e-07		64001.3	2.46048e-07		6.39264
64002.3	2.27417e-07		64002.3	2.53334e-07			1.23889e-16
64003.3	2.32849e-07		64003.3	2.23618e-07		6.3927
64004.3	2.46948e-07		64004.3	2.32544e-07			-8.65384e-17
64005.3	2.58392e-07		64005.3	2.3027e-07		6.39276
64006.3	2.49786e-07		64006.3	2.45712e-07			5.94187e-17
64007.3	2.45514e-07		64007.3	2.43271e-07		6.39282
64008.4	2.2934e-07		64008.4	2.49413e-07			-1.54577e-17
64009.4	2.36633e-07		64009.4	2.48383e-07		6.39287
64010.4	2.36786e-07		64010.4	2.4054e-07			-5.67956e-18
64011.4	2.41089e-07		64011.4	2.46262e-07		6.39293
64012.4	2.29492e-07		64012.4	2.54669e-07			9.95757e-17
64013.4	2.47345e-07		64013.4	2.25197e-07		6.39299
64014.4	2.323e-07		64014.4	2.12212e-07			-3.40083e-17
64015.4	2.38434e-07		64015.4	2.58293e-07		6.39305
64016.4	2.46887e-07		64016.4	2.72293e-07			-9.67165e-18
64017.4	2.31812e-07		64017.4	2.33597e-07		6.39311
64018.4	2.42035e-07		64018.4	2.5634e-07			-7.12304e-17
64019.4	2.38007e-07		64019.4	2.38121e-07		6.39317
64020.4	2.26349e-07		64020.4	2.57988e-07			-8.31411e-18
64021.4	2.64252e-07		64021.4	2.39311e-07		6.39323
64022.4	2.41547e-07		64022.4	2.60681e-07			6.04778e-17
64023.4	2.58911e-07		64023.4	2.48177e-07		6.39328
64024.4	2.48718e-07		64024.4	2.56546e-07			6.30508e-18
64025.4	2.35535e-07		64025.4	2.6078e-07		6.39334
64026.4	2.28912e-07		64026.4	2.54616e-07			1.59489e-16
64027.4	2.4057e-07		64027.4	2.43675e-07		6.3934
64028.4	2.45331e-07		64028.4	2.74834e-07			-1.34578e-17
64029.4	2.40021e-07		64029.4	2.60994e-07		6.39346
64030.4	2.42859e-07		64030.4	2.57469e-07			-4.51428e-17
64031.4	2.31567e-07		64031.4	2.69173e-07		6.39352
64032.4	2.63916e-07		64032.4	2.61391e-07			2.42712e-17
64033.4	2.52472e-07		64033.4	2.74742e-07		6.39358
64034.4	2.65533e-07		64034.4	2.66685e-07			-9.4153e-17
64035.4	2.36603e-07		64035.4	2.81677e-07		6.39364
64036.4	2.45789e-07		64036.4	2.85973e-07			3.12554e-17
64037.4	2.55249e-07		64037.4	2.66136e-07		6.3937
64038.4	2.48261e-07		64038.4	2.65923e-07			3.85718e-17
64039.4	2.55341e-07		64039.4	2.87598e-07		6.39375
64040.4	2.45636e-07		64040.4	2.95738e-07			-5.48913e-17
64041.4	2.27478e-07		64041.4	2.81265e-07		6.39381
64042.4	2.48749e-07		64042.4	2.80289e-07			7.45125e-17
64043.4	2.65808e-07		64043.4	2.70248e-07		6.39387
64044.4	2.57965e-07		64044.4	2.53265e-07			-2.58632e-17
64045.4	2.44385e-07		64045.4	2.73026e-07		6.39393
64046.4	2.51953e-07		64046.4	2.83218e-07			4.91261e-17
64047.4	2.32819e-07		64047.4	2.92374e-07		6.39399
64048.4	2.39288e-07		64048.4	2.97722e-07			-2.12066e-17
64049.4	2.7652e-07		64049.4	2.90565e-07		6.39405
64050.4	2.45422e-07		64050.4	3.16208e-07			-9.75428e-17
64051.4	2.41608e-07		64051.4	3.16704e-07		6.39411
64052.4	2.71118e-07		64052.4	3.09219e-07			1.17541e-16
64053.4	2.48688e-07		64053.4	3.25722e-07		6.39416
64054.4	2.42065e-07		64054.4	3.24997e-07			-2.0889e-18
64055.4	2.54883e-07		64055.4	3.32977e-07		6.39422
64056.4	2.50031e-07		64056.4	3.32893e-07			-1.98657e-17
64057.4	2.38922e-07		64057.4	3.48648e-07		6.39428
64058.4	2.40082e-07		64058.4	3.82324e-07			5.89904e-17
64059.4	2.46613e-07		64059.4	4.09981e-07		6.39434
64060.4	2.39746e-07		64060.4	4.45183e-07			-3.69374e-17
64061.4	2.34619e-07		64061.4	4.76799e-07		6.3944
64062.4	2.59766e-07		64062.4	4.99222e-07			3.5905e-17
64063.4	2.39075e-07		64063.4	5.65628e-07		6.39446
64064.4	2.33673e-07		64064.4	6.2117e-07			9.32091e-17
64065.4	2.51404e-07		64065.4	6.98463e-07		6.39452
64066.4	2.66663e-07		64066.4	7.49145e-07			4.01e-17
64067.5	2.48169e-07		64067.5	8.07503e-07		6.39457
64068.5	2.47528e-07		64068.5	9.60999e-07			-7.94811e-17
64069.5	2.51739e-07		64069.5	1.06009e-06		6.39463
64070.5	2.58545e-07		64070.5	1.15437e-06			9.70218e-17
64071.5	2.25037e-07		64071.5	1.29125e-06		6.39469
64072.5	2.56927e-07		64072.5	1.46227e-06			2.68326e-17
64073.5	2.96234e-07		64073.5	1.61834e-06		6.39475
64074.5	2.7652e-07		64074.5	1.7702e-06			3.47489e-17
64075.5	2.73407e-07		64075.5	1.96799e-06		6.39481
64076.5	2.6889e-07		64076.5	2.11765e-06			-7.55185e-17
64077.5	2.63031e-07		64077.5	2.29301e-06		6.39487
64078.5	2.68921e-07		64078.5	2.43297e-06			1.77865e-17
64079.5	2.67395e-07		64079.5	2.63603e-06		6.39493
64080.5	2.98035e-07		64080.5	2.77248e-06			-2.47363e-17
64081.5	2.96387e-07		64081.5	2.9331e-06		6.39499
64082.5	3.06183e-07		64082.5	3.07551e-06			4.27385e-17
64083.5	2.92419e-07		64083.5	3.1721e-06		6.39504
64084.5	3.31085e-07		64084.5	3.28004e-06			7.84839e-17
64085.5	3.07861e-07		64085.5	3.39053e-06		6.3951
64086.5	2.8067e-07		64086.5	3.46925e-06			-7.30136e-17
64087.5	3.0249e-07		64087.5	3.54201e-06		6.39516
64088.5	2.98676e-07		64088.5	3.57063e-06			-8.7122e-18
64089.5	3.15704e-07		64089.5	3.59705e-06		6.39522
64090.5	3.08563e-07		64090.5	3.59739e-06			-2.69819e-17
64091.5	3.22083e-07		64091.5	3.59256e-06		6.39528
64092.5	3.05695e-07		64092.5	3.53273e-06			2.35875e-17
64093.5	2.80975e-07		64093.5	3.45973e-06		6.39534
64094.5	3.20282e-07		64094.5	3.41477e-06			-1.06703e-17
64095.5	3.14331e-07		64095.5	3.33334e-06		6.3954
64096.5	2.9599e-07		64096.5	3.2326e-06			3.36501e-17
64097.5	2.92786e-07		64097.5	3.1648e-06		6.39545
64098.5	3.05939e-07		64098.5	3.06006e-06			-3.61923e-17
64099.5	2.95685e-07		64099.5	2.97016e-06		6.39551
64100.5	3.0191e-07		64100.5	2.91122e-06			-7.60894e-17
64101.5	2.90741e-07		64101.5	2.78915e-06		6.39557
64102.5	2.74048e-07		64102.5	2.72698e-06			1.19901e-16
64103.5	2.89917e-07		64103.5	2.64513e-06		6.39563
64104.5	2.96143e-07		64104.5	2.56599e-06			-1.02149e-16
64105.5	2.90802e-07		64105.5	2.55605e-06		6.39569
64106.5	2.91016e-07		64106.5	2.49531e-06			-1.94409e-17
64107.5	2.7475e-07		64107.5	2.40564e-06		6.39575
64108.5	2.82532e-07		64108.5	2.40044e-06			-2.70596e-17
64109.5	3.12408e-07		64109.5	2.34785e-06		6.39581
64110.5	2.61261e-07		64110.5	2.31946e-06			-2.01754e-17
64111.5	2.7124e-07		64111.5	2.28483e-06		6.39587
64112.5	3.10547e-07		64112.5	2.2341e-06			-1.48383e-17
64113.5	2.86194e-07		64113.5	2.23883e-06		6.39592
64114.5	2.81403e-07		64114.5	2.22113e-06			5.6277e-17
64115.5	2.68341e-07		64115.5	2.18739e-06		6.39598
64116.5	2.62207e-07		64116.5	2.173e-06			-4.77938e-17
64117.5	2.70935e-07		64117.5	2.15792e-06		6.39604
64118.5	2.60956e-07		64118.5	2.14954e-06			-4.11974e-18
64119.5	2.67548e-07		64119.5	2.11698e-06		6.3961
64120.5	2.96936e-07		64120.5	2.12994e-06			-8.38206e-18
64121.5	2.59125e-07		64121.5	2.08875e-06		6.39616
64122.5	2.29675e-07		64122.5	2.07965e-06			1.35297e-18
64123.5	2.63611e-07		64123.5	2.08232e-06		6.39622
64124.5	2.80762e-07		64124.5	2.06757e-06			3.5828e-19
64125.5	2.65198e-07		64125.5	2.02594e-06		6.39628
64126.5	2.74353e-07		64126.5	1.99004e-06			-1.82708e-16
64127.6	2.57996e-07		64127.6	2.04243e-06		6.39633
64128.6	2.6648e-07		64128.6	1.99734e-06			5.65072e-17
64129.6	2.69745e-07		64129.6	1.96951e-06		6.39639
64130.6	2.789e-07		64130.6	1.93831e-06			-6.26929e-17
64131.6	2.65717e-07		64131.6	1.94918e-06		6.39645
64132.6	2.79907e-07		64132.6	1.93011e-06			-7.9043e-17
64133.6	2.51495e-07		64133.6	1.90314e-06		6.39651
64134.6	2.96021e-07		64134.6	1.86816e-06			-3.61955e-17
64135.6	2.52045e-07		64135.6	1.88113e-06		6.39657
64136.6	2.83905e-07		64136.6	1.86076e-06			3.07442e-17
64137.6	2.54883e-07		64137.6	1.84807e-06		6.39663
64138.6	2.75208e-07		64138.6	1.85281e-06			-4.39095e-17
64139.6	2.53326e-07		64139.6	1.84865e-06		6.39669
64140.6	2.84424e-07		64140.6	1.82336e-06			6.33877e-17
64141.6	2.45453e-07		64141.6	1.78201e-06		6.39674
64142.6	2.75543e-07		64142.6	1.767e-06			1.56758e-18
64143.6	2.70569e-07		64143.6	1.78021e-06		6.3968
64144.6	2.63519e-07		64144.6	1.7477e-06			7.56398e-17
64145.6	2.78229e-07		64145.6	1.78117e-06		6.39686
64146.6	2.57355e-07		64146.6	1.74229e-06			-5.07739e-17
64147.6	2.70752e-07		64147.6	1.72322e-06		6.39692
64148.6	2.6474e-07		64148.6	1.72022e-06			1.67424e-17
64149.6	3.04718e-07		64149.6	1.73878e-06		6.39698
64150.6	2.68341e-07		64150.6	1.7044e-06			1.23364e-16
64151.6	2.67212e-07		64151.6	1.66845e-06		6.39704
64152.6	2.40692e-07		64152.6	1.70573e-06			-6.86484e-17
64153.6	2.52899e-07		64153.6	1.67163e-06		6.3971
64154.6	2.57202e-07		64154.6	1.6788e-06			3.23471e-17
64155.6	2.55676e-07		64155.6	1.67406e-06		6.39716
64156.6	2.58118e-07		64156.6	1.65957e-06			2.60551e-17
64157.6	2.53906e-07		64157.6	1.65919e-06		6.39721
64158.6	2.76184e-07		64158.6	1.63892e-06			-7.85096e-17
64159.6	2.74323e-07		64159.6	1.60051e-06		6.39727
64160.6	2.62238e-07		64160.6	1.58981e-06			-4.06808e-17
64161.6	2.74475e-07		64161.6	1.5985e-06		6.39733
64162.6	2.6416e-07		64162.6	1.55573e-06			1.38437e-17
64163.6	2.61444e-07		64163.6	1.55653e-06		6.39739
64164.6	2.55585e-07		64164.6	1.58628e-06			-9.6562e-17
64165.6	2.47009e-07		64165.6	1.53291e-06		6.39745
64166.6	2.6474e-07		64166.6	1.52099e-06			-4.07358e-17
64167.6	2.67487e-07		64167.6	1.5032e-06		6.39751
64168.6	2.67334e-07		64168.6	1.48687e-06			-4.24071e-17
64169.6	2.54547e-07		64169.6	1.50611e-06		6.39757
64170.6	2.47253e-07		64170.6	1.48965e-06			-4.54406e-17
64171.6	2.84363e-07		64171.6	1.47399e-06		6.39762
64172.6	2.94769e-07		64172.6	1.44085e-06			-5.60351e-17
64173.6	2.65747e-07		64173.6	1.46312e-06		6.39768
64174.6	2.81433e-07		64174.6	1.42303e-06			-4.15597e-17
64175.6	2.49786e-07		64175.6	1.40858e-06		6.39774
64176.6	2.54578e-07		64176.6	1.3869e-06			6.99387e-18
64177.6	2.61169e-07		64177.6	1.39277e-06		6.3978
64178.6	2.35901e-07		64178.6	1.39484e-06			6.71236e-18
64179.6	2.76489e-07		64179.6	1.39812e-06		6.39786
64180.6	2.57629e-07		64180.6	1.36798e-06			-1.41654e-16
64181.6	2.60925e-07		64181.6	1.35011e-06		6.39792
64182.6	2.51465e-07		64182.6	1.3449e-06			3.35026e-17
64183.6	2.62329e-07		64183.6	1.32872e-06		6.39798
64184.6	2.39258e-07		64184.6	1.33521e-06			-2.15039e-18
64185.6	2.66541e-07		64185.6	1.31336e-06		6.39804
64186.6	2.63e-07		64186.6	1.31275e-06			1.6426e-17
64187.7	2.66571e-07		64187.7	1.30334e-06		6.39809
64188.7	2.36847e-07		64188.7	1.30537e-06			-4.55241e-17
64189.7	2.62939e-07		64189.7	1.27327e-06		6.39815
64190.7	2.48535e-07		64190.7	1.28393e-06			-3.8213e-17
64191.7	2.55646e-07		64191.7	1.2667e-06		6.39821
64192.7	2.68005e-07		64192.7	1.2522e-06			9.3364e-17
64193.7	2.61414e-07		64193.7	1.27457e-06		6.39827
64194.7	2.66937e-07		64194.7	1.23109e-06			-7.11201e-17
64195.7	2.75085e-07		64195.7	1.22707e-06		6.39833
64196.7	2.96417e-07		64196.7	1.22739e-06			-4.79231e-17
64197.7	2.70081e-07		64197.7	1.20985e-06		6.39839
64198.7	2.65228e-07		64198.7	1.23369e-06			-4.58564e-17
64199.7	2.81647e-07		64199.7	1.2261e-06		6.39845
64200.7	2.70142e-07		64200.7	1.21113e-06			2.53453e-17
64201.7	2.78198e-07		64201.7	1.22507e-06		6.3985
64202.7	2.82837e-07		64202.7	1.1993e-06			-5.20838e-17
64203.7	2.90344e-07		64203.7	1.18931e-06		6.39856
64204.7	2.89032e-07		64204.7	1.16808e-06			1.00373e-16
64205.7	2.92358e-07		64205.7	1.20126e-06		6.39862
64206.7	2.99255e-07		64206.7	1.18269e-06			-2.51708e-16
64207.7	2.7533e-07		64207.7	1.16018e-06		6.39868
64208.7	2.80579e-07		64208.7	1.1507e-06			7.78213e-17
64209.7	2.82928e-07		64209.7	1.15573e-06		6.39874
64210.7	2.96478e-07		64210.7	1.14958e-06			6.24015e-17
64211.7	2.98126e-07		64211.7	1.14922e-06		6.3988
64212.7	2.99194e-07		64212.7	1.10581e-06			-4.63648e-17
64213.7	3.00629e-07		64213.7	1.11597e-06		6.39886
64214.7	2.89093e-07		64214.7	1.11058e-06			2.91924e-17
64215.7	3.07098e-07		64215.7	1.14242e-06		6.39891
64216.7	3.02826e-07		64216.7	1.08969e-06			-8.11758e-17
64217.7	2.92267e-07		64217.7	1.10128e-06		6.39897
64218.7	2.97394e-07		64218.7	1.08873e-06			1.78332e-17
64219.7	2.995e-07		64219.7	1.07682e-06		6.39903
64220.7	2.91199e-07		64220.7	1.07674e-06			-1.47082e-17
64221.7	2.66602e-07		64221.7	1.07183e-06		6.39909
64222.7	3.10486e-07		64222.7	1.04911e-06			-1.0758e-16
64223.7	3.03101e-07		64223.7	1.04448e-06		6.39915
64224.7	3.01331e-07		64224.7	1.04023e-06			5.49094e-17
64225.7	2.97943e-07		64225.7	9.90112e-07		6.39921
64226.7	3.37677e-07		64226.7	1.02754e-06			-1.84958e-17
64227.7	2.70477e-07		64227.7	9.81277e-07		6.39927
64228.7	2.79236e-07		64228.7	9.52805e-07			1.72793e-16
64229.7	2.97272e-07		64229.7	9.263e-07		6.39933
64230.7	2.75513e-07		64230.7	8.65379e-07			-5.62925e-17
64231.7	2.72156e-07		64231.7	8.09303e-07		6.39938
64232.7	2.52533e-07		64232.7	7.36038e-07			-1.14008e-16
64233.7	2.46765e-07		64233.7	6.06934e-07		6.39944
64234.7	2.50092e-07		64234.7	5.27397e-07			2.40064e-17
64235.7	2.61353e-07		64235.7	4.47807e-07		6.3995
64236.7	2.69714e-07		64236.7	3.72894e-07			4.19899e-17
64237.7	2.43835e-07		64237.7	3.48679e-07		6.39956
64238.7	2.44476e-07		64238.7	3.32687e-07			8.34797e-17
64239.7	2.4292e-07		64239.7	3.16727e-07		6.39962
64240.7	2.54791e-07		64240.7	3.13995e-07			-8.51109e-17
64241.7	2.72888e-07		64241.7	3.38631e-07		6.39968
64242.7	2.25555e-07		64242.7	3.08846e-07			-4.4877e-17
64243.7	2.62268e-07		64243.7	3.00316e-07		6.39974
64244.7	2.64648e-07		64244.7	3.00751e-07			4.50047e-17
64245.7	2.46948e-07		64245.7	2.95982e-07		6.39979
64246.7	2.64923e-07		64246.7	3.13705e-07			-2.36656e-17
64247.8	2.55188e-07		64247.8	3.07274e-07		6.39985
64248.8	2.63306e-07		64248.8	3.43414e-07			4.84284e-17
64249.8	2.85614e-07		64249.8	3.33221e-07		6.39991
64250.8	2.67364e-07		64250.8	3.49495e-07			1.35331e-17
64251.8	2.64587e-07		64251.8	3.35472e-07		6.39997
64252.8	2.659e-07		64252.8	3.41385e-07			-1.44886e-16
64253.8	3.01422e-07		64253.8	3.37097e-07		6.40003
64254.8	2.86316e-07		64254.8	3.2122e-07			5.44076e-17
64255.8	2.75146e-07		64255.8	3.26637e-07		6.40009
64256.8	2.74597e-07		64256.8	3.34518e-07			5.14054e-17
64257.8	2.7832e-07		64257.8	3.3889e-07		6.40015
64258.8	3.00873e-07		64258.8	3.14163e-07			7.59766e-17
64259.8	2.6712e-07		64259.8	3.4906e-07		6.40021
64260.8	2.87994e-07		64260.8	3.27072e-07			3.85318e-17
64261.8	3.1543e-07		64261.8	3.40729e-07		6.40026
64262.8	2.72705e-07		64262.8	3.44658e-07			-4.52248e-17
64263.8	2.90131e-07		64263.8	3.3992e-07		6.40032
64264.8	3.06793e-07		64264.8	3.41492e-07			1.73577e-17
64265.8	2.91595e-07		64265.8	3.32138e-07		6.40038
64266.8	2.91351e-07		64266.8	3.38043e-07			3.16449e-17
64267.8	2.86926e-07		64267.8	3.42369e-07		6.40044
64268.8	3.10089e-07		64268.8	3.64677e-07			1.18701e-16
64269.8	2.93396e-07		64269.8	3.5199e-07		6.4005
64270.8	3.27637e-07		64270.8	3.58376e-07			2.28447e-16
64271.8	2.99408e-07		64271.8	3.7664e-07		6.40056
64272.8	3.13568e-07		64272.8	3.67973e-07			3.20243e-16
64273.8	3.03253e-07		64273.8	3.84171e-07		6.40062
64274.8	3.64563e-07		64274.8	3.79555e-07			6.59816e-16
64275.8	3.46649e-07		64275.8	3.97354e-07		6.40067
64276.8	3.18787e-07		64276.8	3.87115e-07			1.20182e-15
64277.8	3.32336e-07		64277.8	3.97873e-07		6.40073
64278.8	3.52783e-07		64278.8	3.955e-07			1.9152e-15
64279.8	3.63403e-07		64279.8	4.43619e-07		6.40079
64280.8	3.57544e-07		64280.8	4.43634e-07			3.47229e-15
64281.8	3.68134e-07		64281.8	4.75639e-07		6.40085
64282.8	4.15619e-07		64282.8	4.63341e-07			6.07449e-15
64283.8	4.10156e-07		64283.8	4.47258e-07		6.40091
64284.8	3.86475e-07		64284.8	4.64745e-07			1.03432e-14
64285.8	4.0033e-07		64285.8	4.552e-07		6.40097
64286.8	4.00177e-07		64286.8	4.67834e-07			1.75764e-14
64287.8	3.77777e-07		64287.8	4.71046e-07		6.40103
64288.8	3.97461e-07		64288.8	4.78622e-07			2.98605e-14
64289.8	4.16748e-07		64289.8	4.71931e-07		6.40109
64290.8	3.75519e-07		64290.8	4.75052e-07			5.03997e-14
64291.8	3.42773e-07		64291.8	4.589e-07		6.40114
64292.8	3.40302e-07		64292.8	4.42886e-07			8.46889e-14
64293.8	3.4436e-07		64293.8	4.12773e-07		6.4012
64294.8	2.99072e-07		64294.8	3.93761e-07			1.41544e-13
64295.8	3.09418e-07		64295.8	3.69087e-07		6.40126
64296.8	3.15796e-07		64296.8	3.56377e-07			2.35438e-13
64297.8	2.87109e-07		64297.8	3.59657e-07		6.40132
64298.8	2.8125e-07		64298.8	2.92633e-07			3.8976e-13
64299.8	2.64984e-07		64299.8	2.91428e-07		6.40138
64300.8	2.7121e-07		64300.8	3.23921e-07			6.42207e-13
64301.8	2.60345e-07		64301.8	2.98042e-07		6.40144
64302.8	2.3291e-07		64302.8	2.826e-07			1.05365e-12
64303.8	2.70752e-07		64303.8	2.94022e-07		6.4015
64304.8	2.57141e-07		64304.8	2.59758e-07			1.72049e-12
64305.8	2.79816e-07		64305.8	3.0938e-07		6.40155
64306.8	2.61414e-07		64306.8	2.71973e-07			2.7959e-12
64307.9	2.52258e-07		64307.9	2.60284e-07		6.40161
64308.9	2.87872e-07		64308.9	2.7961e-07			4.52253e-12
64309.9	2.54181e-07		64309.9	2.69386e-07		6.40167
64310.9	2.7655e-07		64310.9	2.66594e-07			7.2813e-12
64311.9	3.20679e-07		64311.9	2.62489e-07		6.40173
64312.9	2.79175e-07		64312.9	3.11279e-07			1.16686e-11
64313.9	2.7829e-07		64313.9	2.90184e-07		6.40179
64314.9	2.57629e-07		64314.9	3.10005e-07			1.86124e-11
64315.9	2.31903e-07		64315.9	2.85202e-07		6.40185
64316.9	2.5119e-07		64316.9	2.77336e-07			2.95503e-11
64317.9	2.64191e-07		64317.9	2.82974e-07		6.40191
64318.9	2.72461e-07		64318.9	2.9435e-07			4.66975e-11
64319.9	2.89673e-07		64319.9	3.13736e-07		6.40196
64320.9	2.45789e-07		64320.9	2.84538e-07			7.34515e-11
64321.9	2.23541e-07		64321.9	2.77702e-07		6.40202
64322.9	2.82654e-07		64322.9	2.67151e-07			1.14997e-10
64323.9	2.5116e-07		64323.9	2.72835e-07		6.40208
64324.9	2.38739e-07		64324.9	2.69829e-07			1.79205e-10
64325.9	2.57324e-07		64325.9	2.75276e-07		6.40214
64326.9	2.64771e-07		64326.9	2.62833e-07			2.77968e-10
64327.9	2.42187e-07		64327.9	2.52014e-07		6.4022
64328.9	2.48383e-07		64328.9	2.71187e-07			4.29158e-10
64329.9	2.6355e-07		64329.9	2.99866e-07		6.40226
64330.9	2.52655e-07		64330.9	2.45056e-07			6.59511e-10
64331.9	2.73987e-07		64331.9	2.48047e-07		6.40232
64332.9	2.50031e-07		64332.9	2.59331e-07			1.00881e-09
64333.9	2.52777e-07		64333.9	2.6799e-07		6.40238
64334.9	2.85645e-07		64334.9	2.46071e-07			1.53595e-09
64335.9	2.6474e-07		64335.9	2.75902e-07		6.40243
64336.9	2.39716e-07		64336.9	2.60628e-07			2.32773e-09
64337.9	2.50702e-07		64337.9	2.75238e-07		6.40249
64338.9	2.3645e-07		64338.9	2.64e-07			3.51133e-09
64339.9	2.70935e-07		64339.9	2.64755e-07		6.40255
64340.9	2.43378e-07		64340.9	2.7121e-07			5.27228e-09
64341.9	2.34863e-07		64341.9	2.74788e-07		6.40261
64342.9	2.55615e-07		64342.9	2.77382e-07			7.87976e-09
64343.9	2.55371e-07		64343.9	2.4987e-07		6.40267
64344.9	2.50885e-07		64344.9	2.78008e-07			1.17224e-08
64345.9	2.3761e-07		64345.9	2.74055e-07		6.40273
64346.9	2.36176e-07		64346.9	2.59613e-07			1.73585e-08
64347.9	2.51739e-07		64347.9	2.74506e-07		6.40279
64348.9	2.57507e-07		64348.9	2.60796e-07			2.55857e-08
64349.9	2.59247e-07		64349.9	2.68211e-07		6.40284
64350.9	2.57294e-07		64350.9	2.97737e-07			3.75385e-08
64351.9	2.3233e-07		64351.9	2.63222e-07		6.4029
64352.9	2.45911e-07		64352.9	2.68707e-07			5.48215e-08
64353.9	2.42249e-07		64353.9	2.72896e-07		6.40296
64354.9	2.49603e-07		64354.9	2.54784e-07			7.96932e-08
64355.9	2.43835e-07		64355.9	2.44438e-07		6.40302
64356.9	2.60376e-07		64356.9	2.37381e-07			1.15316e-07
64357.9	2.38647e-07		64357.9	2.48047e-07		6.40308
64358.9	2.50031e-07		64358.9	2.45834e-07			1.66095e-07
64359.9	2.82837e-07		64359.9	2.64076e-07		6.40314
64360.9	2.31415e-07		64360.9	2.64931e-07			2.38137e-07
64361.9	2.40875e-07		64361.9	2.87186e-07		6.4032
64362.9	2.30591e-07		64362.9	2.57339e-07			3.39858e-07
64363.9	2.91138e-07		64363.9	2.44873e-07		6.40326
64364.9	2.73804e-07		64364.9	2.52342e-07			4.82807e-07
64365.9	2.5116e-07		64365.9	2.32056e-07		6.40331
64366.9	2.33826e-07		64366.9	2.52991e-07			6.82742e-07
64368	2.46613e-07		64368	2.724e-07		6.40337
64369	2.51556e-07		64369	2.41859e-07			9.61052e-07
64370	2.52228e-07		64370	2.69997e-07		6.40343
64371	2.4408e-07		64371	2.62024e-07			1.34663e-06
64372	2.37488e-07		64372	2.45804e-07		6.40349
64373	2.49939e-07		64373	2.57294e-07			1.87828e-06
64374	2.48901e-07		64374	2.41776e-07		6.40355
64375	2.36115e-07		64375	2.57935e-07			2.60789e-06
64376	2.48657e-07		64376	2.61406e-07		6.40361
64377	2.47009e-07		64377	2.61475e-07			3.6044e-06
64378	2.43011e-07		64378	2.65625e-07		6.40367
64379	2.50916e-07		64379	2.62802e-07			4.95901e-06
64380	2.39899e-07		64380	2.50412e-07		6.40372
64381	2.49847e-07		64381	2.59407e-07			6.79171e-06
64382	2.53693e-07		64382	2.46811e-07		6.40378
64383	2.42828e-07		64383	2.55531e-07			9.25949e-06
64384	2.29553e-07		64384	2.25273e-07		6.40384
64385	2.42584e-07		64385	2.70172e-07			1.25667e-05
64386	2.35779e-07		64386	2.57156e-07		6.4039
64387	2.56989e-07		64387	2.55882e-07			1.69779e-05
64388	2.43011e-07		64388	2.4054e-07		6.40396
64389	2.29553e-07		64389	2.63824e-07			2.28338e-05
64390	2.62238e-07		64390	2.46429e-07		6.40402
64391	2.44629e-07		64391	2.76169e-07			3.05708e-05
64392	2.46918e-07		64392	2.39449e-07		6.40408
64393	2.31812e-07		64393	2.38037e-07			4.07448e-05
64394	2.48993e-07		64394	2.67471e-07		6.40413
64395	2.54364e-07		64395	2.45697e-07			5.40603e-05
64396	2.59796e-07		64396	2.66121e-07		6.40419
64397	2.64191e-07		64397	2.43439e-07			7.1405e-05
64398	2.51862e-07		64398	2.79572e-07		6.40425
64399	2.85553e-07		64399	2.59224e-07			9.38914e-05
64400	2.75787e-07		64400	2.39227e-07		6.40431
64401	2.62878e-07		64401	2.85568e-07			0.000122906
64402	2.51129e-07		64402	2.66495e-07		6.40437
64403	2.50702e-07		64403	2.8418e-07			0.000160168
64404	2.69012e-07		64404	2.40547e-07		6.40443
64405	2.70996e-07		64405	2.40997e-07			0.000207795
64406	2.5061e-07		64406	2.76566e-07		6.40449
64407	2.64862e-07		64407	2.67593e-07			0.000268384
64408	2.6062e-07		64408	2.41051e-07		6.40455
64409	2.45819e-07		64409	2.72934e-07			0.000345099
64410	2.72247e-07		64410	2.65244e-07		6.4046
64411	2.4292e-07		64411	2.6001e-07			0.000441776
64412	2.7063e-07		64412	2.6107e-07		6.40466
64413	2.42981e-07		64413	2.7697e-07			0.000563034
64414	2.73193e-07		64414	2.60353e-07		6.40472
64415	2.81433e-07		64415	2.62527e-07			0.000714409
64416	2.30743e-07		64416	2.64145e-07		6.40478
64417	2.44293e-07		64417	2.65953e-07			0.000902493
64418	2.8479e-07		64418	2.612e-07		6.40484
64419	2.388e-07		64419	2.62482e-07			0.00113509
64420	2.61353e-07		64420	2.69913e-07		6.4049
64421	2.67792e-07		64421	2.5441e-07			0.00142138
64422	2.42035e-07		64422	2.69142e-07		6.40496
64423	2.57111e-07		64423	2.36023e-07			0.00177212
64424	2.62421e-07		64424	2.58507e-07		6.40501
64425	2.77313e-07		64425	2.55768e-07			0.00219978
64426	2.80548e-07		64426	2.37511e-07		6.40507
64427	2.55829e-07		64427	2.63359e-07			0.00271881
64428.1	2.58697e-07		64428.1	2.48749e-07		6.40513
64429.1	2.72247e-07		64429.1	2.5486e-07			0.00334579
64430.1	2.39594e-07		64430.1	2.64786e-07		6.40519
64431.1	2.45026e-07		64431.1	2.39555e-07			0.00409961
64432.1	2.80579e-07		64432.1	2.63573e-07		6.40525
64433.1	2.67273e-07		64433.1	2.67494e-07			0.00500172
64434.1	2.42462e-07		64434.1	2.6696e-07		6.40531
64435.1	2.45117e-07		64435.1	2.58217e-07			0.00607625
64436.1	2.62848e-07		64436.1	2.50244e-07		6.40537
64437.1	2.64038e-07		64437.1	2.49405e-07			0.00735021
64438.1	2.64801e-07		64438.1	2.63824e-07		6.40543
64439.1	2.47406e-07		64439.1	2.50641e-07			0.00885358
64440.1	2.57782e-07		64440.1	2.435e-07		6.40548
64441.1	2.48962e-07		64441.1	2.70027e-07			0.0106195
64442.1	2.69623e-07		64442.1	2.62428e-07		6.40554
64443.1	2.88574e-07		64443.1	2.31682e-07			0.0126841
64444.1	2.75085e-07		64444.1	2.56905e-07		6.4056
64445.1	2.81555e-07		64445.1	2.63107e-07			0.0150868
64446.1	2.78137e-07		64446.1	2.16728e-07		6.40566
64447.1	2.71423e-07		64447.1	2.43393e-07			0.01787
64448.1	2.67853e-07		64448.1	2.60307e-07		6.40572
64449.1	2.57996e-07		64449.1	2.35176e-07			0.0210793
64450.1	2.53632e-07		64450.1	2.39418e-07		6.40578
64451.1	2.83295e-07		64451.1	2.46361e-07			0.0247627
64452.1	2.63763e-07		64452.1	2.46826e-07		6.40584
64453.1	2.85889e-07		64453.1	2.29195e-07			0.0289711
64454.1	2.81647e-07		64454.1	2.53212e-07		6.40589
64455.1	2.74994e-07		64455.1	2.74292e-07			0.0337571
64456.1	2.82257e-07		64456.1	2.50008e-07		6.40595
64457.1	2.59369e-07		64457.1	2.3085e-07			0.0391754
64458.1	2.57477e-07		64458.1	2.463e-07		6.40601
64459.1	2.6416e-07		64459.1	2.45392e-07			0.0452814
64460.1	2.97241e-07		64460.1	2.27325e-07		6.40607
64461.1	2.54211e-07		64461.1	2.25403e-07			0.0521314
64462.1	2.68494e-07		64462.1	2.12891e-07		6.40613
64463.1	2.75818e-07		64463.1	2.49847e-07			0.0597813
64464.1	2.60498e-07		64464.1	2.33719e-07		6.40619
64465.1	2.68982e-07		64465.1	2.63107e-07			0.0682859
64466.1	2.5769e-07		64466.1	2.28371e-07		6.40625
64467.1	2.47253e-07		64467.1	2.42546e-07			0.0776986
64468.1	2.41364e-07		64468.1	2.3584e-07		6.4063
64469.1	2.64832e-07		64469.1	2.51717e-07			0.0880696
64470.1	2.60834e-07		64470.1	2.27837e-07		6.40636
64471.1	2.61871e-07		64471.1	2.47147e-07			0.0994457
64472.1	2.56439e-07		64472.1	2.30476e-07		6.40642
64473.1	2.80975e-07		64473.1	2.29424e-07			0.111869
64474.1	2.61993e-07		64474.1	2.42935e-07		6.40648
64475.1	2.65076e-07		64475.1	2.32628e-07			0.125376
64476.1	2.84454e-07		64476.1	2.27402e-07		6.40654
64477.1	2.94159e-07		64477.1	2.45392e-07			0.139997
64478.1	2.5824e-07		64478.1	2.64633e-07		6.4066
64479.1	2.78595e-07		64479.1	2.37968e-07			0.155755
64480.1	2.60254e-07		64480.1	2.593e-07		6.40666
64481.1	2.72949e-07		64481.1	2.40189e-07			0.172665
64482.1	2.64526e-07		64482.1	2.21527e-07		6.40672
64483.1	2.60864e-07		64483.1	2.23351e-07			0.190732
64484.1	2.46735e-07		64484.1	2.32742e-07		6.40677
64485.1	2.82623e-07		64485.1	2.53014e-07			0.209951
64486.1	2.98462e-07		64486.1	2.33032e-07		6.40683
64487.1	2.91748e-07		64487.1	2.67776e-07			0.230311
64488.2	2.72736e-07		64488.2	2.71736e-07		6.40689
64489.2	2.99591e-07		64489.2	2.63062e-07			0.251786
64490.2	2.96112e-07		64490.2	2.55455e-07		6.40695
64491.2	2.80121e-07		64491.2	2.49054e-07			0.274341
64492.2	2.72308e-07		64492.2	2.24686e-07		6.40701
64493.2	2.50549e-07		64493.2	2.48901e-07			0.297932
64494.2	2.42218e-07		64494.2	2.49451e-07		6.40707
64495.2	2.9248e-07		64495.2	2.41501e-07			0.322502
64496.2	2.92358e-07		64496.2	2.44606e-07		6.40713
64497.2	2.72827e-07		64497.2	2.55165e-07			0.347985
64498.2	2.98187e-07		64498.2	2.57835e-07		6.40718
64499.2	2.79572e-07		64499.2	2.56508e-07			0.374304
64500.2	2.5708e-07		64500.2	2.50122e-07		6.40724
64501.2	2.88574e-07		64501.2	2.3748e-07			0.401374
64502.2	2.83691e-07		64502.2	2.76665e-07		6.4073
64503.2	2.70081e-07		64503.2	2.51579e-07			0.429101
64504.2	2.93396e-07		64504.2	2.59872e-07		6.40736
64505.2	2.61902e-07		64505.2	2.17339e-07			0.457383
64506.2	2.71484e-07		64506.2	2.55592e-07		6.40742
64507.2	2.71423e-07		64507.2	2.38258e-07			0.486109
64508.2	2.55157e-07		64508.2	2.60002e-07		6.40748
64509.2	2.7951e-07		64509.2	2.41898e-07			0.515165
64510.2	2.84637e-07		64510.2	2.49146e-07		6.40754
64511.2	2.62756e-07		64511.2	2.45033e-07			0.544431
						6.4076
							0.573781
						6.40765
							0.603089
						6.40771
							0.632225
						6.40777
							0.661061
						6.40783
							0.689465
						6.40789
							0.71731
						6.40795
							0.744471
						6.40801
							0.770826
						6.40806
							0.796256
						6.40812
							0.820648
						6.40818
							0.843897
						6.40824
							0.865903
						6.4083
							0.886572
						6.40836
							0.905823
						6.40842
							0.923579
						6.40848
							0.939776
						6.40853
							0.95436
						6.40859
							0.967284
						6.40865
							0.978518
						6.40871
							0.988038
						6.40877
							0.995835
						6.40883
							1.00191
						6.40889
							1.00628
						6.40894
							1.00896
						6.409
							1.01
						6.40906
							1.00944
						6.40912
							1.00733
						6.40918
							1.00376
						6.40924
							0.998781
						6.4093
							0.992492
						6.40935
							0.98498
						6.40941
							0.976342
						6.40947
							0.96668
						6.40953
							0.956097
						6.40959
							0.944701
						6.40965
							0.932598
						6.40971
							0.919896
						6.40977
							0.906698
						6.40982
							0.893107
						6.40988
							0.879221
						6.40994
							0.865133
						6.41
							0.85093
						6.41006
							0.836694
						6.41012
							0.822499
						6.41018
							0.808413
						6.41023
							0.794496
						6.41029
							0.780802
						6.41035
							0.767374
						6.41041
							0.754253
						6.41047
							0.741469
						6.41053
							0.729047
						6.41059
							0.717007
						6.41065
							0.70536
						6.4107
							0.694116
						6.41076
							0.683278
						6.41082
							0.672844
						6.41088
							0.662812
						6.41094
							0.653174
						6.411
							0.643921
						6.41106
							0.63504
						6.41111
							0.62652
						6.41117
							0.618346
						6.41123
							0.610502
						6.41129
							0.602975
						6.41135
							0.595747
						6.41141
							0.588804
						6.41147
							0.58213
						6.41152
							0.57571
						6.41158
							0.569531
						6.41164
							0.563577
						6.4117
							0.557837
						6.41176
							0.552297
						6.41182
							0.546945
						6.41188
							0.541772
						6.41194
							0.536766
						6.41199
							0.531917
						6.41205
							0.527218
						6.41211
							0.522659
						6.41217
							0.518233
						6.41223
							0.513932
						6.41229
							0.509751
						6.41235
							0.505682
						6.4124
							0.501721
						6.41246
							0.497862
						6.41252
							0.4941
						6.41258
							0.49043
						6.41264
							0.486849
						6.4127
							0.483353
						6.41276
							0.479937
						6.41282
							0.476598
						6.41287
							0.473334
						6.41293
							0.470141
						6.41299
							0.467017
						6.41305
							0.463958
						6.41311
							0.460962
						6.41317
							0.458028
						6.41323
							0.455152
						6.41328
							0.452333
						6.41334
							0.449568
						6.4134
							0.446857
						6.41346
							0.444196
						6.41352
							0.441585
						6.41358
							0.439022
						6.41364
							0.436504
						6.41369
							0.434032
						6.41375
							0.431603
						6.41381
							0.429216
						6.41387
							0.42687
						6.41393
							0.424564
						6.41399
							0.422296
						6.41405
							0.420066
						6.41411
							0.417871
						6.41416
							0.415713
						6.41422
							0.413588
						6.41428
							0.411497
						6.41434
							0.409438
						6.4144
							0.407411
						6.41446
							0.405414
						6.41452
							0.403448
						6.41457
							0.401511
						6.41463
							0.399602
						6.41469
							0.397721
						6.41475
							0.395867
						6.41481
							0.39404
						6.41487
							0.392238
						6.41493
							0.390462
						6.41499
							0.38871
						6.41504
							0.386982
						6.4151
							0.385277
						6.41516
							0.383596
						6.41522
							0.381936
						6.41528
							0.380299
						6.41534
							0.378683
						6.4154
							0.377088
						6.41545
							0.375513
						6.41551
							0.373958
						6.41557
							0.372423
						6.41563
							0.370907
						6.41569
							0.369409
						6.41575
							0.367931
						6.41581
							0.36647
						6.41587
							0.365026
						6.41592
							0.3636
						6.41598
							0.362191
						6.41604
							0.360798
						6.4161
							0.359422
						6.41616
							0.358061
						6.41622
							0.356716
						6.41628
							0.355387
						6.41633
							0.354072
						6.41639
							0.352772
						6.41645
							0.351487
						6.41651
							0.350216
						6.41657
							0.348958
						6.41663
							0.347714
						6.41669
							0.346484
						6.41674
							0.345267
						6.4168
							0.344063
						6.41686
							0.342871
						6.41692
							0.341692
						6.41698
							0.340525
						6.41704
							0.339371
						6.4171
							0.338228
						6.41716
							0.337096
						6.41721
							0.335977
						6.41727
							0.334868
						6.41733
							0.33377
						6.41739
							0.332684
						6.41745
							0.331608
						6.41751
							0.330542
						6.41757
							0.329487
						6.41762
							0.328442
						6.41768
							0.327407
						6.41774
							0.326381
						6.4178
							0.325366
						6.41786
							0.32436
						6.41792
							0.323363
						6.41798
							0.322376
						6.41804
							0.321397
						6.41809
							0.320428
						6.41815
							0.319467
						6.41821
							0.318516
						6.41827
							0.317572
						6.41833
							0.316637
						6.41839
							0.315711
						6.41845
							0.314792
						6.4185
							0.313882
						6.41856
							0.312979
						6.41862
							0.312084
						6.41868
							0.311197
						6.41874
							0.310318
						6.4188
							0.309446
						6.41886
							0.308581
						6.41892
							0.307724
						6.41897
							0.306874
						6.41903
							0.306031
						6.41909
							0.305194
						6.41915
							0.304365
						6.41921
							0.303542
						6.41927
							0.302726
						6.41933
							0.301917
						6.41938
							0.301113
						6.41944
							0.300316
						6.4195
							0.299526
						6.41956
							0.298741
						6.41962
							0.297961
						6.41968
							0.297188
						6.41974
							0.296419
						6.41979
							0.295656
						6.41985
							0.294897
						6.41991
							0.294142
						6.41997
							0.293391
						6.42003
							0.292644
						6.42009
							0.291898
						6.42015
							0.291155
						6.42021
							0.290412
						6.42026
							0.289668
						6.42032
							0.288923
						6.42038
							0.288173
						6.42044
							0.287418
						6.4205
							0.286655
						6.42056
							0.28588
						6.42062
							0.285092
						6.42067
							0.284285
						6.42073
							0.283456
						6.42079
							0.2826
						6.42085
							0.281711
						6.42091
							0.280783
						6.42097
							0.279808
						6.42103
							0.278779
						6.42108
							0.277687
						6.42114
							0.276522
						6.4212
							0.275274
						6.42126
							0.273931
						6.42132
							0.272482
						6.42138
							0.270912
						6.42144
							0.269209
						6.4215
							0.267359
						6.42155
							0.265347
						6.42161
							0.263157
						6.42167
							0.260776
						6.42173
							0.258188
						6.42179
							0.255379
						6.42185
							0.252335
						6.42191
							0.249044
						6.42196
							0.245493
						6.42202
							0.241673
						6.42208
							0.237575
						6.42214
							0.233194
						6.4222
							0.228525
						6.42226
							0.223568
						6.42232
							0.218323
						6.42238
							0.212797
						6.42243
							0.206996
						6.42249
							0.200931
						6.42255
							0.194617
						6.42261
							0.188072
						6.42267
							0.181316
						6.42273
							0.174371
						6.42279
							0.167265
						6.42284
							0.160026
						6.4229
							0.152683
						6.42296
							0.145269
						6.42302
							0.137818
						6.42308
							0.130363
						6.42314
							0.122937
						6.4232
							0.115576
						6.42326
							0.108311
						6.42331
							0.101175
						6.42337
							0.0941979
						6.42343
							0.0874078
						6.42349
							0.0808306
						6.42355
							0.0744891
						6.42361
							0.0684036
						6.42367
							0.0625909
						6.42372
							0.057065
						6.42378
							0.0518363
						6.42384
							0.0469121
						6.4239
							0.0422964
						6.42396
							0.0379903
						6.42402
							0.0339919
						6.42408
							0.0302967
						6.42413
							0.0268979
						6.42419
							0.0237864
						6.42425
							0.0209514
						6.42431
							0.0183806
						6.42437
							0.0160603
						6.42443
							0.013976
						6.42449
							0.0121126
						6.42455
							0.0104546
						6.4246
							0.00898622
						6.42466
							0.00769204
						6.42472
							0.00655677
						6.42478
							0.00556562
						6.42484
							0.00470438
						6.4249
							0.00395958
						6.42496
							0.00331853
						6.42501
							0.00276939
						6.42507
							0.00230122
						6.42513
							0.00190397
						6.42519
							0.00156849
						6.42525
							0.00128653
						6.42531
							0.00105067
						6.42537
							0.000854315
						6.42543
							0.000691617
						6.42548
							0.00055745
						6.42554
							0.000447336
						6.4256
							0.000357391
						6.42566
							0.00028427
						6.42572
							0.000225108
						6.42578
							0.000177468
						6.42584
							0.000139288
						6.42589
							0.000108835
						6.42595
							8.46605e-05
						6.42601
							6.5561e-05
						6.42607
							5.05429e-05
						6.42613
							3.87901e-05
						6.42619
							2.96364e-05
						6.42625
							2.25408e-05
						6.42631
							1.70667e-05
						6.42636
							1.28637e-05
						6.42642
							9.65185e-06
						6.42648
							7.20916e-06
						6.42654
							5.36025e-06
						6.4266
							3.96743e-06
						6.42666
							2.92317e-06
						6.42672
							2.14397e-06
						6.42677
							1.5653e-06
						6.42683
							1.13761e-06
						6.42689
							8.22998e-07
						6.42695
							5.92673e-07
						6.42701
							4.24855e-07
						6.42707
							3.0316e-07
						6.42713
							2.15331e-07
						6.42718
							1.52246e-07
						6.42724
							1.07148e-07
						6.4273
							7.50628e-08
						6.42736
							5.23433e-08
						6.42742
							3.63324e-08
						6.42748
							2.51028e-08
						6.42754
							1.72641e-08
						6.4276
							1.18183e-08
						6.42765
							8.05305e-09
						6.42771
							5.46202e-09
						6.42777
							3.68752e-09
						6.42783
							2.478e-09
						6.42789
							1.65751e-09
						6.42795
							1.10355e-09
						6.42801
							7.3133e-10
						6.42806
							4.8241e-10
						6.42812
							3.16738e-10
						6.42818
							2.06997e-10
						6.42824
							1.34651e-10
						6.4283
							8.71825e-11
						6.42836
							5.6186e-11
						6.42842
							3.60415e-11
						6.42848
							2.30119e-11
						6.42853
							1.46244e-11
						6.42859
							9.25071e-12
						6.42865
							5.82432e-12
						6.42871
							3.64998e-12
						6.42877
							2.27679e-12
						6.42883
							1.41352e-12
						6.42889
							8.73487e-13
						6.42894
							5.37222e-13
						6.429
							3.28909e-13
						6.42906
							2.00399e-13
						6.42912
							1.21633e-13
						6.42918
							7.34003e-14
						6.42924
							4.41935e-14
						6.4293
							2.6308e-14
						6.42935
							1.57155e-14
						6.42941
							9.26813e-15
						6.42947
							5.57438e-15
						6.42953
							3.23283e-15
						6.42959
							1.89306e-15
						6.42965
							1.14268e-15
						6.42971
							6.2153e-16
						6.42977
							4.30859e-16
						6.42982
							3.19412e-16
						6.42988
							1.78212e-16
						6.42994
							1.29748e-16
						6.43
							-2.40093e-17
						6.43006
							4.82229e-17
						6.43012
							5.34676e-17
						6.43018
							1.1028e-17
						6.43023
							2.99777e-17
						6.43029
							4.76176e-17
						6.43035
							9.22366e-17
						6.43041
							7.66786e-17
						6.43047
							5.77597e-17
						6.43053
							3.54858e-17
						6.43059
							-3.60843e-17
						6.43065
							9.37641e-17
						6.4307
							1.93792e-18
						6.43076
							1.15894e-16
						6.43082
							-2.07237e-18
						6.43088
							8.90345e-17
						6.43094
							-1.28522e-17
						6.431
							1.46119e-16
						6.43106
							-5.22902e-17
						6.43111
							9.12534e-17
						6.43117
							9.04106e-17
						6.43123
							2.38212e-17
						6.43129
							2.177e-17
						6.43135
							-2.67586e-17
						6.43141
							-6.43364e-18
						6.43147
							1.00674e-17
						6.43152
							2.38507e-17
						6.43158
							-1.3384e-17
						6.43164
							1.13099e-18
						6.4317
							7.58283e-17
						6.43176
							1.69306e-17
						6.43182
							4.19723e-17
						6.43188
							-1.17904e-16
						6.43194
							9.5574e-17
						6.43199
							-5.11096e-18
						6.43205
							1.60257e-18
						6.43211
							1.02681e-16
						6.43217
							-1.02092e-16
						6.43223
							7.06743e-17
						6.43229
							-4.7362e-17
						6.43235
							-8.84323e-17
						6.4324
							7.20403e-17
						6.43246
							-5.82735e-17
						6.43252
							4.66603e-17
						6.43258
							-9.01541e-18
						6.43264
							-5.06044e-17
						6.4327
							-8.55748e-17
						6.43276
							2.39675e-17
						6.43282
							-5.77881e-17
						6.43287
							-1.47052e-17
						6.43293
							-9.45328e-18
						6.43299
							-2.93579e-17
						6.43305
							7.16636e-17
						6.43311
							-2.08186e-17
						6.43317
							5.15445e-17
						6.43323
							-5.05393e-18
						6.43328
							-3.78546e-17
						6.43334
							1.22366e-17
						6.4334
							-7.73096e-17
						6.43346
							9.95436e-17
						6.43352
							-9.02472e-17
						6.43358
							3.40843e-17
						6.43364
							7.47575e-17
						6.4337
							-6.99648e-17
						6.43375
							4.39706e-17
						6.43381
							8.76311e-17
						6.43387
							-1.55302e-17
						6.43393
							-5.75317e-18
						6.43399
							-3.35516e-17
						6.43405
							5.22182e-17
						6.43411
							4.65715e-17
						6.43416
							-1.08856e-16
						6.43422
							5.10384e-17
						6.43428
							1.81882e-17
						6.43434
							-6.13206e-17
						6.4344
							5.98819e-18
						6.43446
							-4.90742e-17
						6.43452
							-3.07276e-17
						6.43457
							2.6619e-18
						6.43463
							-1.06065e-17
						6.43469
							-4.72581e-17
						6.43475
							-5.3074e-17
						6.43481
							1.05615e-17
						6.43487
							-5.49197e-17
						6.43493
							4.98233e-17
						6.43499
							-3.647e-17
						6.43504
							-2.68704e-18
						6.4351
							4.34839e-17
						6.43516
							1.0066e-17
						6.43522
							7.87704e-18
						6.43528
							2.63005e-17
						6.43534
							-5.16965e-17
						6.4354
							2.66484e-18
						6.43545
							2.48414e-17
						6.43551
							-1.73033e-17
						6.43557
							6.28664e-17
						6.43563
							-1.58918e-17
						6.43569
							-3.40602e-17
						6.43575
							6.9199e-17
						6.43581
							1.57315e-18
						6.43587
							-7.43242e-18
						6.43592
							4.92089e-17
						6.43598
							-6.67567e-17
						6.43604
							1.55467e-17
						6.4361
							3.80998e-17
						6.43616
							-1.41634e-17
						6.43622
							4.74659e-17
						6.43628
							-3.33783e-17
						6.43633
							-1.3038e-17
						6.43639
							-1.1726e-16
						6.43645
							9.0032e-18
						6.43651
							4.81014e-17
						6.43657
							2.89626e-17
						6.43663
							3.68396e-17
						6.43669
							-4.62909e-18
						6.43674
							3.13995e-17
						6.4368
							-7.74888e-17
						6.43686
							1.68672e-17
						6.43692
							1.24186e-17
						6.43698
							-4.97656e-17
						6.43704
							-5.84184e-17
						6.4371
							1.34909e-17
						6.43716
							-6.39815e-17
						6.43721
							-8.06611e-18
						6.43727
							2.58731e-17
						6.43733
							-2.57318e-17
						6.43739
							-2.78283e-17
						6.43745
							-1.20051e-17
						6.43751
							1.60493e-17
						6.43757
							-7.22769e-17
						6.43762
							2.56568e-17
						6.43768
							3.58238e-18
						6.43774
							-8.13911e-18
						6.4378
							-5.38053e-18
						6.43786
							-4.75962e-17
						6.43792
							5.42434e-18
						6.43798
							-5.23836e-17
						6.43804
							1.05826e-17
						6.43809
							-7.17343e-17
						6.43815
							-1.09733e-17
						6.43821
							-2.64167e-17
						6.43827
							-3.92389e-17
						6.43833
							8.81104e-18
						6.43839
							-1.29987e-17
						6.43845
							-8.16226e-17
						6.4385
							-2.05198e-17
						6.43856
							-6.94047e-17
						6.43862
							-6.86729e-17
						6.43868
							5.04107e-17
						6.43874
							-5.77188e-17
						6.4388
							-2.9676e-17
						6.43886
							-5.50258e-17
						6.43891
							-4.12989e-17
						6.43897
							1.49241e-17
						6.43903
							1.78404e-18
						6.43909
							-6.12013e-17
						6.43915
							-2.70917e-17
						6.43921
							-3.06004e-17
						6.43927
							-4.32608e-17
						6.43933
							-8.54861e-17
						6.43938
							-7.38259e-18
						6.43944
							-7.83495e-17
						6.4395
							-5.85653e-17
						6.43956
							-5.20971e-17
						6.43962
							-4.36731e-17
						6.43968
							2.26417e-17
						6.43974
							-9.32737e-17
						6.43979
							-1.20541e-16
						6.43985
							-1.58707e-18
						6.43991
							-8.15321e-17
						6.43997
							-3.31021e-17
						6.44003
							3.14459e-17
						6.44009
							-4.40503e-17
						6.44015
							-8.15186e-17
						6.44021
							-1.643e-17
						6.44026
							-5.18861e-17
						6.44032
							-5.67768e-17
						6.44038
							-1.43407e-16
						6.44044
							3.99744e-17
						6.4405
							-7.12714e-17
						6.44056
							-6.98262e-18
						6.44062
							5.17205e-18
						6.44067
							-7.50738e-17
						6.44073
							-6.28617e-17
						6.44079
							3.34842e-17
						6.44085
							-1.68422e-18
						6.44091
							-5.45178e-17
						6.44097
							1.00883e-17
						6.44103
							-3.13903e-17
						6.44109
							-7.61716e-20
						6.44114
							-3.54313e-17
						6.4412
							-3.32516e-17
						6.44126
							-7.26533e-18
						6.44132
							1.28683e-18
						6.44138
							1.40909e-17
						6.44144
							4.37697e-18
						6.4415
							-3.66685e-17
						6.44155
							6.3371e-18
						6.44161
							-1.57443e-17
						6.44167
							-1.93644e-17
						6.44173
							-1.43895e-17
						6.44179
							-7.85187e-18
						6.44185
							-4.71988e-17
						6.44191
							-4.17162e-17
						6.44196
							3.22601e-18
						6.44202
							7.22983e-17
						6.44208
							8.64784e-18
						6.44214
							-7.8812e-17
						6.4422
							-2.46873e-17
						6.44226
							-3.62433e-17
						6.44232
							1.75031e-17
						6.44238
							3.65323e-17
						6.44243
							3.38836e-17
						6.44249
							-2.36447e-17
						6.44255
							-4.27572e-17
						6.44261
							1.92123e-17
						6.44267
							3.45104e-17
						6.44273
							-6.5018e-17
						6.44279
							-3.13759e-17
						6.44284
							-2.35451e-17
						6.4429
							3.47571e-17
						6.44296
							-4.19991e-17
						6.44302
							2.67894e-17
						6.44308
							-6.84447e-17
						6.44314
							-3.90549e-17
						6.4432
							6.12031e-17
						6.44326
							7.82145e-17
						6.44331
							-5.07022e-17
						6.44337
							4.31696e-17
						6.44343
							3.97898e-17
						6.44349
							-7.88209e-17
						6.44355
							5.35922e-17
						6.44361
							3.64775e-18
						6.44367
							-3.17755e-18
						6.44372
							-1.80144e-17
						6.44378
							2.33131e-18
						6.44384
							3.57329e-17
						6.4439
							2.10607e-17
						6.44396
							3.22033e-17
						6.44402
							4.86952e-18
						6.44408
							3.51001e-17
						6.44413
							-2.04896e-17
						6.44419
							4.76835e-17
						6.44425
							3.22363e-17
						6.44431
							-1.81534e-18
						6.44437
							3.72422e-17
						6.44443
							9.18683e-17
						6.44449
							2.74898e-17
						6.44455
							-3.94212e-18
						6.4446
							-1.19045e-16
						6.44466
							8.28882e-17
						6.44472
							2.34239e-17
						6.44478
							1.61829e-19
						6.44484
							-1.31676e-17
						6.4449
							6.89183e-17
						6.44496
							1.51104e-17
						6.44501
							-8.35864e-18
						6.44507
							-2.81466e-17
						6.44513
							4.52396e-17
						6.44519
							-1.16171e-17
						6.44525
							3.40357e-17
						6.44531
							9.43494e-18
						6.44537
							-5.39737e-17
						6.44543
							8.10015e-17
						6.44548
							5.87886e-18
						6.44554
							5.77085e-17
						6.4456
							1.44999e-17
						6.44566
							8.42709e-17
						6.44572
							1.76887e-17
						6.44578
							-5.47195e-18
						6.44584
							-7.71529e-17
						6.44589
							-9.03538e-17
						6.44595
							-4.34293e-17
						6.44601
							5.80348e-17
						6.44607
							1.46805e-17
						6.44613
							-3.8073e-17
						6.44619
							-2.93479e-17
						6.44625
							4.44279e-17
						6.4463
							-8.42223e-18
						6.44636
							-4.39951e-17
						6.44642
							3.01933e-17
						6.44648
							2.55529e-17
						6.44654
							9.38088e-18
						6.4466
							-5.57267e-18
						6.44666
							3.69511e-17
						6.44672
							3.49671e-17
						6.44677
							7.66587e-17
						6.44683
							-3.39556e-18
						6.44689
							-5.00804e-17
						6.44695
							3.62453e-17
						6.44701
							6.14787e-17
						6.44707
							1.67778e-17
						6.44713
							-3.93213e-17
						6.44718
							5.37956e-18
						6.44724
							8.53004e-17
						6.4473
							-1.07591e-17
						6.44736
							-1.61387e-17
						6.44742
							2.48471e-17
						6.44748
							1.07591e-17
						6.44754
							-4.8416e-17
						6.4476
							6.04533e-17
						6.44765
							2.27964e-17
						6.44771
							1.31666e-16
						6.44777
							4.63653e-17
						6.44783
							-8.53004e-17
						6.44789
							3.89351e-17
						6.44795
							-4.30364e-17
						6.44801
							-4.96942e-17
						6.44806
							8.86293e-17
						6.44812
							-1.0349e-16
						6.44818
							1.53184e-16
						6.44824
							8.86293e-17
						6.4483
							-8.19715e-17
						6.44836
							-4.71378e-17
						6.44842
							2.8176e-17
						6.44848
							-4.71378e-17
						6.44853
							-1.07591e-17
[truncated: 50 more rows]
