# Supplementary material for: Mechanoradicals in tensed tendon collagen as a source of oxidative stress
Source: Nat Commun. 2020 May 8;11:2315. doi: 10.1038/s41467-020-15567-4 (PMC7210969; doi:10.1038/s41467-020-15567-4)
Supplement: Supplementary file 4 — Source Data [file 41467_2020_15567_MOESM4_ESM.zip › Fig_3c.xls]

## Sheet: Sheet1
Figure 3C
	Tyr counts*	Phe counts	Met counts
0	0	0	0
9	127	15	96
18	55	428	107
27	1	267	256
36	0	0	37
45	0	164	5
54	0	1	0
63	0	128	223
72	0	37	54
81	0	2	65
90	0	0	29
99	0	76	17
108	266	538	322
117	0	324	87
126	0	0	0
135	0	0	7
144	0	0	261
153	0	22	110
162	0	22	5
171	6	26	11
180	37	3	1
189	0	315	67
198	2	187	66
207	0	2	2
216	0	0	31
225	0	2	0
234	0	1	1
243	0	0	0
	*Counts: the number of the given amino acid type in each slice (spanning 9 overlapping residues from a repetitive bundle of 5 triple helices) was calculated by summing up all occurrences of that residue in the sequences within the multiple sequence alignment in the positions of the residues located within the slice.
