# Supplementary material for: Mechanoradicals in tensed tendon collagen as a source of oxidative stress
Source: Nat Commun. 2020 May 8;11:2315. doi: 10.1038/s41467-020-15567-4 (PMC7210969; doi:10.1038/s41467-020-15567-4)
Supplement: Supplementary file 4 — Source Data [file 41467_2020_15567_MOESM4_ESM.zip › Fig_3f.xls]

## Sheet: dupa
Figure 3F
r (nm)	Tyr-Crosslink RDF (a.u.)	Phe-Crosslink RDF (a.u.)	Phe-Crosslink RDF (a.u.)
0	0	0	0
0.002	0	0	0
0.004	0	0	0
0.006	0	0	0
0.008	0	0	0
0.01	0	0	0
0.012	0	0	0
0.014	0	0	0
0.016	0	0	0
0.018	0	0	0
0.02	0	0	0
0.022	0	0	0
0.024	0	0	0
0.026	0	0	0
0.028	0	0	0
0.03	0	0	0
0.032	0	0	0
0.034	0	0	0
0.036	0	0	0
0.038	0	0	0
0.04	0	0	0
0.042	0	0	0
0.044	0	0	0
0.046	0	0	0
0.048	0	0	0
0.05	0	0	0
0.052	0	0	0
0.054	0	0	0
0.056	0	0	0
0.058	0	0	0
0.06	0	0	0
0.062	0	0	0
0.064	0	0	0
0.066	0	0	0
0.068	0	0	0
0.07	0	0	0
0.072	0	0	0
0.074	0	0	0
0.076	0	0	0
0.078	0	0	0
0.08	0	0	0
0.082	0	0	0
0.084	0	0	0
0.086	0	0	0
0.088	0	0	0
0.09	0	0	0
0.092	0	0	0
0.094	0	0	0
0.096	0	0	0
0.098	0	0	0
0.1	0	0	0
0.102	0	0	0
0.104	0	0	0
0.106	0	0	0
0.108	0	0	0
0.11	0	0	0
0.112	0	0	0
0.114	0	0	0
0.116	0	0	0
0.118	0	0	0
0.12	0	0	0
0.122	0	0	0
0.124	0	0	0
0.126	0	0	0
0.128	0	0	0
0.13	0	0	0
0.132	0	0	0
0.134	0	0	0
0.136	0	0	0
0.138	0	0	0
0.14	0	0	0
0.142	0	0	0
0.144	0	0	0
0.146	0	0	0
0.148	0	0	0
0.15	0	0	0
0.152	0	0	0
0.154	0	0	0
0.156	0	0	0
0.158	0	0	0
0.16	0	0	0
0.162	0	0	0
0.164	0	0	0
0.166	0	0	0
0.168	0	0	0
0.17	0	0	0
0.172	0	0	0
0.174	0	0	0
0.176	0	0	0
0.178	0	0	0
0.18	0	0	0
0.182	0	0	0
0.184	0	0	0
0.186	0	0	0
0.188	0	0	0
0.19	0	0	0
0.192	0	0	0
0.194	0	0	0
0.196	0	0	0
0.198	0	0	0
0.2	0	0	0
0.202	0	0	0
0.204	0	0	0
0.206	0	0	0
0.208	0	0	0
0.21	0	0	0
0.212	0	0	0
0.214	0	0	0
0.216	0	0	0
0.218	0	0	0
0.22	0	0	0
0.222	0	0	0
0.224	0	0	0
0.226	0	0	0
0.228	0	0	0
0.23	0	0	0
0.232	0	0	0
0.234	0	0	0
0.236	0	0	0
0.238	0	0	0
0.24	0	0	0
0.242	0	0	0
0.244	0	0	0
0.246	0	0	0
0.248	0.011	0	0
0.25	0.011	0	0
0.252	0.043	0	0
0.254	0.069	0	0
0.256	0.194	0	0
0.258	0.315	0	0
0.26	0.402	0	0
0.262	0.666	0	0
0.264	0.917	0	0
0.266	1.229	0	0
0.268	1.799	0.002	0
0.27	2.409	0.002	0
0.272	3.256	0.018	0
0.274	3.813	0.019	0
0.276	5.089	0.034	0
0.278	5.977	0.049	0.005
0.28	7.733	0.073	0.015
0.282	8.851	0.096	0.015
0.284	10.227	0.217	0.024
0.286	11.063	0.276	0.056
0.288	12.597	0.345	0.065
0.29	13.363	0.452	0.119
0.292	14.06	0.577	0.185
0.294	15.122	0.778	0.231
0.296	15.616	0.957	0.333
0.298	15.995	1.228	0.571
0.3	15.981	1.455	0.653
0.302	16.347	1.636	0.94
0.304	15.727	2.152	1.048
0.306	16.278	2.335	1.457
0.308	16.738	2.912	1.888
0.31	17.274	3.2	2.132
0.312	17.12	3.638	2.788
0.314	18.245	4.201	3.236
0.316	18.135	4.615	4.142
0.318	19.192	5.082	4.539
0.32	19.906	5.763	5.353
0.322	21.211	6.303	5.594
0.324	22.185	7.041	5.991
0.326	24.164	7.613	6.731
0.328	25.851	8.429	7.267
0.33	28.492	9.203	7.727
0.332	30.704	9.991	8.471
0.334	33.442	10.662	8.69
0.336	35.728	11.492	9.55
0.338	38.303	12.347	9.744
0.34	41.917	13.016	10.035
0.342	45.748	13.914	10.674
0.344	50.425	14.867	10.966
0.346	53.334	15.913	11.71
0.348	57.471	16.682	12.011
0.35	63.146	17.298	12.068
0.352	67.124	17.732	12.527
0.354	71.762	18.8	12.772
0.356	76.151	19.538	13.303
0.358	81.028	20.513	13.418
0.36	85.914	21.187	13.798
0.362	90.23	21.933	14.69
0.364	94.951	22.67	14.308
0.366	101.688	23.339	14.634
0.368	105.731	23.747	15.379
0.37	110.613	24.698	15.746
0.372	114.751	25.161	15.686
0.374	119.382	25.841	16.351
0.376	123.121	26.503	16.245
0.378	126.825	27.371	17.077
0.38	130.436	28.054	18.059
0.382	134.293	28.408	17.897
0.384	136.984	29.242	18.156
0.386	139.208	29.646	18.91
0.388	143.034	30.112	19.53
0.39	145.004	30.788	19.871
0.392	148.273	31.254	20.895
0.394	149.106	31.644	20.98
0.396	151.984	32.128	21.698
0.398	153.705	32.663	22.09
0.4	154.566	33.254	22.162
0.402	157.387	33.762	22.275
0.404	158.596	33.918	23.124
0.406	159.663	34.201	23.046
0.408	161.064	34.869	23.939
0.41	162.248	35.061	24.044
0.412	162.22	35.568	24.357
0.414	164.208	35.895	24.338
0.416	165.604	36.161	25.15
0.418	167.136	36.476	25.636
0.42	167.979	36.982	26.105
0.422	170.101	37.334	26.003
0.424	169.841	37.702	26.878
0.426	170.46	38.162	27.017
0.428	171.927	38.127	27.484
0.43	171.803	38.285	27.899
0.432	173.268	39.208	28.424
0.434	175.239	39.599	29.358
0.436	176.201	39.724	29.338
0.438	176.74	39.817	30.089
0.44	176.279	40.396	31.12
0.442	177.669	40.376	31.066
0.444	177.991	40.869	31.765
0.446	179.368	41.149	32.262
0.448	178.443	41.283	32.98
0.45	179.703	41.517	33.685
0.452	179.89	41.75	34.137
0.454	179.974	42.059	34.417
0.456	180.124	42.312	35.569
0.458	180.274	42.472	36.244
0.46	180.879	42.473	36.702
0.462	181.577	42.745	37.449
0.464	178.401	42.879	38.355
0.466	180.032	42.812	39.032
0.468	178.201	42.97	40.321
0.47	176.039	43.048	40.689
0.472	177.643	43.488	41.378
0.474	175.812	43.189	42.569
0.476	175.845	43.198	43.386
0.478	174.221	43.015	44.397
0.48	173.359	43.482	44.486
0.482	173.454	43.332	45.501
0.484	173.038	43.318	45.779
0.486	171.248	43.141	46.453
0.488	171.579	43.501	47.74
0.49	170.452	43.135	47.916
0.492	170.702	43.237	48.433
0.494	168.95	43.255	49.804
0.496	168.644	43.089	50.332
0.498	168.219	43.137	50.754
0.5	166.897	42.807	51.502
0.502	167.402	42.688	52.498
0.504	166.568	42.678	53.026
0.506	164.927	42.602	54.285
0.508	165.054	42.614	54.868
0.51	164.875	42.303	55.817
0.512	164.427	42.414	56.844
0.514	164.408	42.214	57.332
0.516	163.071	41.923	58.58
0.518	162.421	41.825	59.237
0.52	162.786	41.81	59.593
0.522	161.248	41.516	61.027
0.524	161.311	41.553	61.488
0.526	160.692	41.224	61.739
0.528	160.135	41.302	62.477
0.53	159.578	41.155	62.309
0.532	158.145	40.895	62.675
0.534	157.669	40.859	62.373
0.536	157.187	40.914	61.548
0.538	156.543	40.925	61.945
0.54	156.132	40.656	60.284
0.542	155.137	40.723	60.044
0.544	154.61	40.771	59.439
0.546	154.022	40.751	58.537
0.548	152.1	40.682	57.318
0.55	151.983	40.617	56.488
0.552	151.666	40.596	55.977
0.554	151.202	40.601	54.318
0.556	150.232	40.887	54.372
0.558	149.878	40.719	53.655
0.56	148.845	40.658	53.013
0.562	148.377	41.009	52.663
0.564	148.046	40.96	51.493
0.566	147.167	41.123	51.607
0.568	146.788	41.124	51.586
0.57	146.187	41.151	50.765
0.572	145.141	41.152	50.654
0.574	144.977	41.408	50.147
0.576	144.437	41.691	49.755
0.578	143.469	41.586	50.117
0.58	143.265	41.81	49.601
0.582	141.75	41.919	49.638
0.584	141.106	41.953	49.421
0.586	140.231	42.081	48.913
0.588	139.683	42.074	49.013
0.59	137.773	42.418	48.398
0.592	136.927	42.368	48.498
0.594	136.562	42.188	48.248
0.596	134.502	42.571	48.452
0.598	134.018	42.645	47.879
0.6	132.778	42.787	47.565
0.602	131.707	42.698	47.79
0.604	130.422	42.814	47.619
0.606	128.811	42.726	47.854
0.608	128.004	43.265	47.85
0.61	127.609	43.082	47.248
0.612	126.145	43.369	47.357
0.614	124.68	43.258	47.155
0.616	124.094	43.237	47.317
0.618	122.667	43.146	47.429
0.62	121.764	43.029	47.628
0.622	120.675	43.214	47.547
0.624	120.481	43.334	47.819
0.626	118.802	43.016	47.858
0.628	118.321	43.196	48.114
0.63	117.233	42.919	47.745
0.632	115.607	43.106	48.396
0.634	115.23	42.978	48.072
0.636	114.357	42.796	47.948
0.638	113.417	42.611	47.892
0.64	112.177	42.343	48.021
0.642	111.849	42.273	48.204
0.644	111.344	42.013	48.172
0.646	110.227	41.759	48.2
0.648	109.647	41.608	48.398
0.65	108.488	41.278	47.684
0.652	107.462	40.998	47.703
0.654	107.001	40.86	47.896
0.656	105.488	40.661	47.21
0.658	105.024	40.492	46.834
0.66	103.999	40.402	46.614
0.662	103.326	40.219	46.326
0.664	102.848	40.116	45.968
0.666	101.987	39.567	45.263
0.668	100.243	39.315	44.318
0.67	99.814	39.271	44.131
0.672	99.307	39.151	43
0.674	97.984	38.958	42.441
0.676	97.732	38.717	42.19
0.678	97.432	38.314	41.232
0.68	96.359	38.291	40.678
0.682	96.004	38.025	40.292
0.684	94.917	38.027	39.407
0.686	94.434	37.844	39.255
0.688	93.084	37.716	38.683
0.69	92.726	37.573	38.435
0.692	92.144	37.436	37.909
0.694	91.292	37.332	37.254
0.696	90.76	37.112	37.438
0.698	90.008	37.097	37.253
0.7	89.599	36.782	36.928
0.702	88.889	36.71	36.689
0.704	88.756	36.43	36.476
0.706	87.907	36.467	36.384
0.708	87.466	36.205	36.596
0.71	87.061	36.02	36.588
0.712	86.497	35.903	36.326
0.714	85.78	35.784	36.562
0.716	85.486	35.651	36.633
0.718	84.948	35.53	36.714
0.72	84.576	35.351	36.776
0.722	83.832	35.164	37.176
0.724	83.724	35.017	37.21
0.726	83.303	34.769	37.427
0.728	82.661	34.774	37.629
0.73	82.567	34.409	37.738
0.732	82.255	34.291	38.031
0.734	82.104	34.302	38.124
0.736	81.479	33.929	38.361
0.738	81.33	33.703	38.554
0.74	81.152	33.617	38.975
0.742	81.339	33.321	38.875
0.744	80.706	33.138	39.143
0.746	81.056	33.221	39.114
0.748	80.932	32.88	39.439
0.75	80.777	32.69	39.743
0.752	80.389	32.603	39.786
0.754	80.431	32.366	39.611
0.756	80.539	32.084	39.732
0.758	80.305	31.847	40.113
0.76	80.174	31.941	40.339
0.762	80.4	31.564	40.056
0.764	80.475	31.498	40.127
0.766	79.609	31.131	39.971
0.768	80.459	31.134	40.051
0.77	80.221	31.03	40.328
0.772	80.342	30.882	40.087
0.774	79.498	30.618	40.008
0.776	80.092	30.753	39.799
0.778	79.883	30.585	40.155
0.78	79.808	30.408	40.186
0.782	79.828	30.263	40.05
0.784	79.77	30.137	39.967
0.786	79.242	30.015	39.959
0.788	79.527	30.034	39.76
0.79	78.989	30.067	39.725
0.792	78.702	30.022	39.785
0.794	78.967	29.78	39.49
0.796	78.417	29.856	39.449
0.798	78.181	29.672	39.094
0.8	78.361	29.548	39.116
0.802	77.927	29.764	38.805
0.804	77.88	29.611	38.8
0.806	77.788	29.416	38.127
0.808	76.988	29.431	38.146
0.81	77.202	29.513	37.804
0.812	76.628	29.441	37.7
0.814	76.678	29.313	37.144
0.816	75.807	29.369	36.855
0.818	75.833	29.362	36.579
0.82	75.759	29.229	35.769
0.822	75.007	29.266	35.487
0.824	75.031	29.189	35.078
0.826	75.137	29.142	34.701
0.828	74.843	29.055	34.147
0.83	74.308	29.091	33.742
0.832	73.987	28.944	33.507
0.834	74.019	28.963	32.983
0.836	73.57	28.89	32.581
0.838	73.728	28.881	32.24
0.84	72.863	28.877	31.994
0.842	72.719	28.815	31.901
0.844	72.49	28.723	31.209
0.846	72.16	28.677	31.551
0.848	72.09	28.603	30.834
0.85	71.988	28.519	30.666
0.852	71.587	28.361	30.587
0.854	71.328	28.349	30.431
0.856	71.228	28.334	30.46
0.858	71.538	28.153	29.824
0.86	71.238	28.101	30.046
0.862	70.945	28.211	29.797
0.864	70.628	28.009	29.566
0.866	70.884	27.954	29.686
0.868	70.724	27.95	29.511
0.87	70.308	27.794	29.812
0.872	70.281	27.731	29.42
0.874	70.387	27.647	29.398
0.876	70.229	27.56	29.354
0.878	69.88	27.452	29.28
0.88	69.547	27.493	29.303
0.882	69.899	27.393	29.278
0.884	69.758	27.344	29.079
0.886	69.343	27.139	29.184
0.888	69.148	27.193	29.135
0.89	69.272	27.114	29.2
0.892	69.465	26.979	29.249
0.894	68.732	26.86	29.396
0.896	68.973	26.735	29.278
0.898	68.325	26.763	29.542
0.9	68.412	26.584	29.594
0.902	68.42	26.572	29.294
0.904	67.923	26.597	29.674
0.906	68.074	26.527	29.71
0.908	67.895	26.369	29.49
0.91	67.717	26.402	29.434
0.912	67.658	26.342	29.72
0.914	67.679	26.198	29.621
0.916	67.228	26.27	29.787
0.918	67.12	26.171	29.448
0.92	67.282	26.145	29.802
0.922	67.019	26.097	29.611
0.924	66.64	25.967	29.682
0.926	66.643	26.03	29.313
0.928	66.81	25.826	29.298
0.93	66.953	25.973	29.405
0.932	66.554	25.871	29.353
0.934	66.177	25.874	29.278
0.936	66.188	25.836	29.142
0.938	66.184	25.771	29.014
0.94	66.067	25.697	29.272
0.942	65.857	25.611	28.624
0.944	65.852	25.691	28.911
0.946	65.811	25.567	28.591
0.948	65.728	25.556	28.637
0.95	65.577	25.552	28.497
0.952	65.37	25.53	28.552
0.954	65.269	25.487	28.074
0.956	64.978	25.476	28.1
0.958	64.897	25.436	28.232
0.96	65.276	25.365	27.991
0.962	64.677	25.502	28.126
0.964	64.733	25.477	28.166
0.966	64.899	25.361	28.067
0.968	64.743	25.297	27.934
0.97	64.241	25.254	28.024
0.972	64.112	25.345	28.185
0.974	64.008	25.186	28.032
0.976	64.177	25.188	28.12
0.978	64.089	25.208	28.293
0.98	63.836	25.32	28.038
0.982	63.289	25.273	27.892
0.984	63.505	25.324	28.103
0.986	63.301	25.14	28.354
0.988	63.085	25.209	28.077
0.99	63.049	25.159	28.015
0.992	62.896	25.299	28.181
0.994	62.766	25.259	28.255
0.996	62.516	25.249	27.958
0.998	62.467	25.286	28.282
1	62.34	25.295	28.309
1.002	62.147	25.376	28.193
1.004	61.892	25.313	28.055
1.006	61.724	25.27	28.031
1.008	61.602	25.394	28.08
1.01	61.379	25.418	28.121
1.012	61.341	25.374	28.109
1.014	61.275	25.401	28.016
1.016	60.718	25.521	27.697
1.018	60.824	25.47	27.793
1.02	60.647	25.52	27.811
1.022	60.48	25.458	27.702
1.024	60.351	25.593	27.559
1.026	59.986	25.572	27.552
1.028	60.254	25.696	27.316
1.03	60.004	25.692	27.225
1.032	59.755	25.778	27.257
1.034	59.478	25.859	27.063
1.036	59.549	25.941	26.968
1.038	59.475	25.87	26.733
1.04	58.992	26.019	26.786
1.042	59.166	26.055	26.734
1.044	58.754	26.076	26.439
1.046	58.686	26.17	26.384
1.048	58.725	26.204	26.129
1.05	58.693	26.323	26.062
1.052	58.374	26.486	26.151
1.054	58.489	26.36	25.993
1.056	58.008	26.689	25.856
1.058	57.936	26.571	26.024
1.06	58.043	26.792	25.669
1.062	57.811	26.754	25.526
1.064	57.813	26.885	25.706
1.066	57.598	26.969	25.293
1.068	57.544	27.123	25.231
1.07	57.285	27.128	25.151
1.072	57.086	27.271	25.1
1.074	57.31	27.406	24.912
1.076	56.878	27.559	24.821
1.078	56.814	27.625	24.929
1.08	57.023	27.708	24.838
1.082	56.694	27.864	24.652
1.084	56.441	27.961	24.624
1.086	56.363	27.96	24.399
1.088	56.407	28.123	24.402
1.09	55.985	28.289	24.213
1.092	55.858	28.361	24.178
1.094	55.953	28.457	24.179
1.096	55.526	28.497	23.97
1.098	55.752	28.694	24.102
1.1	55.549	28.754	23.971
1.102	55.499	28.875	23.868
1.104	55.021	29.029	23.728
1.106	55.005	29.154	23.754
1.108	55.021	29.258	23.611
1.11	54.646	29.364	23.439
1.112	54.468	29.428	23.408
1.114	54.609	29.558	23.44
1.116	54.388	29.819	23.402
1.118	54.202	29.822	23.292
1.12	53.792	29.945	23.199
1.122	54.314	30.153	23.152
1.124	53.641	30.229	23.135
1.126	53.68	30.337	23.032
1.128	53.467	30.467	23.014
1.13	53.398	30.608	22.933
1.132	53.265	30.714	23.025
1.134	53.041	30.78	22.753
1.136	52.998	31.008	22.754
1.138	53.027	30.972	22.646
1.14	52.699	31.331	22.742
1.142	52.573	31.309	22.649
1.144	52.324	31.57	22.552
1.146	52.126	31.661	22.447
1.148	52.071	31.76	22.708
1.15	52.138	31.97	22.553
1.152	51.908	32.032	22.373
1.154	51.886	32.233	22.474
1.156	51.415	32.364	22.358
1.158	51.302	32.459	22.353
1.16	51.325	32.659	22.329
1.162	51.305	32.739	22.328
1.164	50.876	32.974	22.325
1.166	50.746	33.155	22.165
1.168	50.665	33.194	22.242
1.17	50.503	33.498	22.26
1.172	50.46	33.531	22.176
1.174	50.234	33.674	22.342
1.176	50.065	33.785	22.06
1.178	49.854	33.985	22.021
1.18	49.794	33.981	22.081
1.182	49.57	34.209	22.099
1.184	49.285	34.404	22.137
1.186	49.328	34.586	22.139
1.188	49.055	34.771	22.068
1.19	48.905	34.888	22.169
1.192	48.681	35.028	22.259
1.194	48.52	35.057	21.902
1.196	48.464	35.334	21.984
1.198	48.253	35.392	22.057
1.2	47.971	35.559	22.062
1.202	47.897	35.712	21.997
1.204	47.661	35.724	21.965
1.206	47.355	35.928	21.996
1.208	47.091	36.078	21.917
1.21	47.078	36.252	21.87
1.212	46.657	36.275	21.975
1.214	46.377	36.546	22.085
1.216	46.375	36.631	21.914
1.218	45.969	36.718	21.953
1.22	45.969	36.895	21.872
1.222	45.676	36.896	21.927
1.224	45.72	37.109	21.854
1.226	45.381	37.276	21.806
1.228	45.244	37.314	21.868
1.23	44.873	37.501	21.741
1.232	44.697	37.627	21.765
1.234	44.739	37.756	21.781
1.236	44.296	37.921	21.746
1.238	44.07	38.007	21.869
1.24	43.999	38.235	21.718
1.242	43.813	38.228	21.694
1.244	43.417	38.421	21.62
1.246	43.386	38.53	21.538
1.248	43.369	38.727	21.727
1.25	43.111	38.802	21.542
1.252	43.127	38.889	21.518
1.254	42.729	39.095	21.482
1.256	42.587	39.204	21.461
1.258	42.487	39.324	21.399
1.26	42.221	39.628	21.369
1.262	41.845	39.6	21.174
1.264	41.908	39.785	21.201
1.266	41.724	39.783	21.188
1.268	41.593	40.037	21.237
1.27	41.425	40.137	21.144
1.272	41.284	40.25	21.136
1.274	41.037	40.245	21.073
1.276	40.92	40.485	21.019
1.278	40.854	40.47	20.852
1.28	40.8	40.792	20.799
1.282	40.316	40.819	20.74
1.284	40.289	40.861	20.657
1.286	40.043	40.967	20.643
1.288	40.122	40.935	20.536
1.29	39.972	41.136	20.568
1.292	39.69	41.132	20.49
1.294	39.571	41.161	20.438
1.296	39.455	41.306	20.19
1.298	39.2	41.353	20.231
1.3	39.275	41.438	20.218
1.302	38.989	41.443	19.916
1.304	39.003	41.532	20.024
1.306	38.657	41.492	19.79
1.308	38.476	41.539	19.835
1.31	38.428	41.626	19.697
1.312	38.358	41.664	19.541
1.314	38.132	41.647	19.469
1.316	37.823	41.58	19.504
1.318	37.957	41.741	19.409
1.32	37.727	41.854	19.338
1.322	37.517	41.793	19.295
1.324	37.36	41.755	19.078
1.326	37.293	41.836	18.928
1.328	37.093	41.785	18.911
1.33	36.894	41.873	18.894
1.332	36.716	41.811	18.499
1.334	36.407	41.725	18.582
1.336	36.314	41.769	18.514
1.338	36.258	41.763	18.321
1.34	35.999	41.819	18.181
1.342	35.782	41.794	18.154
1.344	35.755	41.742	18.251
1.346	35.51	41.817	17.925
1.348	35.45	41.783	17.828
1.35	35.167	41.723	17.733
1.352	35.085	41.753	17.635
1.354	34.814	41.632	17.495
1.356	34.728	41.668	17.438
1.358	34.506	41.622	17.277
1.36	34.347	41.421	17.231
1.362	34.051	41.415	17.07
1.364	34.152	41.366	17.032
1.366	33.836	41.396	16.806
1.368	33.713	41.277	16.756
1.37	33.477	41.339	16.622
1.372	33.264	41.255	16.459
1.374	33.199	41.137	16.432
1.376	33.094	41.072	16.34
1.378	32.959	40.972	16.114
1.38	32.651	40.906	16.082
1.382	32.495	40.808	15.975
1.384	32.337	40.776	15.988
1.386	32.146	40.79	15.875
1.388	31.965	40.639	15.696
1.39	31.807	40.677	15.627
1.392	31.702	40.538	15.393
1.394	31.464	40.463	15.494
1.396	31.345	40.399	15.297
1.398	31.142	40.245	15.198
1.4	30.884	40.177	15.129
1.402	30.758	40.063	15.086
1.404	30.602	40.04	14.964
1.406	30.548	40.039	14.822
1.408	30.568	39.879	14.871
1.41	30.144	39.877	14.705
1.412	29.905	39.789	14.669
1.414	29.823	39.781	14.447
1.416	29.631	39.592	14.426
1.418	29.596	39.559	14.339
1.42	29.421	39.399	14.306
1.422	29.242	39.472	14.217
1.424	29.131	39.387	14.111
1.426	28.923	39.287	13.941
1.428	28.763	39.256	13.931
1.43	28.653	39.161	13.864
1.432	28.585	38.997	13.752
1.434	28.534	38.954	13.774
1.436	28.301	38.945	13.692
1.438	28.238	38.812	13.573
1.44	27.893	38.751	13.45
1.442	27.789	38.634	13.47
1.444	27.799	38.589	13.327
1.446	27.624	38.442	13.267
1.448	27.555	38.405	13.209
1.45	27.446	38.505	13.092
1.452	27.262	38.269	13.107
1.454	27.237	38.208	13.11
1.456	26.997	38.082	12.983
1.458	27.007	38.012	13.019
1.46	26.951	37.883	12.855
1.462	26.797	37.841	12.699
1.464	26.874	37.634	12.796
1.466	26.652	37.603	12.708
1.468	26.534	37.44	12.581
1.47	26.425	37.377	12.463
1.472	26.442	37.336	12.512
1.474	26.264	37.099	12.349
1.476	26.114	37.065	12.333
1.478	26.237	37.052	12.288
1.48	26.143	36.824	12.215
1.482	26.125	36.791	12.188
1.484	25.942	36.613	12.203
1.486	25.952	36.499	12.083
1.488	25.864	36.409	11.997
1.49	25.739	36.254	11.946
1.492	25.553	36.179	11.954
1.494	25.647	36.104	11.882
1.496	25.704	35.95	11.834
1.498	25.567	35.873	11.785
1.5	25.464	35.786	11.712
1.502	25.357	35.686	11.708
1.504	25.426	35.638	11.532
1.506	25.309	35.383	11.543
1.508	25.261	35.31	11.562
1.51	25.165	35.18	11.412
1.512	25.143	35.117	11.438
1.514	25.138	34.999	11.398
1.516	25	34.91	11.338
1.518	25.041	34.756	11.226
1.52	25.046	34.688	11.249
1.522	24.902	34.607	11.264
1.524	24.945	34.431	11.146
1.526	24.883	34.383	11.135
1.528	24.727	34.123	11.039
1.53	24.728	34.096	11.091
1.532	24.575	33.996	10.963
1.534	24.533	33.898	10.94
1.536	24.577	33.856	10.893
1.538	24.422	33.678	10.84
1.54	24.397	33.536	10.844
1.542	24.445	33.49	10.868
1.544	24.321	33.263	10.882
1.546	24.192	33.25	10.814
1.548	24.181	33.052	10.823
1.55	24.206	32.959	10.773
1.552	24.098	32.865	10.704
1.554	24.015	32.897	10.612
1.556	23.991	32.599	10.553
1.558	23.929	32.549	10.648
1.56	23.79	32.469	10.586
1.562	23.715	32.314	10.612
1.564	23.811	32.263	10.584
1.566	23.709	32.115	10.592
1.568	23.665	31.955	10.625
1.57	23.588	31.919	10.519
1.572	23.453	31.774	10.535
1.574	23.451	31.693	10.493
1.576	23.286	31.599	10.511
1.578	23.254	31.481	10.465
1.58	23.255	31.325	10.482
1.582	23.294	31.219	10.497
1.584	23.068	31.214	10.361
1.586	23.104	30.987	10.461
1.588	22.962	30.879	10.397
1.59	22.861	30.924	10.415
1.592	22.786	30.752	10.408
1.594	22.868	30.584	10.433
1.596	22.692	30.505	10.417
1.598	22.628	30.433	10.452
1.6	22.6	30.292	10.458
1.602	22.539	30.195	10.475
1.604	22.458	30.122	10.403
1.606	22.453	30.073	10.35
1.608	22.344	29.946	10.464
1.61	22.255	29.868	10.459
1.612	22.183	29.833	10.324
1.614	22.147	29.569	10.429
1.616	22.101	29.636	10.446
1.618	22.064	29.599	10.39
1.62	22.06	29.476	10.401
1.622	21.867	29.362	10.405
1.624	21.92	29.351	10.444
1.626	21.941	29.238	10.46
1.628	21.802	29.159	10.37
1.63	21.81	29.114	10.508
1.632	21.704	29.045	10.453
1.634	21.628	28.962	10.444
1.636	21.661	28.969	10.47
1.638	21.482	28.846	10.523
1.64	21.444	28.741	10.458
1.642	21.461	28.75	10.466
1.644	21.29	28.645	10.588
1.646	21.357	28.591	10.501
1.648	21.274	28.56	10.581
1.65	21.249	28.568	10.579
1.652	21.199	28.387	10.501
1.654	21.251	28.35	10.57
1.656	21.152	28.3	10.534
1.658	21.145	28.274	10.606
1.66	21.105	28.223	10.549
1.662	21.005	28.089	10.604
1.664	20.985	28.156	10.595
1.666	20.876	28.05	10.693
1.668	20.972	27.996	10.62
1.67	20.822	27.944	10.661
1.672	20.86	27.921	10.636
1.674	20.652	27.847	10.676
1.676	20.882	27.719	10.64
1.678	20.805	27.708	10.765
1.68	20.655	27.694	10.696
1.682	20.635	27.65	10.75
1.684	20.611	27.537	10.758
1.686	20.487	27.536	10.69
1.688	20.502	27.42	10.824
1.69	20.494	27.344	10.794
1.692	20.422	27.364	10.738
1.694	20.349	27.27	10.775
1.696	20.275	27.241	10.764
1.698	20.325	27.209	10.828
1.7	20.245	27.087	10.847
1.702	20.182	27.044	10.843
1.704	20.176	26.981	10.861
1.706	20.064	26.992	10.902
1.708	20.117	26.865	10.886
1.71	20.076	26.786	10.881
1.712	19.951	26.771	10.884
1.714	19.838	26.722	10.893
1.716	19.855	26.638	10.959
1.718	19.709	26.672	10.949
1.72	19.763	26.513	10.933
1.722	19.83	26.554	10.998
1.724	19.74	26.445	11.037
1.726	19.632	26.4	10.994
1.728	19.54	26.46	10.985
1.73	19.548	26.397	11.113
1.732	19.445	26.277	11.106
1.734	19.476	26.284	11.091
1.736	19.368	26.198	11.102
1.738	19.372	26.214	11.218
1.74	19.283	26.227	11.192
1.742	19.219	26.13	11.163
1.744	19.248	26.061	11.18
1.746	19.208	26.144	11.177
1.748	19.178	26.105	11.257
1.75	19.032	26.002	11.303
1.752	19.039	25.949	11.362
1.754	18.939	26.018	11.319
1.756	18.999	26.007	11.434
1.758	18.807	25.979	11.466
1.76	18.785	25.975	11.404
1.762	18.771	25.945	11.369
1.764	18.791	26.007	11.461
1.766	18.709	25.913	11.436
1.768	18.611	25.906	11.465
1.77	18.594	25.886	11.51
1.772	18.521	25.898	11.535
1.774	18.461	25.886	11.602
1.776	18.393	25.796	11.566
1.778	18.464	25.866	11.57
1.78	18.416	25.899	11.655
1.782	18.336	25.909	11.594
1.784	18.28	25.846	11.6
1.786	18.326	25.897	11.713
1.788	18.199	25.865	11.643
1.79	18.185	25.814	11.729
1.792	18.1	25.821	11.695
1.794	18.128	25.853	11.788
1.796	18.035	25.817	11.789
1.798	18.057	25.89	11.791
1.8	17.96	25.841	11.849
1.802	18.049	25.801	11.909
1.804	18.074	25.816	11.903
1.806	17.966	25.806	11.947
1.808	17.903	25.793	11.943
1.81	17.886	25.833	11.865
1.812	17.796	25.825	12.017
1.814	17.845	25.734	12.03
1.816	17.832	25.812	12.016
1.818	17.776	25.856	12.075
1.82	17.842	25.802	12.094
1.822	17.694	25.82	12.102
1.824	17.654	25.74	12.145
1.826	17.749	25.773	12.138
1.828	17.546	25.788	12.229
1.83	17.612	25.763	12.186
1.832	17.659	25.773	12.235
1.834	17.503	25.746	12.35
1.836	17.607	25.747	12.251
1.838	17.53	25.776	12.315
1.84	17.513	25.739	12.432
1.842	17.493	25.792	12.449
1.844	17.503	25.778	12.425
1.846	17.498	25.763	12.461
1.848	17.416	25.739	12.468
1.85	17.426	25.702	12.511
1.852	17.508	25.752	12.57
1.854	17.424	25.737	12.652
1.856	17.457	25.729	12.682
1.858	17.458	25.744	12.671
1.86	17.339	25.703	12.652
1.862	17.351	25.668	12.772
1.864	17.327	25.709	12.806
1.866	17.325	25.697	12.797
1.868	17.383	25.778	12.782
1.87	17.337	25.802	12.884
1.872	17.411	25.758	12.846
1.874	17.32	25.8	12.867
1.876	17.35	25.812	12.929
1.878	17.386	25.835	13.01
1.88	17.306	25.806	12.994
1.882	17.313	25.823	13.105
1.884	17.25	25.813	13.021
1.886	17.313	25.838	13.093
1.888	17.29	25.835	13.194
1.89	17.332	25.844	13.164
1.892	17.27	25.884	13.158
1.894	17.305	25.886	13.182
1.896	17.285	25.885	13.17
1.898	17.292	25.894	13.262
1.9	17.318	25.913	13.305
1.902	17.303	25.914	13.402
1.904	17.308	25.957	13.297
1.906	17.359	25.933	13.463
1.908	17.282	25.947	13.407
1.91	17.368	26.001	13.376
1.912	17.314	26.004	13.496
1.914	17.391	26.069	13.512
1.916	17.309	26.022	13.468
1.918	17.428	26.021	13.586
1.92	17.382	26.092	13.576
1.922	17.349	26.077	13.627
1.924	17.528	26.17	13.616
1.926	17.44	26.14	13.592
1.928	17.411	26.159	13.619
1.93	17.543	26.13	13.707
1.932	17.504	26.26	13.658
1.934	17.559	26.163	13.774
1.936	17.545	26.205	13.839
1.938	17.569	26.256	13.78
1.94	17.633	26.286	13.856
1.942	17.61	26.277	13.833
1.944	17.638	26.4	13.859
1.946	17.718	26.319	13.954
1.948	17.697	26.262	13.98
1.95	17.762	26.415	13.875
1.952	17.739	26.357	13.955
1.954	17.82	26.422	14.014
1.956	17.825	26.375	14.016
1.958	17.931	26.432	14.029
1.96	17.906	26.432	14.012
1.962	17.916	26.424	14.03
1.964	18.013	26.459	14.085
1.966	18.033	26.479	14.106
1.968	18.098	26.477	14.092
1.97	18.122	26.482	14.159
1.972	18.089	26.572	14.171
1.974	18.187	26.504	14.21
1.976	18.265	26.523	14.214
1.978	18.281	26.552	14.315
1.98	18.272	26.59	14.342
1.982	18.435	26.614	14.317
1.984	18.421	26.659	14.333
1.986	18.493	26.617	14.347
1.988	18.493	26.691	14.37
1.99	18.58	26.663	14.436
1.992	18.635	26.671	14.439
1.994	18.685	26.69	14.443
1.996	18.693	26.67	14.428
1.998	18.784	26.678	14.477
2	18.858	26.748	14.475
2.002	18.836	26.739	14.478
2.004	18.924	26.721	14.46
2.006	18.997	26.794	14.526
2.008	18.919	26.747	14.675
2.01	19.027	26.815	14.609
2.012	19.057	26.851	14.649
2.014	19.068	26.831	14.68
2.016	19.173	26.799	14.647
2.018	19.213	26.843	14.688
2.02	19.248	26.831	14.742
2.022	19.281	26.858	14.727
2.024	19.396	26.856	14.762
2.026	19.396	26.859	14.716
2.028	19.438	26.877	14.797
2.03	19.546	26.902	14.789
2.032	19.55	26.928	14.841
2.034	19.667	26.971	14.787
2.036	19.764	26.911	14.843
2.038	19.819	26.892	14.842
2.04	19.889	26.969	14.918
2.042	19.886	26.934	14.978
2.044	19.949	26.988	14.947
2.046	20.054	26.973	15.008
2.048	20.1	26.921	14.955
2.05	20.101	26.983	15.048
2.052	20.199	26.975	15.035
2.054	20.24	26.977	15.049
2.056	20.38	26.966	15.083
2.058	20.448	26.972	15.052
2.06	20.394	26.985	15.12
2.062	20.511	27.004	15.072
2.064	20.613	27.009	15.097
2.066	20.595	27.019	15.099
2.068	20.706	27.023	15.116
2.07	20.804	26.966	15.089
2.072	20.818	26.95	15.173
2.074	20.883	26.939	15.182
2.076	20.982	27.036	15.178
2.078	21.13	26.943	15.199
2.08	21.042	26.958	15.252
2.082	21.214	26.993	15.219
2.084	21.274	26.939	15.213
2.086	21.405	26.969	15.216
2.088	21.362	26.97	15.296
2.09	21.431	26.995	15.337
2.092	21.463	26.947	15.247
2.094	21.641	26.906	15.235
2.096	21.706	26.955	15.314
2.098	21.789	26.952	15.314
2.1	21.8	26.897	15.298
2.102	21.913	26.9	15.301
2.104	21.959	26.96	15.251
2.106	22.069	26.896	15.349
2.108	22.211	26.926	15.375
2.11	22.214	26.89	15.371
2.112	22.265	26.938	15.366
2.114	22.363	26.932	15.363
2.116	22.403	26.98	15.372
2.118	22.516	26.922	15.391
2.12	22.527	26.953	15.444
2.122	22.635	26.962	15.434
2.124	22.763	26.963	15.364
2.126	22.843	26.941	15.368
2.128	22.869	26.968	15.345
2.13	22.936	27.006	15.402
2.132	22.997	26.984	15.426
2.134	23.068	26.988	15.41
2.136	23.231	27.029	15.429
2.138	23.235	27.013	15.405
2.14	23.337	27	15.337
2.142	23.426	27.057	15.434
2.144	23.488	27.109	15.337
2.146	23.524	27.032	15.368
2.148	23.529	27.131	15.382
2.15	23.65	27.142	15.377
2.152	23.582	27.131	15.34
2.154	23.795	27.168	15.344
2.156	23.858	27.174	15.404
2.158	23.94	27.222	15.339
2.16	23.935	27.172	15.325
2.162	23.982	27.264	15.338
2.164	24.061	27.262	15.279
2.166	24.092	27.29	15.271
2.168	24.26	27.273	15.269
2.17	24.213	27.327	15.302
2.172	24.282	27.339	15.231
2.174	24.401	27.404	15.276
2.176	24.318	27.377	15.299
2.178	24.562	27.419	15.329
2.18	24.619	27.418	15.305
2.182	24.667	27.466	15.311
2.184	24.688	27.494	15.232
2.186	24.768	27.515	15.277
2.188	24.81	27.578	15.244
2.19	24.848	27.597	15.234
2.192	24.888	27.523	15.239
2.194	24.877	27.591	15.311
2.196	24.857	27.604	15.228
2.198	25.015	27.582	15.295
2.2	25.043	27.564	15.234
2.202	25.052	27.59	15.252
2.204	25.107	27.581	15.284
2.206	25.113	27.62	15.199
2.208	25.238	27.613	15.239
2.21	25.24	27.631	15.259
2.212	25.261	27.662	15.288
2.214	25.374	27.694	15.259
2.216	25.39	27.672	15.268
2.218	25.457	27.659	15.244
2.22	25.403	27.679	15.201
2.222	25.394	27.68	15.262
2.224	25.479	27.658	15.249
2.226	25.568	27.642	15.239
2.228	25.532	27.633	15.317
2.23	25.566	27.63	15.286
2.232	25.549	27.641	15.259
2.234	25.545	27.638	15.256
2.236	25.558	27.678	15.26
2.238	25.56	27.665	15.276
2.24	25.66	27.67	15.289
2.242	25.663	27.63	15.244
2.244	25.711	27.655	15.277
2.246	25.769	27.638	15.267
2.248	25.648	27.587	15.293
2.25	25.681	27.681	15.271
2.252	25.691	27.602	15.312
2.254	25.692	27.658	15.287
2.256	25.817	27.622	15.226
2.258	25.785	27.634	15.21
2.26	25.829	27.605	15.291
2.262	25.77	27.596	15.299
2.264	25.759	27.599	15.226
2.266	25.833	27.597	15.263
2.268	25.847	27.633	15.232
2.27	25.883	27.555	15.22
2.272	25.804	27.608	15.228
2.274	25.842	27.614	15.229
2.276	25.834	27.662	15.208
2.278	25.848	27.613	15.189
2.28	25.912	27.643	15.102
2.282	25.922	27.604	15.239
2.284	25.87	27.632	15.198
2.286	25.924	27.637	15.227
2.288	25.899	27.652	15.214
2.29	25.83	27.682	15.145
2.292	25.841	27.66	15.124
2.294	25.925	27.642	15.151
2.296	25.844	27.652	15.189
2.298	25.826	27.683	15.168
2.3	25.878	27.735	15.079
2.302	25.859	27.692	15.113
2.304	25.825	27.721	15.087
2.306	25.96	27.742	15.078
2.308	25.939	27.768	15.038
2.31	25.931	27.718	15.01
2.312	25.916	27.783	15.043
2.314	25.913	27.766	15.027
2.316	25.94	27.796	14.964
2.318	25.917	27.819	14.986
2.32	25.905	27.784	15.025
2.322	25.935	27.785	14.981
2.324	25.984	27.783	14.967
2.326	25.933	27.873	15.007
2.328	25.857	27.873	14.896
2.33	25.841	27.815	14.883
2.332	25.838	27.914	14.913
2.334	25.854	27.853	14.869
2.336	25.873	27.889	14.844
2.338	25.918	27.85	14.831
2.34	25.838	27.892	14.797
2.342	25.9	27.935	14.804
2.344	25.862	27.82	14.831
2.346	25.863	27.908	14.805
2.348	25.804	27.902	14.724
2.35	25.806	27.923	14.714
2.352	25.814	27.922	14.771
2.354	25.791	27.943	14.725
2.356	25.786	27.905	14.758
2.358	25.742	27.977	14.759
2.36	25.739	27.924	14.678
2.362	25.763	27.967	14.736
2.364	25.764	27.967	14.654
2.366	25.766	27.952	14.621
2.368	25.758	27.907	14.6
2.37	25.683	28.002	14.665
2.372	25.809	27.981	14.592
2.374	25.77	27.977	14.589
2.376	25.758	27.999	14.514
2.378	25.682	28	14.521
2.38	25.716	28.006	14.461
2.382	25.709	28.045	14.535
2.384	25.629	28.005	14.447
2.386	25.691	27.961	14.503
2.388	25.685	27.963	14.436
2.39	25.697	28.06	14.444
2.392	25.609	28.032	14.412
2.394	25.655	28.065	14.421
2.396	25.637	28.052	14.346
2.398	25.635	28.06	14.39
2.4	25.577	28.002	14.341
2.402	25.614	28.116	14.301
2.404	25.57	28.088	14.267
2.406	25.629	28.08	14.284
2.408	25.58	28.1	14.26
2.41	25.595	28.072	14.241
2.412	25.572	28.088	14.27
2.414	25.573	28.088	14.222
2.416	25.487	28.111	14.177
2.418	25.557	28.091	14.176
2.42	25.439	28.193	14.181
2.422	25.578	28.224	14.137
2.424	25.468	28.147	14.131
2.426	25.486	28.178	14.096
2.428	25.551	28.13	14.08
2.43	25.5	28.159	14.093
2.432	25.499	28.224	14.017
2.434	25.477	28.173	14.045
2.436	25.453	28.212	13.987
2.438	25.471	28.226	14.042
2.44	25.41	28.194	13.984
2.442	25.404	28.206	13.956
2.444	25.39	28.204	13.905
2.446	25.472	28.23	13.841
2.448	25.33	28.271	13.845
2.45	25.351	28.268	13.857
2.452	25.357	28.262	13.882
2.454	25.402	28.231	13.77
2.456	25.299	28.246	13.79
2.458	25.344	28.245	13.756
2.46	25.336	28.264	13.759
2.462	25.327	28.232	13.67
2.464	25.315	28.23	13.751
2.466	25.279	28.2	13.721
2.468	25.227	28.25	13.654
2.47	25.278	28.192	13.726
2.472	25.224	28.222	13.602
2.474	25.182	28.196	13.576
2.476	25.21	28.208	13.598
2.478	25.129	28.187	13.588
2.48	25.224	28.207	13.624
2.482	25.164	28.207	13.571
2.484	25.153	28.186	13.546
2.486	25.111	28.222	13.545
2.488	25.11	28.177	13.545
2.49	25.057	28.206	13.584
2.492	25.099	28.164	13.489
2.494	25.045	28.186	13.489
2.496	25.059	28.15	13.461
2.498	25.002	28.149	13.456
2.5	25.031	28.132	13.445
2.502	25.05	28.165	13.44
2.504	24.96	28.147	13.501
2.506	25.051	28.127	13.453
2.508	25.015	28.14	13.34
2.51	25.018	28.132	13.378
2.512	24.894	28.107	13.43
2.514	24.929	28.079	13.406
2.516	24.887	28.105	13.377
2.518	24.962	28.101	13.405
2.52	24.902	28.072	13.349
2.522	24.965	28.076	13.352
2.524	24.915	28.106	13.347
2.526	24.924	28.094	13.343
2.528	24.867	28.109	13.362
2.53	24.905	28.091	13.392
2.532	24.898	28.055	13.357
2.534	24.968	28.041	13.317
2.536	24.871	28.045	13.289
2.538	24.904	28.041	13.341
2.54	24.874	28.011	13.323
2.542	24.882	27.953	13.31
2.544	24.878	28.01	13.329
2.546	24.864	27.914	13.305
2.548	24.843	28.006	13.313
2.55	24.858	27.95	13.305
2.552	24.907	27.981	13.292
2.554	24.826	27.907	13.287
2.556	24.864	27.92	13.261
2.558	24.84	27.893	13.224
2.56	24.844	27.845	13.3
2.562	24.862	27.861	13.249
2.564	24.797	27.851	13.252
2.566	24.818	27.882	13.314
2.568	24.747	27.812	13.302
2.57	24.755	27.74	13.277
2.572	24.778	27.753	13.269
2.574	24.747	27.704	13.246
2.576	24.761	27.689	13.289
2.578	24.755	27.671	13.276
2.58	24.717	27.614	13.262
2.582	24.726	27.575	13.296
2.584	24.69	27.552	13.255
2.586	24.735	27.533	13.211
2.588	24.711	27.534	13.327
2.59	24.669	27.464	13.282
2.592	24.63	27.39	13.256
2.594	24.609	27.38	13.29
2.596	24.633	27.327	13.308
2.598	24.576	27.347	13.316
2.6	24.565	27.262	13.301
2.602	24.611	27.198	13.313
2.604	24.531	27.155	13.292
2.606	24.54	27.158	13.247
2.608	24.548	27.099	13.28
2.61	24.538	27.066	13.316
2.612	24.576	26.992	13.316
2.614	24.527	26.986	13.305
2.616	24.505	26.896	13.299
2.618	24.566	26.862	13.366
2.62	24.499	26.824	13.361
2.622	24.477	26.81	13.382
2.624	24.44	26.745	13.338
2.626	24.445	26.728	13.353
2.628	24.474	26.651	13.401
2.63	24.517	26.6	13.432
2.632	24.424	26.57	13.393
2.634	24.396	26.517	13.424
2.636	24.481	26.439	13.443
2.638	24.459	26.397	13.477
2.64	24.478	26.369	13.452
2.642	24.452	26.336	13.523
2.644	24.487	26.243	13.561
2.646	24.422	26.221	13.526
2.648	24.441	26.179	13.577
2.65	24.465	26.096	13.518
2.652	24.525	26.051	13.561
2.654	24.481	25.996	13.559
2.656	24.513	25.967	13.589
2.658	24.507	25.909	13.642
2.66	24.519	25.903	13.658
2.662	24.57	25.839	13.693
2.664	24.541	25.751	13.708
2.666	24.545	25.722	13.759
2.668	24.547	25.657	13.706
2.67	24.576	25.63	13.723
2.672	24.588	25.573	13.81
2.674	24.589	25.533	13.772
2.676	24.558	25.454	13.85
2.678	24.602	25.445	13.864
2.68	24.605	25.362	13.868
2.682	24.581	25.304	13.926
2.684	24.684	25.27	13.936
2.686	24.571	25.178	13.925
2.688	24.593	25.172	13.905
2.69	24.643	25.086	13.992
2.692	24.624	25.05	14.05
2.694	24.648	24.981	13.997
2.696	24.704	24.955	14.087
2.698	24.669	24.903	14.068
2.7	24.741	24.851	14.098
2.702	24.638	24.803	14.168
2.704	24.699	24.743	14.135
2.706	24.714	24.715	14.175
2.708	24.753	24.662	14.273
2.71	24.738	24.582	14.17
2.712	24.682	24.502	14.199
2.714	24.726	24.496	14.25
2.716	24.736	24.437	14.286
2.718	24.696	24.372	14.344
2.72	24.683	24.338	14.319
2.722	24.652	24.267	14.341
2.724	24.747	24.231	14.33
2.726	24.725	24.153	14.404
2.728	24.793	24.137	14.383
2.73	24.75	24.077	14.45
2.732	24.757	24.008	14.427
2.734	24.723	23.956	14.456
2.736	24.787	23.947	14.529
2.738	24.772	23.854	14.463
2.74	24.785	23.797	14.481
2.742	24.766	23.744	14.587
2.744	24.699	23.689	14.542
2.746	24.7	23.631	14.553
2.748	24.789	23.6	14.569
2.75	24.798	23.546	14.639
2.752	24.745	23.498	14.621
2.754	24.797	23.441	14.625
2.756	24.755	23.418	14.617
2.758	24.787	23.316	14.627
2.76	24.76	23.284	14.643
2.762	24.823	23.212	14.693
2.764	24.753	23.188	14.718
2.766	24.855	23.181	14.727
2.768	24.826	23.078	14.748
2.77	24.868	23.034	14.745
2.772	24.83	22.959	14.767
2.774	24.852	22.924	14.787
2.776	24.891	22.868	14.869
2.778	24.854	22.826	14.818
2.78	24.923	22.768	14.808
2.782	24.893	22.762	14.831
2.784	24.895	22.696	14.827
2.786	24.875	22.681	14.846
2.788	24.964	22.612	14.837
2.79	24.862	22.552	14.913
2.792	24.877	22.512	14.919
2.794	24.972	22.428	14.901
2.796	24.937	22.421	14.862
2.798	24.918	22.38	14.967
2.8	24.928	22.349	14.947
2.802	24.941	22.291	14.966
2.804	24.935	22.248	14.998
2.806	24.972	22.192	15.042
2.808	25.007	22.173	15.006
2.81	24.928	22.146	15.049
2.812	25.011	22.127	15.072
2.814	24.979	22.012	15.064
2.816	25.027	21.997	15.071
2.818	24.944	21.943	15.136
2.82	25	21.941	15.114
2.822	25.027	21.889	15.162
2.824	24.943	21.85	15.156
2.826	24.965	21.829	15.191
2.828	24.954	21.761	15.17
2.83	24.984	21.705	15.165
2.832	24.943	21.672	15.207
2.834	24.927	21.679	15.255
2.836	24.987	21.603	15.229
2.838	25.001	21.584	15.261
2.84	24.984	21.498	15.269
2.842	24.99	21.517	15.307
2.844	24.943	21.446	15.333
2.846	24.925	21.4	15.333
2.848	24.944	21.377	15.312
2.85	24.946	21.328	15.325
2.852	24.938	21.284	15.376
2.854	24.885	21.237	15.384
2.856	24.873	21.166	15.432
2.858	24.903	21.167	15.453
2.86	24.842	21.106	15.439
2.862	24.898	21.06	15.508
2.864	24.912	21.034	15.47
2.866	24.847	21.01	15.495
2.868	24.84	20.957	15.507
2.87	24.863	20.924	15.592
2.872	24.819	20.92	15.602
2.874	24.785	20.86	15.567
2.876	24.815	20.803	15.568
2.878	24.873	20.788	15.649
2.88	24.717	20.715	15.635
2.882	24.826	20.662	15.659
2.884	24.766	20.661	15.674
2.886	24.763	20.64	15.688
2.888	24.709	20.563	15.71
2.89	24.683	20.576	15.698
2.892	24.661	20.521	15.733
2.894	24.635	20.491	15.756
2.896	24.696	20.433	15.778
2.898	24.558	20.414	15.72
2.9	24.634	20.374	15.813
2.902	24.577	20.385	15.852
2.904	24.554	20.299	15.803
2.906	24.545	20.26	15.803
2.908	24.589	20.243	15.871
2.91	24.503	20.212	15.841
2.912	24.532	20.202	15.857
2.914	24.484	20.15	15.911
2.916	24.508	20.117	15.913
2.918	24.484	20.095	15.943
2.92	24.443	20.044	15.933
2.922	24.368	20.027	15.949
2.924	24.395	20.014	15.959
2.926	24.396	19.963	15.95
2.928	24.382	19.918	15.983
2.93	24.341	19.913	15.986
2.932	24.354	19.905	15.946
2.934	24.304	19.86	16.004
2.936	24.354	19.815	16.053
2.938	24.285	19.806	16.022
2.94	24.214	19.769	16.013
2.942	24.26	19.727	16.023
2.944	24.252	19.703	16.009
2.946	24.238	19.667	16.05
2.948	24.178	19.652	16.038
2.95	24.246	19.645	16.065
2.952	24.232	19.589	16.057
2.954	24.136	19.525	16.076
2.956	24.153	19.523	16.062
2.958	24.071	19.477	16.048
2.96	24.149	19.473	16.055
2.962	24.093	19.43	16.048
2.964	24.068	19.403	16.075
2.966	24.038	19.381	16.038
2.968	24.068	19.342	16.065
2.97	24.026	19.286	16.082
2.972	23.958	19.262	16.054
2.974	24.015	19.216	16.039
2.976	23.981	19.205	16.042
2.978	23.935	19.157	16.077
2.98	23.902	19.159	16.077
2.982	23.828	19.093	16.002
2.984	23.801	19.074	16.007
2.986	23.763	19.024	16.058
2.988	23.82	19.001	15.998
2.99	23.784	18.959	15.974
2.992	23.753	18.956	16.005
2.994	23.719	18.894	16.004
2.996	23.755	18.839	15.966
2.998	23.69	18.858	16.017
3	23.666	18.838	15.932
3.002	23.637	18.791	15.945
3.004	23.614	18.754	15.941
3.006	23.583	18.774	15.927
3.008	23.553	18.676	15.905
3.01	23.523	18.692	15.889
3.012	23.531	18.643	15.824
3.014	23.532	18.619	15.85
3.016	23.479	18.598	15.912
3.018	23.382	18.581	15.884
3.02	23.415	18.535	15.772
3.022	23.419	18.549	15.853
3.024	23.34	18.503	15.795
3.026	23.28	18.482	15.826
3.028	23.32	18.442	15.807
3.03	23.227	18.448	15.792
3.032	23.259	18.435	15.765
3.034	23.168	18.409	15.706
3.036	23.094	18.37	15.748
3.038	23.038	18.344	15.66
3.04	23.085	18.318	15.705
3.042	23.073	18.295	15.663
3.044	22.961	18.272	15.658
3.046	22.979	18.285	15.688
3.048	22.948	18.252	15.697
3.05	22.864	18.237	15.613
3.052	22.809	18.185	15.636
3.054	22.754	18.214	15.571
3.056	22.783	18.195	15.598
3.058	22.675	18.131	15.513
3.06	22.706	18.151	15.593
3.062	22.648	18.124	15.48
3.064	22.563	18.088	15.519
3.066	22.528	18.104	15.435
3.068	22.465	18.047	15.414
3.07	22.387	18.055	15.454
3.072	22.365	18.022	15.424
3.074	22.355	18.001	15.32
3.076	22.275	17.96	15.362
3.078	22.232	17.955	15.362
3.08	22.135	17.951	15.357
3.082	22.082	17.92	15.346
3.084	22.047	17.909	15.28
3.086	21.975	17.913	15.24
3.088	21.945	17.885	15.215
3.09	21.942	17.87	15.222
3.092	21.879	17.821	15.244
3.094	21.768	17.819	15.147
3.096	21.724	17.763	15.164
3.098	21.658	17.744	15.172
3.1	21.634	17.729	15.102
3.102	21.645	17.704	15.102
3.104	21.496	17.7	15.059
3.106	21.479	17.686	15.053
3.108	21.399	17.672	14.999
3.11	21.297	17.617	14.992
3.112	21.296	17.604	14.961
3.114	21.233	17.599	14.977
3.116	21.231	17.575	14.973
3.118	21.099	17.548	14.969
3.12	21.094	17.538	14.901
3.122	21.007	17.523	14.886
3.124	20.965	17.522	14.869
3.126	20.939	17.469	14.83
3.128	20.871	17.441	14.801
3.13	20.788	17.457	14.803
3.132	20.726	17.413	14.776
3.134	20.731	17.362	14.756
3.136	20.676	17.36	14.757
3.138	20.616	17.347	14.764
3.14	20.533	17.349	14.685
3.142	20.534	17.257	14.688
3.144	20.449	17.28	14.706
3.146	20.404	17.267	14.633
3.148	20.357	17.255	14.647
3.15	20.306	17.199	14.585
3.152	20.282	17.189	14.596
3.154	20.238	17.157	14.567
3.156	20.167	17.142	14.568
3.158	20.16	17.119	14.553
3.16	20.074	17.1	14.52
3.162	20.014	17.048	14.505
3.164	19.972	17.031	14.525
3.166	19.928	16.996	14.474
3.168	19.886	16.994	14.453
3.17	19.814	16.981	14.459
3.172	19.737	16.956	14.457
3.174	19.695	16.926	14.429
3.176	19.659	16.867	14.42
3.178	19.617	16.868	14.403
3.18	19.538	16.834	14.37
3.182	19.516	16.794	14.33
3.184	19.49	16.78	14.363
3.186	19.383	16.747	14.31
3.188	19.344	16.701	14.308
3.19	19.289	16.71	14.295
3.192	19.254	16.669	14.282
3.194	19.187	16.619	14.277
3.196	19.168	16.606	14.249
3.198	19.129	16.564	14.237
3.2	19.072	16.521	14.216
3.202	18.983	16.526	14.131
3.204	18.973	16.485	14.167
3.206	18.896	16.443	14.15
3.208	18.85	16.42	14.134
3.21	18.844	16.387	14.121
3.212	18.779	16.37	14.09
3.214	18.687	16.338	14.118
3.216	18.602	16.287	14.07
3.218	18.631	16.283	14.032
3.22	18.571	16.233	14.075
3.222	18.549	16.177	14.055
3.224	18.506	16.161	14.033
3.226	18.432	16.143	14.001
3.228	18.43	16.085	13.995
3.23	18.371	16.089	13.979
3.232	18.294	16.049	13.982
3.234	18.294	16.001	13.935
3.236	18.276	15.985	13.934
3.238	18.177	15.93	13.89
3.24	18.169	15.906	13.899
3.242	18.117	15.875	13.883
3.244	18.097	15.818	13.861
3.246	18.036	15.773	13.797
3.248	18.049	15.749	13.774
3.25	17.961	15.747	13.806
3.252	17.955	15.694	13.791
3.254	17.962	15.65	13.756
3.256	17.861	15.647	13.717
3.258	17.91	15.579	13.696
3.26	17.854	15.556	13.708
3.262	17.761	15.506	13.681
3.264	17.783	15.479	13.675
3.266	17.74	15.429	13.651
3.268	17.669	15.398	13.638
3.27	17.702	15.362	13.603
3.272	17.676	15.324	13.592
3.274	17.574	15.294	13.52
3.276	17.581	15.273	13.553
3.278	17.494	15.222	13.502
3.28	17.54	15.179	13.479
3.282	17.471	15.157	13.525
3.284	17.482	15.086	13.462
3.286	17.409	15.079	13.475
3.288	17.402	15.032	13.428
3.29	17.382	14.981	13.405
3.292	17.316	14.958	13.376
3.294	17.321	14.923	13.362
3.296	17.281	14.864	13.39
3.298	17.219	14.853	13.384
3.3	17.203	14.805	13.347
3.302	17.193	14.742	13.345
3.304	17.147	14.719	13.291
3.306	17.131	14.688	13.317
3.308	17.066	14.626	13.306
3.31	17.043	14.586	13.281
3.312	17.05	14.575	13.295
3.314	17	14.518	13.249
3.316	16.937	14.471	13.241
3.318	16.925	14.43	13.239
3.32	16.905	14.405	13.227
3.322	16.884	14.363	13.218
3.324	16.866	14.316	13.169
3.326	16.817	14.273	13.186
3.328	16.77	14.229	13.202
3.33	16.758	14.18	13.162
3.332	16.752	14.153	13.155
3.334	16.74	14.115	13.171
3.336	16.72	14.075	13.167
3.338	16.685	14.017	13.156
3.34	16.696	13.97	13.103
3.342	16.635	13.946	13.156
3.344	16.618	13.89	13.136
3.346	16.599	13.861	13.091
3.348	16.613	13.811	13.068
3.35	16.59	13.801	13.106
3.352	16.55	13.732	13.11
3.354	16.579	13.723	13.087
3.356	16.541	13.648	13.052
3.358	16.49	13.613	13.072
3.36	16.52	13.559	13.08
3.362	16.511	13.533	13.025
3.364	16.43	13.498	13.011
3.366	16.443	13.444	13.061
3.368	16.414	13.418	13.053
3.37	16.387	13.371	13.029
3.372	16.392	13.321	13.023
3.374	16.37	13.301	13.046
3.376	16.345	13.263	13.035
3.378	16.318	13.236	13.029
3.38	16.352	13.169	12.998
3.382	16.301	13.148	12.971
3.384	16.289	13.081	12.973
3.386	16.289	13.044	12.985
3.388	16.296	13.033	12.985
3.39	16.254	12.964	13.009
3.392	16.278	12.937	12.987
3.394	16.217	12.891	12.951
3.396	16.205	12.859	12.916
3.398	16.177	12.826	12.941
3.4	16.189	12.764	12.901
3.402	16.203	12.726	12.932
3.404	16.177	12.697	12.948
3.406	16.109	12.653	12.891
3.408	16.071	12.606	12.93
3.41	16.12	12.579	12.926
3.412	16.107	12.532	12.917
3.414	16.052	12.504	12.889
3.416	16.047	12.453	12.895
3.418	16.027	12.396	12.881
3.42	16.029	12.36	12.879
3.422	16.039	12.348	12.876
3.424	16.018	12.285	12.854
3.426	16.016	12.25	12.865
3.428	15.933	12.21	12.837
3.43	15.943	12.193	12.824
3.432	15.935	12.16	12.833
3.434	15.969	12.109	12.861
3.436	15.916	12.056	12.783
3.438	15.888	12.011	12.778
3.44	15.908	11.997	12.789
3.442	15.868	11.957	12.744
3.444	15.853	11.926	12.759
3.446	15.821	11.877	12.75
3.448	15.802	11.86	12.732
3.45	15.807	11.816	12.711
3.452	15.799	11.783	12.711
3.454	15.776	11.768	12.713
3.456	15.773	11.709	12.697
3.458	15.762	11.678	12.679
3.46	15.767	11.661	12.681
3.462	15.735	11.609	12.664
3.464	15.73	11.595	12.614
3.466	15.695	11.563	12.614
3.468	15.691	11.53	12.579
3.47	15.707	11.49	12.604
3.472	15.695	11.47	12.591
3.474	15.658	11.439	12.565
3.476	15.665	11.391	12.596
3.478	15.665	11.377	12.562
3.48	15.704	11.343	12.506
3.482	15.667	11.329	12.502
3.484	15.686	11.3	12.511
3.486	15.669	11.25	12.499
3.488	15.641	11.242	12.501
3.49	15.678	11.195	12.442
3.492	15.647	11.199	12.442
3.494	15.662	11.169	12.44
3.496	15.687	11.122	12.382
3.498	15.63	11.119	12.399
3.5	15.709	11.079	12.416
3.502	15.605	11.058	12.363
3.504	15.62	11.028	12.383
3.506	15.613	11.004	12.345
3.508	15.643	10.969	12.336
3.51	15.62	10.966	12.332
3.512	15.612	10.95	12.314
3.514	15.61	10.898	12.295
3.516	15.569	10.886	12.274
3.518	15.582	10.838	12.254
3.52	15.581	10.835	12.267
3.522	15.582	10.827	12.253
3.524	15.554	10.794	12.22
3.526	15.55	10.778	12.211
3.528	15.539	10.755	12.241
3.53	15.543	10.737	12.242
3.532	15.51	10.711	12.217
3.534	15.475	10.68	12.213
3.536	15.477	10.674	12.227
3.538	15.533	10.637	12.214
3.54	15.45	10.614	12.222
3.542	15.489	10.595	12.223
3.544	15.433	10.595	12.231
3.546	15.471	10.581	12.174
3.548	15.416	10.533	12.171
3.55	15.42	10.539	12.172
3.552	15.414	10.495	12.177
3.554	15.382	10.468	12.186
3.556	15.345	10.459	12.155
3.558	15.382	10.483	12.17
3.56	15.362	10.429	12.146
3.562	15.339	10.439	12.137
3.564	15.333	10.4	12.152
3.566	15.301	10.376	12.134
3.568	15.319	10.359	12.148
3.57	15.28	10.361	12.134
3.572	15.316	10.345	12.163
3.574	15.293	10.353	12.178
3.576	15.284	10.324	12.19
3.578	15.249	10.306	12.127
3.58	15.262	10.296	12.147
3.582	15.254	10.296	12.123
3.584	15.196	10.281	12.152
3.586	15.231	10.267	12.127
3.588	15.196	10.247	12.137
3.59	15.228	10.248	12.153
3.592	15.196	10.234	12.12
3.594	15.154	10.228	12.114
3.596	15.152	10.231	12.121
3.598	15.204	10.215	12.141
3.6	15.2	10.208	12.122
3.602	15.137	10.204	12.132
3.604	15.134	10.168	12.13
3.606	15.154	10.172	12.117
3.608	15.116	10.177	12.121
3.61	15.099	10.155	12.118
3.612	15.138	10.159	12.095
3.614	15.131	10.141	12.142
3.616	15.119	10.145	12.101
3.618	15.098	10.153	12.099
3.62	15.096	10.136	12.117
3.622	15.113	10.144	12.088
3.624	15.102	10.125	12.087
3.626	15.083	10.127	12.141
3.628	15.1	10.117	12.135
3.63	15.064	10.123	12.128
3.632	15.095	10.102	12.112
3.634	15.097	10.105	12.108
3.636	15.07	10.103	12.107
3.638	15.059	10.093	12.099
3.64	15.074	10.125	12.092
3.642	15.055	10.104	12.083
3.644	15.047	10.092	12.08
3.646	15.036	10.086	12.107
3.648	15.054	10.089	12.107
3.65	15.064	10.091	12.071
3.652	15.048	10.065	12.104
3.654	15.002	10.073	12.101
3.656	15.009	10.077	12.129
3.658	14.992	10.067	12.09
3.66	15.007	10.077	12.096
3.662	14.994	10.064	12.141
3.664	14.995	10.064	12.1
3.666	14.98	10.051	12.074
3.668	14.957	10.053	12.103
3.67	14.983	10.039	12.113
3.672	14.994	10.052	12.064
3.674	14.958	10.043	12.124
3.676	14.918	10.047	12.103
3.678	14.922	10.03	12.093
3.68	14.938	10.041	12.123
3.682	14.92	10.042	12.116
3.684	14.928	10.03	12.09
3.686	14.916	10.034	12.064
3.688	14.922	10.023	12.121
3.69	14.872	10.045	12.057
3.692	14.854	10.021	12.108
3.694	14.88	10.049	12.062
3.696	14.86	10.021	12.075
3.698	14.868	10.034	12.067
3.7	14.851	10.02	12.087
3.702	14.83	10.017	12.066
3.704	14.834	10.037	12.035
3.706	14.849	10.026	12.061
3.708	14.833	10.017	12.04
3.71	14.839	10.021	12.046
3.712	14.829	10.035	12.057
3.714	14.826	10.035	12.003
3.716	14.796	10.034	12.04
3.718	14.799	10.042	12.023
3.72	14.809	10.037	12.051
3.722	14.785	10.018	12.021
3.724	14.761	10.023	12.025
3.726	14.775	10.042	11.997
3.728	14.797	10.042	12.025
3.73	14.767	10.05	11.976
3.732	14.757	10.019	11.973
3.734	14.756	10.034	11.995
3.736	14.74	10.044	11.981
3.738	14.765	10.051	11.98
3.74	14.748	10.041	11.967
3.742	14.696	10.057	11.967
3.744	14.706	10.044	11.982
3.746	14.68	10.041	11.977
3.748	14.693	10.041	11.901
3.75	14.669	10.04	11.906
3.752	14.653	10.069	11.91
3.754	14.648	10.067	11.895
3.756	14.641	10.056	11.901
3.758	14.628	10.033	11.903
3.76	14.609	10.071	11.9
3.762	14.574	10.068	11.87
3.764	14.565	10.05	11.888
3.766	14.598	10.032	11.881
3.768	14.565	10.054	11.86
3.77	14.519	10.06	11.88
3.772	14.515	10.067	11.814
3.774	14.486	10.067	11.831
3.776	14.503	10.066	11.826
3.778	14.478	10.051	11.834
3.78	14.468	10.058	11.832
3.782	14.425	10.073	11.82
3.784	14.406	10.06	11.802
3.786	14.427	10.058	11.751
3.788	14.376	10.051	11.791
3.79	14.331	10.056	11.784
3.792	14.392	10.067	11.762
3.794	14.343	10.06	11.755
3.796	14.257	10.071	11.774
3.798	14.291	10.067	11.731
3.8	14.289	10.048	11.724
3.802	14.259	10.059	11.725
3.804	14.273	10.055	11.695
3.806	14.23	10.059	11.707
3.808	14.21	10.068	11.693
3.81	14.202	10.097	11.698
3.812	14.164	10.068	11.644
3.814	14.157	10.052	11.667
3.816	14.139	10.07	11.621
3.818	14.138	10.085	11.607
3.82	14.122	10.07	11.618
3.822	14.107	10.066	11.592
3.824	14.084	10.086	11.58
3.826	14.062	10.089	11.601
3.828	14.088	10.088	11.542
3.83	14.041	10.083	11.539
3.832	13.998	10.078	11.557
3.834	14.001	10.1	11.511
3.836	13.969	10.077	11.512
3.838	13.966	10.111	11.506
3.84	13.935	10.11	11.501
3.842	13.958	10.085	11.446
3.844	13.887	10.094	11.439
3.846	13.941	10.112	11.418
3.848	13.878	10.118	11.433
3.85	13.883	10.095	11.435
3.852	13.852	10.09	11.384
3.854	13.815	10.123	11.39
3.856	13.85	10.109	11.382
3.858	13.803	10.1	11.344
3.86	13.798	10.117	11.348
3.862	13.797	10.088	11.34
3.864	13.772	10.101	11.305
3.866	13.736	10.11	11.316
3.868	13.711	10.103	11.277
3.87	13.686	10.109	11.252
3.872	13.677	10.106	11.246
3.874	13.672	10.101	11.251
3.876	13.654	10.111	11.192
3.878	13.62	10.119	11.228
3.88	13.604	10.113	11.202
3.882	13.603	10.106	11.195
3.884	13.564	10.099	11.196
3.886	13.503	10.112	11.156
3.888	13.524	10.102	11.118
3.89	13.503	10.109	11.149
3.892	13.462	10.102	11.132
3.894	13.453	10.103	11.12
3.896	13.471	10.095	11.053
3.898	13.409	10.099	11.074
3.9	13.385	10.089	11.053
3.902	13.366	10.082	11.033
3.904	13.351	10.091	11.038
3.906	13.337	10.088	11.008
3.908	13.314	10.088	10.981
3.91	13.28	10.094	10.969
3.912	13.296	10.086	10.942
3.914	13.271	10.068	10.966
3.916	13.237	10.084	10.897
3.918	13.211	10.083	10.912
3.92	13.21	10.057	10.934
3.922	13.184	10.065	10.886
3.924	13.174	10.062	10.873
3.926	13.183	10.065	10.864
3.928	13.137	10.06	10.865
3.93	13.101	10.058	10.829
3.932	13.131	10.056	10.819
3.934	13.093	10.052	10.816
3.936	13.095	10.036	10.775
3.938	13.037	10.051	10.791
3.94	13.069	10.028	10.771
3.942	13.046	10.03	10.759
3.944	13.022	10.043	10.746
3.946	13.025	10.03	10.716
3.948	13.008	10.036	10.707
3.95	13.005	10.027	10.674
3.952	12.987	10.022	10.684
3.954	12.968	10.016	10.698
3.956	12.982	10.016	10.653
3.958	12.961	10.021	10.644
3.96	12.916	10.014	10.643
3.962	12.92	9.996	10.626
3.964	12.919	9.994	10.604
3.966	12.922	9.99	10.573
3.968	12.906	9.978	10.562
3.97	12.864	9.984	10.557
3.972	12.873	9.977	10.568
3.974	12.875	9.977	10.536
3.976	12.871	9.972	10.521
3.978	12.903	9.956	10.49
3.98	12.867	9.968	10.527
3.982	12.854	9.96	10.506
3.984	12.84	9.957	10.468
3.986	12.819	9.943	10.459
3.988	12.825	9.956	10.444
3.99	12.798	9.946	10.441
3.992	12.816	9.948	10.413
3.994	12.782	9.944	10.398
[truncated: 1,938 more rows]
