# Supplementary material for: Mechanoradicals in tensed tendon collagen as a source of oxidative stress
Source: Nat Commun. 2020 May 8;11:2315. doi: 10.1038/s41467-020-15567-4 (PMC7210969; doi:10.1038/s41467-020-15567-4)
Supplement: Supplementary file 4 — Source Data [file 41467_2020_15567_MOESM4_ESM.zip › Fig_4a.xlsx]

## Sheet: Tabelle1
FOX assay collagen: nostress vs pulled 15N 200s
Incubation Time (min)	Condition	Absorbance									Average	St. Deviation	rel. Difference	St. Deviation
0	nostress	0.0972	0.0962	0.0967	0.1049	0.103	0.1046	0.1048	0.1135	0.1009	0.102422	0.00548447	1	0.0757279
0	pulled	0.1166	0.1134	0.1189	0.1015	0.1035	0.1009	0.1003	0.0999	0.1	0.106111	0.00783924	1.03602	0.0945291
30	nostress	0.1162	0.115	0.1157	0.1303	0.1316	0.1334	0.151	0.1629		0.132012	0.0174239	1.2889	0.183586
30	pulled	0.1547	0.1617	0.1617	0.1579	0.1536	0.1562	0.1657	0.1588	0.157	0.158589	0.00385177	1.54838	0.0910425
60	nostress	0.1327	0.1345	0.1481	0.1699	0.182	0.1882	0.1945	0.2211	0.2429	0.179322	0.0376665	1.75081	0.379519
60	pulled	0.2145	0.2239	0.2308	0.2138	0.2131	0.2024	0.2161	0.2382	0.2307	0.220389	0.0112777	2.15177	0.159375
