# Supplementary material for: Mechanoradicals in tensed tendon collagen as a source of oxidative stress
Source: Nat Commun. 2020 May 8;11:2315. doi: 10.1038/s41467-020-15567-4 (PMC7210969; doi:10.1038/s41467-020-15567-4)
Supplement: Supplementary file 4 — Source Data [file 41467_2020_15567_MOESM4_ESM.zip › Fig_4b.xlsx]

## Sheet: Tabelle1
FOX assay collagen: nostress vs pulled 15N 200s 50%
Incubation Time (min)	Condition	Absorbance									Average	St. Deviation	rel. Difference	St. Deviation
0	nostress	0.1204	0.1229	0.1247	0.1178	0.1193	0.1238				0.121483	0.00272868	1	0.0317651
0	pulled	0.1447	0.1547	0.1495	0.1446	0.1456	0.1487				0.147967	0.00389444	1.218	0.0421441
30	nostress	0.1557	0.1437	0.1576	0.1389	0.1419	0.1424				0.1467	0.00788898	1.20757	0.0703757
30	pulled	0.1688	0.1572	0.1621	0.1675	0.1641	0.1727				0.1654	0.0054604	1.3615	0.0543646
60	nostress	0.1623	0.1504	0.1484	0.146	0.1502	0.1549				0.152033	0.00581814	1.25147	0.0555324
60	pulled	0.168	0.1768	0.1809	0.173	0.1748	0.1899				0.177233	0.0075256	1.45891	0.0700808
