# Supplementary material for: Mechanoradicals in tensed tendon collagen as a source of oxidative stress
Source: Nat Commun. 2020 May 8;11:2315. doi: 10.1038/s41467-020-15567-4 (PMC7210969; doi:10.1038/s41467-020-15567-4)
Supplement: Supplementary file 4 — Source Data [file 41467_2020_15567_MOESM4_ESM.zip › Fig_S1b.xlsx]

## Sheet: Sheet1
25 % humidity			80 % humidity
Strain in %	Force in gmf		Strain in %	Force in gmf
0	0		0	0
0.1	5.65		0.1	1.44
0.2	10.72		0.2	2.51
0.3	15.65		0.3	3.44
0.4	20.36		0.4	4.2
0.5	24.55		0.5	5.05
0.6	29.27		0.6	5.49
0.7	33.53		0.7	6.11
0.8	38.23		0.8	6.61
0.9	43.31		0.9	7.23
1	49.01		1	7.82
1.1	54.13		1.1	8.29
1.2	59.45		1.2	8.91
1.3	66.17		1.3	9.42
1.4	71.88		1.4	9.56
1.5	78.66		1.5	9.89
1.6	86.79		1.6	10.36
1.7	93.87		1.7	10.85
1.8	104.13		1.8	11.12
1.9	111.64		1.9	11.53
2	120.41		2	11.89
2.1	132.62		2.1	12.22
2.2	142.75		2.2	12.52
2.3	154.1		2.3	12.63
2.4	169.53		2.4	12.84
2.5	182.34		2.5	13.31
2.6	200.49		2.6	13.61
2.7	213.44		2.7	13.82
2.8	227.1		2.8	13.97
2.9	249.76		2.9	14.27
3	267.47		3	14.48
3.1	285.63		3.1	14.78
3.2	315.93		3.2	14.8
3.3	338.18		3.3	15.07
3.4	360.41		3.4	15.41
3.5	398.52		3.5	15.75
3.6	424.39		3.6	16.05
3.7	463.32		3.7	16.19
3.8	491.28		3.8	16.45
3.9	519.34		3.9	16.64
4	566.02		4	16.93
4.1	598.65		4.1	16.96
4.2	631.07		4.2	17.25
4.3	686.39		4.3	17.44
4.4	724.16		4.4	17.68
4.5	761.4		4.5	17.92
4.6	825.79		4.6	18.07
4.7	866.77		4.7	18.26
4.8	906.5		4.8	18.5
4.9	976.39		4.9	18.63
5	1019.47		5	18.69
5.1	1089.95		5.1	18.88
5.2	1135.8		5.2	18.97
5.3	1181.32		5.3	19.1
5.4	1255.62		5.4	19.35
5.5	1300.72		5.5	19.59
5.6	1348.01		5.6	19.87
5.7	1419.39		5.7	20.2
5.8	1447.1		5.8	20.55
5.9	1439.8		5.9	20.61
6	1444.15		6	20.7
			6.1	20.88
			6.2	21.13
			6.3	21.31
			6.4	21.54
			6.5	21.82
			6.6	22
			6.7	22.2
			6.8	22.33
			6.9	22.51
			7	22.66
			7.1	22.94
			7.2	23.12
			7.3	23.3
			7.4	23.48
			7.5	23.62
			7.6	23.75
			7.7	24.04
			7.8	24.29
			7.9	24.67
			8	25.14
			8.1	25.42
			8.2	25.65
			8.3	25.84
			8.4	25.92
			8.5	26.2
			8.6	26.41
			8.7	26.44
			8.8	26.37
			8.9	26.7
			9	26.88
			9.1	27.12
			9.2	27.2
			9.3	27.47
			9.4	27.75
			9.5	28.52
			9.6	28.85
			9.7	29.07
			9.8	29.4
			9.9	29.84
			10	30.32
			10.1	30.94
			10.2	31.72
			10.3	32.92
			10.4	33.4
			10.5	33.83
			10.6	34.36
			10.7	34.9
			10.8	35.58
			10.9	36.31
			11	36.89
			11.1	37.68
			11.2	38.85
			11.3	39.63
			11.4	40.41
			11.5	41.35
			11.6	42.04
			11.7	42.97
			11.8	43.9
			11.9	44.78
			12	45.18
			12.1	46.32
			12.2	48.15
			12.3	50.54
			12.4	52.97
			12.5	55.25
			12.6	57.48
			12.7	60.42
			12.8	62.28
			12.9	64.33
			13	70.18
			13.1	74.09
			13.2	77.92
			13.3	83.01
			13.4	88.85
			13.5	94.1
			13.6	99.93
			13.7	107.29
			13.8	114.16
			13.9	127.8
			14	131.47
			14.1	140.42
			14.2	151.87
			14.3	163.78
			14.4	174.66
			14.5	184.01
			14.6	193.12
			14.7	205.94
			14.8	227.94
			14.9	240.33
			15	248.74
			15.1	259.56
			15.2	274.16
			15.3	290.7
			15.4	305.25
			15.5	321.82
			15.6	338.1
			15.7	368.68
			15.8	387.96
			15.9	405.08
			16	418.29
			16.1	435.34
			16.2	453.56
			16.3	472.34
			16.4	491.49
			16.5	512.6
			16.6	547.6
			16.7	566.43
			16.8	586.59
			16.9	606.61
			17	626.94
			17.1	647.79
			17.2	669.62
			17.3	690.39
			17.4	711.45
			17.5	754.02
			17.6	778.03
			17.7	801.03
			17.8	827.82
			17.9	854.5
			18	879.32
			18.1	906.69
			18.2	935.73
			18.3	963.55
			18.4	1013.84
			18.5	1040.96
			18.6	1068.06
			18.7	1096.07
			18.8	1126.15
			18.9	1153.79
			19	1183.92
			19.1	1214.07
			19.2	1268.2
			19.3	1299.3
			19.4	1330.57
			19.5	1360.23
			19.6	1391.65
			19.7	1423.07
			19.8	1421.2
			19.9	1421.18
			20	1421.08
