# Supplementary material for: Mechanoradicals in tensed tendon collagen as a source of oxidative stress
Source: Nat Commun. 2020 May 8;11:2315. doi: 10.1038/s41467-020-15567-4 (PMC7210969; doi:10.1038/s41467-020-15567-4)
Supplement: Supplementary file 4 — Source Data [file 41467_2020_15567_MOESM4_ESM.zip › Fig_S1c.xlsx]

## Sheet: Sheet1
0 min	Size		10 min	Size		20 min	Size		30 min	Size
no stress	344		200 g	496		200 g	568		200 g	779
	318			487			580			778
	332			452			550			731
	324			497			522			765
	310			495			574			750
	312			477			552			727
	370			470			571			778
	318			463			570			775
	312			468			593			733
	310			485			572			783
	344			426			601			790
	343			472			588			789
	327			403			567			768
	309			432			573			746
	326			458			542			777
	304			408			570			781
	326			468			601			761
	334			615			620			803
	331			316			620			805
	302			413			612			822
mean	324.8			460.05			577.3			772.05
st. deviation	16.7885			56.5894			25.5757			25.2284
