# Supplementary material for: Mechanoradicals in tensed tendon collagen as a source of oxidative stress
Source: Nat Commun. 2020 May 8;11:2315. doi: 10.1038/s41467-020-15567-4 (PMC7210969; doi:10.1038/s41467-020-15567-4)
Supplement: Supplementary file 4 — Source Data [file 41467_2020_15567_MOESM4_ESM.zip › Fig_S1d.xlsx]

## Sheet: Sheet1
Series 1			10 cycles				Series 2			10 cycles				Series 3			20 cycles				Series 4			20 cycles				Series 5			50 cycles				Series 6			50 cycles
0 N	Size		15 N	Size			0 N	Size		15 N	Size			0 N	Size		15 N	Size			0 N	Size		15 N	Size			0 N	Size		15 N	Size			0 N	Size		15 N	Size
	315			443				292			448				232			290				187			338				197			243				193			503
	377			447				274			454				202			261				214			362				222			241				213			511
	328			419				330			448				200			285				238			392				187			243				218			512
	301			449				327			414				202			257				189			326				191			229				189			534
	330			414				283			437				227			293				192			415				190			260				209			508
	316			465				335			432				203			275				215			372				181			231				197			519
	329			452				298			441				225			343				235			403				198			254				236			519
	371			465				332			465				203			357				200			377				288			244				195			505
	340			434				276			408				192			300				217			370				194			271				221			513
	379			418				345			450				212			302				208			397				198			256				203			538
	332			436				303			435				205			288				192			395				208			259				196			528
	352			474				335			442				217			315				232			394				190			264				190			519
	346			435				307			445				236			297				202			384				177			237				195			519
	322			465				316			508				213			268				239			377				204			241				200			488
	358			450				365			456				215			285				240			401				211			205				209			527
	364			494				299			435				240			272				210			373				188			216				209			480
	299			409				308			484				225			289				228			375				231			216				221			533
	307			458				292			451				220			333				227			385				186			212				218			514
	332			437				307			410				229			304				226			380				180			224				201			521
	337			405				298			462				214			270				200			388				212			267				224			500
mean	336.75			443.45				311.1			446.25				215.6			294.2				214.55			380.2				201.65			240.65				206.85			514.55
st. deviation	24.1026			23.2707				24.0545			23.4428				13.3984			26.4925				17.8664			21.0428				24.7222			19.3779				13.0395			14.7344
