# Supplementary material for: Mechanoradicals in tensed tendon collagen as a source of oxidative stress
Source: Nat Commun. 2020 May 8;11:2315. doi: 10.1038/s41467-020-15567-4 (PMC7210969; doi:10.1038/s41467-020-15567-4)
Supplement: Supplementary file 4 — Source Data [file 41467_2020_15567_MOESM4_ESM.zip › Fig_S1f.xlsx]

## Sheet: Sheet1
Table 1. Percent change in each species across lanes (compared to untreated sample)
	untreated	pulled	crushed
alpha1	0	0.22	0.36
alpha2	0	0.29	0.39
Degradation 1	0	0.86	2.04
Degradation 2	0	0.62	1.61
Degradation 3	0	0.22	0.98
Table 2. Percent peptide population within each lane
Untreated				Pulled				Crushed
Band	Densitometry (AU)	Percent (%)		Band	Densitometry (AU)	Percent (%)		Band	Densitometry (AU)	Percent (%)
Alpha1(I)	24056.8	56.2766		Alpha1(I)	29964	54.258		Alpha1(I)	33045.3	51.2404
Alpha2(I)	18317	42.8492		Alpha2(I)	22527.2	40.7916		Alpha2(I)	25344.3	39.2991
Degradation 1	70.95	0.165975		Degradation 1	954.213	1.72786		Degradation 1	2282.75	3.53965
Degradation 2	105.657	0.247166		Degradation 2	1006.97	1.82339		Degradation 2	2223.75	3.44817
Degradation 3	197.071	0.461012		Degradation 3	772.678	1.39914		Degradation 3	1594.68	2.47272
Total	42747.4	100		Total	55225.1	100		Total	64490.8	100
