# Supplementary material for: Mechanoradicals in tensed tendon collagen as a source of oxidative stress
Source: Nat Commun. 2020 May 8;11:2315. doi: 10.1038/s41467-020-15567-4 (PMC7210969; doi:10.1038/s41467-020-15567-4)
Supplement: Supplementary file 4 — Source Data [file 41467_2020_15567_MOESM4_ESM.zip › Fig_S2b.xls]

## Sheet: fda_av_whole_smooth20.csv
Figure 2extA
1st atom index	2nd atom index	Pairwise force between 1st and 2nd atoms, averaged over 100 ns simulation (kJ/mol*K) calculated using FDA method	Pairwise force - Gaussian smoothed	Pairwise force - Gaussian smoothed -color code
1	5	-821.687	-708.473	#49ffae
5	18	-821.737	-570.558	#49ffae
18	20	-821.837	-548.426	#49ffae
20	22	-821.989	-1131.48	#49ffae
22	35	-822.191	-912.135	#49ffae
35	37	-822.441	-550.567	#49ffae
37	39	-822.743	-1174.35	#49ffae
39	46	-823.09	-822.824	#4bffab
46	48	-823.482	-533.986	#4bffab
48	50	-823.922	-1089.7	#4bffab
50	67	-824.405	-1008.05	#4bffab
67	69	-824.929	-558.113	#4bffab
69	71	-825.493	-1023.02	#4bffab
71	74	-826.1	-731.214	#4effa9
74	76	-826.744	-515.974	#4effa9
76	78	-827.426	-1108.21	#4effa9
78	95	-828.145	-949.703	#4effa9
95	97	-828.898	-497.856	#50ffa6
97	99	-829.685	-1077.72	#50ffa6
99	107	-830.501	-1000.71	#50ffa6
107	109	-831.343	-453.595	#53ffa4
109	111	-832.212	-1099.33	#53ffa4
111	122	-833.109	-956.506	#53ffa4
122	124	-834.029	-665.765	#55ffa1
124	126	-834.974	-1238.39	#55ffa1
126	144	-835.938	-781.655	#55ffa1
144	146	-836.919	-371.46	#58ff9f
146	148	-837.918	-1118.18	#58ff9f
148	155	-838.933	-838.977	#58ff9f
155	157	-839.961	-509.762	#5aff9c
157	159	-840.998	-939.174	#5aff9c
159	165	-842.05	-997.027	#5dff9a
165	167	-843.109	-503.093	#5dff9a
167	169	-844.178	-980.675	#5dff9a
169	172	-845.254	-681.777	#5fff97
172	174	-846.335	-511.927	#5fff97
174	176	-847.417	-1297.63	#62ff95
176	188	-848.505	-807.568	#62ff95
188	190	-849.594	-450.125	#62ff95
190	192	-850.687	-1124.55	#64ff92
192	199	-851.781	-793.323	#64ff92
199	201	-852.874	-599.837	#67ff90
201	203	-853.971	-1283.05	#67ff90
203	215	-855.066	-989.684	#67ff90
215	217	-856.16	-1027.84	#69ff8d
217	227	-857.258	-971.706	#69ff8d
227	229	-858.356	-862.915	#6cff8b
229	231	-859.451	-516.432	#6cff8b
231	233	-860.55	-935.387	#6fff88
233	236	-861.65	-894.579	#6fff88
236	238	-862.754	-960.465	#6fff88
238	248	-863.864	-958.385	#71ff86
248	250	-864.982	-887.404	#71ff86
250	252	-866.108	-513.289	#74ff83
252	254	-867.247	-1080.43	#74ff83
254	267	-868.395	-935.059	#74ff83
267	269	-869.552	-542.979	#76ff81
269	271	-870.725	-998.099	#76ff81
271	274	-871.915	-913.304	#7aff7d
274	276	-873.121	-1020.2	#7aff7d
276	286	-874.348	-989.61	#7dff7a
286	288	-875.596	-925.641	#7dff7a
288	290	-876.865	-509.881	#81ff76
290	292	-878.16	-1089.54	#81ff76
292	299	-879.475	-855.812	#83ff74
299	301	-880.811	-545.806	#83ff74
301	303	-882.172	-981.765	#86ff71
303	306	-883.557	-910.928	#88ff6f
306	308	-884.961	-990.306	#88ff6f
308	318	-886.387	-994.884	#8bff6c
318	320	-887.834	-881.848	#8bff6c
320	322	-889.297	-677.788	#8dff69
322	324	-890.777	-1205.74	#90ff67
324	344	-892.274	-740.49	#90ff67
344	346	-893.777	-306.524	#92ff64
346	348	-895.291	-929.565	#95ff62
348	351	-896.808	-652.169	#95ff62
351	353	-898.325	-553.683	#97ff5f
353	355	-899.843	-1120.69	#97ff5f
355	370	-901.353	-1231.18	#9aff5d
370	372	-902.85	-1045.38	#9cff5a
372	383	-904.328	-1022.29	#9cff5a
383	385	-905.789	-859.599	#9fff58
385	387	-907.225	-623.213	#a1ff55
387	389	-908.625	-966.683	#a1ff55
389	392	-909.995	-996.324	#a4ff53
392	394	-911.329	-1029.92	#a4ff53
394	404	-912.617	-1070.57	#a6ff50
404	406	-913.861	-1164.17	#a6ff50
406	408	-915.057	-1038.92	#a9ff4e
408	419	-916.196	-1023.62	#a9ff4e
419	421	-917.277	-842.282	#abff4b
421	423	-918.3	-527.269	#abff4b
423	425	-919.254	-953.617	#aeff49
425	428	-920.147	-751.188	#aeff49
428	430	-920.974	-621.818	#aeff49
430	432	-921.727	-1073.65	#b0ff46
432	438	-922.412	-1373.94	#b0ff46
438	440	-923.027	-1133.51	#b0ff46
440	451	-923.565	-1147.41	#b0ff46
451	453	-924.031	-907.778	#b3ff44
453	455	-924.424	-711.545	#b3ff44
455	457	-924.738	-997.785	#b3ff44
457	460	-924.98	-1044.55	#b3ff44
460	462	-925.151	-1105.45	#b3ff44
462	472	-925.247	-1124.2	#b3ff44
472	474	-925.274	-971.474	#b3ff44
474	476	-925.233	-542.75	#b3ff44
476	478	-925.118	-1049.37	#b3ff44
478	491	-924.936	-942.347	#b3ff44
491	493	-924.689	-518.354	#b3ff44
493	495	-924.372	-964.884	#b3ff44
495	498	-923.994	-743.466	#b3ff44
498	500	-923.558	-607.534	#b0ff46
500	502	-923.06	-1183.52	#b0ff46
502	518	-922.512	-1119.76	#b0ff46
518	520	-921.909	-493.126	#b0ff46
520	522	-921.249	-1097.07	#aeff49
522	535	-920.548	-975.099	#aeff49
535	537	-919.806	-658.743	#aeff49
537	539	-919.017	-991.108	#abff4b
539	542	-918.196	-1033.07	#abff4b
542	544	-917.343	-1121.07	#abff4b
544	554	-916.456	-1145.29	#a9ff4e
554	556	-915.552	-1236.75	#a9ff4e
556	558	-914.63	-1141.05	#a9ff4e
558	569	-913.691	-1066.65	#a6ff50
569	571	-912.749	-843.58	#a6ff50
571	573	-911.806	-540.857	#a4ff53
573	575	-910.861	-905.133	#a4ff53
575	578	-909.929	-710.503	#a4ff53
578	580	-909.01	-520.172	#a1ff55
580	582	-908.111	-1247.59	#a1ff55
582	593	-907.244	-1283.91	#a1ff55
593	595	-906.413	-1067.01	#9fff58
595	606	-905.613	-1083.82	#9fff58
606	608	-904.863	-845.402	#9fff58
608	610	-904.166	-522.018	#9cff5a
610	612	-903.519	-875.308	#9cff5a
612	615	-902.936	-679.974	#9cff5a
615	617	-902.416	-535.109	#9cff5a
617	619	-901.966	-1234.73	#9aff5d
619	630	-901.592	-1240.34	#9aff5d
630	632	-901.294	-1038.18	#9aff5d
632	643	-901.068	-1041.65	#9aff5d
643	645	-900.923	-792.001	#9aff5d
645	647	-900.857	-522.867	#9aff5d
647	649	-900.865	-847.775	#9aff5d
649	652	-900.953	-716.716	#9aff5d
652	654	-901.115	-468.734	#9aff5d
654	656	-901.351	-1012.14	#9aff5d
656	659	-901.66	-705.559	#9aff5d
659	661	-902.034	-431.399	#9aff5d
661	663	-902.466	-1181.34	#9cff5a
663	670	-902.955	-850.013	#9cff5a
670	672	-903.494	-629.179	#9cff5a
672	674	-904.068	-950.978	#9cff5a
674	677	-904.68	-1007.88	#9cff5a
677	679	-905.319	-1093.25	#9fff58
679	689	-905.971	-1096.28	#9fff58
689	691	-906.638	-987.396	#9fff58
691	693	-907.308	-548.338	#a1ff55
693	695	-907.97	-1062.47	#a1ff55
695	708	-908.623	-936.15	#a1ff55
708	710	-909.253	-607.228	#a1ff55
710	712	-909.85	-1007.37	#a4ff53
712	715	-910.412	-1010.08	#a4ff53
715	717	-910.932	-1100.44	#a4ff53
717	727	-911.403	-1116.25	#a4ff53
727	729	-911.819	-1166.68	#a4ff53
729	731	-912.178	-1066.63	#a6ff50
731	741	-912.473	-973.518	#a6ff50
741	743	-912.704	-865.103	#a6ff50
743	745	-912.867	-546.963	#a6ff50
745	747	-912.956	-920.221	#a6ff50
747	750	-912.98	-942.918	#a6ff50
750	752	-912.935	-1054.2	#a6ff50
752	762	-912.821	-1086.01	#a6ff50
762	764	-912.641	-1165.86	#a6ff50
764	766	-912.401	-1064.53	#a6ff50
766	777	-912.101	-1035.54	#a6ff50
777	779	-911.753	-818.052	#a4ff53
779	781	-911.359	-591.416	#a4ff53
781	783	-910.919	-894.311	#a4ff53
783	786	-910.448	-941.28	#a4ff53
786	788	-909.947	-1042.14	#a4ff53
788	798	-909.426	-1083.75	#a1ff55
798	800	-908.897	-1117.63	#a1ff55
800	802	-908.367	-1023.63	#a1ff55
802	813	-907.836	-996.929	#a1ff55
813	815	-907.322	-791.166	#a1ff55
815	817	-906.827	-492.384	#9fff58
817	819	-906.354	-834.344	#9fff58
819	822	-905.921	-661.731	#9fff58
822	824	-905.529	-639.489	#9fff58
824	826	-905.182	-1305.8	#9fff58
826	844	-904.893	-888.181	#9fff58
844	846	-904.669	-389.883	#9cff5a
846	848	-904.506	-1047.91	#9cff5a
848	858	-904.414	-1064.54	#9cff5a
858	860	-904.394	-651.153	#9cff5a
860	862	-904.446	-995.578	#9cff5a
862	865	-904.577	-779.267	#9cff5a
865	867	-904.786	-500.386	#9fff58
867	869	-905.073	-1197.81	#9fff58
869	877	-905.443	-1159.3	#9fff58
877	879	-905.889	-525.724	#9fff58
879	881	-906.41	-1158.44	#9fff58
881	889	-907.008	-1042.37	#9fff58
889	891	-907.678	-643.136	#a1ff55
891	893	-908.41	-1004.35	#a1ff55
893	896	-909.206	-812.71	#a1ff55
896	898	-910.06	-542.254	#a4ff53
898	900	-910.96	-1307.25	#a4ff53
900	911	-911.91	-1111.51	#a6ff50
911	913	-912.902	-535.299	#a6ff50
913	915	-913.926	-992.561	#a6ff50
915	921	-914.979	-1005.22	#a9ff4e
921	923	-916.052	-541.25	#a9ff4e
923	925	-917.132	-1021.79	#abff4b
925	928	-918.22	-761.944	#abff4b
928	930	-919.305	-860.061	#aeff49
930	932	-920.375	-1348.83	#aeff49
932	950	-921.431	-1119.81	#b0ff46
950	952	-922.465	-857.889	#b0ff46
952	962	-923.464	-1134.69	#b0ff46
962	964	-924.429	-797.252	#b3ff44
964	966	-925.348	-517.985	#b3ff44
966	968	-926.21	-1024.32	#b5ff41
968	971	-927.017	-773.264	#b5ff41
971	973	-927.76	-788.24	#b5ff41
973	975	-928.429	-1448.75	#b5ff41
975	995	-929.029	-1227.02	#b8ff3f
995	997	-929.55	-1086.1	#b8ff3f
997	1008	-929.979	-1167.5	#b8ff3f
1008	1010	-930.327	-846.687	#b8ff3f
1010	1012	-930.582	-584.48	#b8ff3f
1012	1014	-930.738	-949.81	#b8ff3f
1014	1017	-930.8	-770.715	#b8ff3f
1017	1019	-930.761	-529.742	#b8ff3f
1019	1021	-930.619	-1294.21	#b8ff3f
1021	1032	-930.38	-1121.41	#b8ff3f
1032	1034	-930.04	-713.821	#b8ff3f
1034	1036	-929.59	-1329.75	#b8ff3f
1036	1056	-929.043	-817.453	#b8ff3f
1056	1058	-928.393	-535.309	#b5ff41
1058	1060	-927.638	-1006.39	#b5ff41
1060	1063	-926.787	-1042.72	#b5ff41
1063	1065	-925.835	-1096.28	#b3ff44
1065	1075	-924.788	-1107.92	#b3ff44
1075	1077	-923.652	-1172.46	#b0ff46
1077	1079	-922.425	-1044.03	#b0ff46
1079	1090	-921.111	-1047.13	#aeff49
1090	1092	-919.72	-854.815	#aeff49
1092	1094	-918.252	-605.429	#abff4b
1094	1096	-916.704	-983.214	#abff4b
1096	1099	-915.089	-1005.46	#a9ff4e
1099	1101	-913.407	-1090.9	#a6ff50
1101	1111	-911.664	-1104.65	#a4ff53
1111	1113	-909.868	-990.605	#a4ff53
1113	1115	-908.023	-543.149	#a1ff55
1115	1117	-906.131	-1063.89	#9fff58
1117	1130	-904.203	-919.081	#9cff5a
1130	1132	-902.238	-522.894	#9aff5d
1132	1134	-900.239	-999.963	#9aff5d
1134	1137	-898.217	-758.172	#97ff5f
1137	1139	-896.172	-569.004	#95ff62
1139	1141	-894.109	-1019.11	#92ff64
1141	1147	-892.039	-1083.81	#90ff67
1147	1149	-889.962	-758.97	#8dff69
1149	1151	-887.88	-1366.27	#8bff6c
1151	1171	-885.804	-799.576	#8bff6c
1171	1173	-883.733	-466.892	#88ff6f
1173	1175	-881.667	-973.753	#86ff71
1175	1178	-879.617	-696.006	#83ff74
1178	1180	-877.583	-622.269	#81ff76
1180	1182	-875.565	-1165.91	#7dff7a
1182	1197	-873.573	-1268.53	#7aff7d
1197	1199	-871.609	-1077.45	#7aff7d
1199	1210	-869.667	-1075.7	#76ff81
1210	1212	-867.758	-791.269	#74ff83
1212	1214	-865.886	-503.988	#74ff83
1214	1216	-864.046	-871.389	#71ff86
1216	1219	-862.249	-703.909	#6fff88
1219	1221	-860.494	-500.324	#6fff88
1221	1223	-858.78	-1320.01	#6cff8b
1223	1233	-857.114	-907.046	#69ff8d
1233	1235	-855.5	-529.925	#69ff8d
1235	1237	-853.932	-942.298	#67ff90
1237	1243	-852.421	-965.126	#64ff92
1243	1245	-850.968	-497.609	#64ff92
1245	1247	-849.569	-862.995	#62ff95
1247	1250	-848.236	-680.269	#62ff95
1250	1252	-846.968	-568.92	#5fff97
1252	1254	-845.762	-1125	#5fff97
1254	1269	-844.632	-1245.84	#5fff97
1269	1271	-843.581	-1020.94	#5dff9a
1271	1282	-842.604	-1063.63	#5dff9a
1282	1284	-841.707	-771.956	#5aff9c
1284	1286	-840.894	-487.936	#5aff9c
1286	1288	-840.164	-868.281	#5aff9c
1288	1291	-839.528	-684.847	#5aff9c
1291	1293	-838.984	-536.587	#58ff9f
1293	1295	-838.532	-1145.64	#58ff9f
1295	1308	-838.186	-1086.58	#58ff9f
1308	1310	-837.944	-602.819	#58ff9f
1310	1312	-837.806	-1256.76	#58ff9f
1312	1330	-837.778	-752.259	#58ff9f
1330	1332	-837.861	-367.533	#58ff9f
1332	1334	-838.051	-861.755	#58ff9f
1334	1337	-838.358	-713.7	#58ff9f
1337	1339	-838.779	-527.725	#58ff9f
1339	1341	-839.31	-1181.72	#5aff9c
1341	1354	-839.964	-1047.9	#5aff9c
1354	1356	-840.734	-540.468	#5aff9c
1356	1358	-841.617	-1194.12	#5aff9c
1358	1378	-842.618	-764.596	#5dff9a
1378	1380	-843.733	-375.324	#5dff9a
1380	1382	-844.953	-888.21	#5fff97
1382	1385	-846.284	-677.542	#5fff97
1385	1387	-847.718	-503.658	#62ff95
1387	1389	-849.245	-1122.06	#62ff95
1389	1405	-850.873	-1057.03	#64ff92
1405	1407	-852.592	-440.716	#67ff90
1407	1409	-854.391	-1076.27	#67ff90
1409	1416	-856.271	-865.406	#69ff8d
1416	1418	-858.219	-560.34	#6cff8b
1418	1420	-860.226	-1000.55	#6cff8b
1420	1423	-862.29	-721.958	#6fff88
1423	1425	-864.398	-538.323	#71ff86
1425	1427	-866.544	-1131.65	#74ff83
1427	1442	-868.723	-919.53	#76ff81
1442	1444	-870.922	-505.789	#76ff81
1444	1446	-873.13	-1194.04	#7aff7d
1446	1454	-875.344	-1142.38	#7dff7a
1454	1456	-877.552	-610.549	#81ff76
1456	1458	-879.74	-1087.92	#83ff74
1458	1461	-881.904	-798.081	#86ff71
1461	1463	-884.036	-590.593	#88ff6f
1463	1465	-886.127	-1090.26	#8bff6c
1465	1471	-888.169	-1141.73	#8dff69
1471	1473	-890.156	-819.046	#8dff69
1473	1475	-892.074	-1385.87	#90ff67
1475	1493	-893.926	-935.39	#92ff64
1493	1495	-895.701	-517.557	#95ff62
1495	1497	-897.388	-1084.48	#95ff62
1497	1500	-898.993	-752.697	#97ff5f
1500	1502	-900.508	-586.234	#9aff5d
1502	1504	-901.926	-1219.24	#9aff5d
1504	1512	-903.251	-1184.55	#9cff5a
1512	1514	-904.482	-584.609	#9cff5a
1514	1516	-905.61	-1342.05	#9fff58
1516	1526	-906.644	-844.481	#9fff58
1526	1528	-907.58	-684.89	#a1ff55
1528	1530	-908.414	-1043.33	#a1ff55
1530	1533	-909.158	-1036.98	#a1ff55
1533	1535	-909.809	-1129.1	#a4ff53
1535	1545	-910.366	-1125.32	#a4ff53
1545	1547	-910.844	-1010.86	#a4ff53
1547	1549	-911.243	-539.322	#a4ff53
1549	1551	-911.566	-935.765	#a4ff53
1551	1557	-911.825	-1038.14	#a4ff53
1557	1559	-912.02	-616.003	#a6ff50
1559	1561	-912.153	-990.197	#a6ff50
1561	1564	-912.239	-999.203	#a6ff50
1564	1566	-912.282	-1118.23	#a6ff50
1566	1576	-912.283	-1136.19	#a6ff50
1576	1578	-912.262	-1014.02	#a6ff50
1578	1580	-912.219	-694.929	#a6ff50
1580	1582	-912.157	-1197.99	#a6ff50
1582	1600	-912.088	-805.857	#a6ff50
1600	1602	-912.017	-375.822	#a6ff50
1602	1604	-911.946	-912.465	#a6ff50
1604	1607	-911.888	-659.683	#a4ff53
1607	1609	-911.845	-517.196	#a4ff53
1609	1611	-911.82	-1240.58	#a4ff53
1611	1622	-911.82	-1284.93	#a4ff53
1622	1624	-911.851	-1111.27	#a4ff53
1624	1635	-911.914	-1074.45	#a6ff50
1635	1637	-912.014	-788.574	#a6ff50
1637	1639	-912.152	-511.169	#a6ff50
1639	1641	-912.325	-851.314	#a6ff50
1641	1644	-912.54	-673.668	#a6ff50
1644	1646	-912.796	-569.07	#a6ff50
1646	1648	-913.087	-1233.15	#a6ff50
1648	1655	-913.423	-1153.55	#a6ff50
1655	1657	-913.798	-1081.98	#a6ff50
1657	1668	-914.202	-1122.73	#a6ff50
1668	1670	-914.645	-848.479	#a9ff4e
1670	1672	-915.121	-582.528	#a9ff4e
1672	1674	-915.617	-876.508	#a9ff4e
1674	1677	-916.139	-724.091	#a9ff4e
1677	1679	-916.678	-472.044	#abff4b
1679	1681	-917.226	-1222.86	#abff4b
1681	1692	-917.786	-1098.61	#abff4b
1692	1694	-918.354	-639.058	#abff4b
1694	1696	-918.914	-1062.03	#abff4b
1696	1706	-919.473	-1033	#aeff49
1706	1708	-920.02	-641.464	#aeff49
1708	1710	-920.544	-1002.32	#aeff49
1710	1713	-921.05	-772.838	#aeff49
1713	1715	-921.529	-618.66	#b0ff46
1715	1717	-921.972	-1430.05	#b0ff46
1717	1727	-922.384	-1179.22	#b0ff46
1727	1729	-922.761	-1315.66	#b0ff46
1729	1740	-923.088	-1195.39	#b0ff46
1740	1742	-923.375	-846.653	#b0ff46
1742	1744	-923.617	-614.865	#b0ff46
1744	1746	-923.804	-944.664	#b3ff44
1746	1749	-923.944	-785.926	#b3ff44
1749	1751	-924.034	-637.677	#b3ff44
1751	1753	-924.066	-1263.89	#b3ff44
1753	1766	-924.052	-1121.34	#b3ff44
1766	1768	-923.992	-575.211	#b3ff44
1768	1770	-923.874	-1208.74	#b3ff44
1770	1783	-923.715	-966.635	#b0ff46
1783	1785	-923.511	-709.559	#b0ff46
1785	1787	-923.259	-1009.17	#b0ff46
1787	1790	-922.971	-1076.6	#b0ff46
1790	1792	-922.647	-1149.14	#b0ff46
1792	1802	-922.283	-1183.11	#b0ff46
1802	1804	-921.893	-996.773	#b0ff46
1804	1806	-921.477	-729.334	#b0ff46
1806	1808	-921.03	-1237.96	#aeff49
1808	1828	-920.569	-761.869	#aeff49
1828	1830	-920.092	-367.139	#aeff49
1830	1832	-919.594	-890.284	#aeff49
1832	1835	-919.088	-687.252	#aeff49
1835	1837	-918.573	-605.399	#abff4b
1837	1839	-918.047	-1206.74	#abff4b
1839	1854	-917.514	-1376.82	#abff4b
1854	1856	-916.98	-1126.4	#abff4b
1856	1867	-916.436	-1114.74	#a9ff4e
1867	1869	-915.89	-790.037	#a9ff4e
1869	1871	-915.338	-607.336	#a9ff4e
1871	1873	-914.776	-872.192	#a9ff4e
1873	1876	-914.207	-689.626	#a6ff50
1876	1878	-913.629	-383.344	#a6ff50
1878	1880	-913.039	-1170.9	#a6ff50
1880	1891	-912.436	-1084.02	#a6ff50
1891	1893	-911.818	-736.67	#a4ff53
1893	1895	-911.173	-1241.07	#a4ff53
1895	1915	-910.507	-771.891	#a4ff53
1915	1917	-909.814	-326.783	#a4ff53
1917	1919	-909.087	-884.127	#a1ff55
1919	1922	-908.326	-667.793	#a1ff55
1922	1924	-907.528	-737.256	#a1ff55
1924	1926	-906.689	-1350.65	#9fff58
1926	1946	-905.808	-1192.5	#9fff58
1946	1948	-904.882	-1078.85	#9fff58
1948	1959	-903.901	-1199.6	#9cff5a
1959	1961	-902.877	-884.894	#9cff5a
1961	1963	-901.802	-696.552	#9aff5d
1963	1965	-900.67	-987.885	#9aff5d
1965	1968	-899.492	-1065.24	#97ff5f
1968	1970	-898.265	-1081.02	#97ff5f
1970	1980	-896.986	-1164.25	#95ff62
1980	1982	-895.662	-1160.77	#95ff62
1982	1984	-894.299	-1045.78	#92ff64
1984	1995	-892.897	-1019	#92ff64
1995	1997	-891.465	-867.14	#90ff67
1997	1999	-890.005	-564.676	#8dff69
1999	2001	-888.519	-903.385	#8dff69
2001	2004	-887.021	-712.983	#8bff6c
2004	2006	-885.516	-501.346	#88ff6f
2006	2008	-884.007	-1393.06	#88ff6f
2008	2018	-882.512	-887.949	#86ff71
2018	2020	-881.036	-524.492	#86ff71
2020	2022	-879.587	-970.817	#83ff74
2022	2028	-878.175	-1057.19	#81ff76
2028	2030	-876.81	-655.349	#81ff76
2030	2032	-875.494	-942.127	#7dff7a
2032	2035	-874.246	-788.678	#7dff7a
2035	2037	-873.07	-530.544	#7aff7d
2037	2039	-871.969	-1046.32	#7aff7d
2039	2045	-870.962	-1152.34	#76ff81
2045	2047	-870.055	-714.549	#76ff81
2047	2049	-869.245	-1261.35	#76ff81
2049	2069	-868.549	-781.299	#76ff81
2069	2071	-867.972	-356.53	#74ff83
2071	2073	-867.51	-903.881	#74ff83
2073	2076	-867.176	-700.65	#74ff83
2076	2078	-866.969	-510.946	#74ff83
2078	2080	-866.887	-1074.79	#74ff83
2080	2090	-866.94	-1070.57	#74ff83
2090	2092	-867.124	-423.546	#74ff83
2092	2094	-867.437	-1061.73	#74ff83
2094	2102	-867.883	-999.841	#74ff83
2102	2104	-868.453	-528.986	#74ff83
2104	2106	-869.14	-914.581	#76ff81
2106	2109	-869.946	-699.984	#76ff81
2109	2111	-870.862	-520.488	#76ff81
2111	2113	-871.877	-1002.01	#7aff7d
2113	2119	-872.994	-1167.38	#7aff7d
2119	2121	-874.201	-569.438	#7dff7a
2121	2123	-875.48	-1338.93	#7dff7a
2123	2135	-876.833	-782.617	#81ff76
2135	2137	-878.248	-481.683	#81ff76
2137	2139	-879.708	-922.645	#83ff74
2139	2142	-881.209	-750.181	#86ff71
2142	2144	-882.738	-512.609	#86ff71
2144	2146	-884.285	-1065.85	#88ff6f
2146	2152	-885.838	-1070.01	#8bff6c
2152	2154	-887.388	-479.606	#8bff6c
2154	2156	-888.915	-988.173	#8dff69
2156	2162	-890.422	-1049.91	#8dff69
2162	2164	-891.893	-687.737	#90ff67
2164	2166	-893.31	-1004.87	#92ff64
2166	2169	-894.675	-1064.13	#92ff64
2169	2171	-895.974	-1093.49	#95ff62
2171	2181	-897.194	-1150.38	#95ff62
2181	2183	-898.335	-1230.19	#97ff5f
2183	2185	-899.391	-1107.98	#97ff5f
2185	2196	-900.349	-1069.13	#9aff5d
2196	2198	-901.214	-847.596	#9aff5d
2198	2200	-901.971	-635.045	#9aff5d
2200	2202	-902.616	-949.55	#9cff5a
2202	2205	-903.152	-996.275	#9cff5a
2205	2207	-903.574	-1084.58	#9cff5a
2207	2217	-903.874	-1109.92	#9cff5a
2217	2219	-904.063	-996.581	#9cff5a
2219	2221	-904.135	-429.115	#9cff5a
2221	2223	-904.086	-1227.34	#9cff5a
2223	2233	-903.93	-787.73	#9cff5a
2233	2235	-903.663	-569.042	#9cff5a
2235	2237	-903.281	-944.891	#9cff5a
2237	2240	-902.796	-980.577	#9cff5a
2240	2242	-902.209	-1064.31	#9aff5d
2242	2252	-901.522	-1081.65	#9aff5d
2252	2254	-900.744	-978.516	#9aff5d
2254	2256	-899.88	-440.935	#97ff5f
2256	2258	-898.932	-1185.69	#97ff5f
2258	2268	-897.914	-727.757	#97ff5f
2268	2270	-896.829	-517.022	#95ff62
2270	2272	-895.678	-944.64	#95ff62
2272	2275	-894.475	-977.401	#92ff64
2275	2277	-893.224	-1085.36	#92ff64
2277	2287	-891.933	-1064.44	#90ff67
2287	2289	-890.616	-1179.38	#90ff67
2289	2291	-889.274	-1080.53	#8dff69
2291	2302	-887.914	-1030.75	#8bff6c
2302	2304	-886.551	-800.619	#8bff6c
2304	2306	-885.186	-463.04	#88ff6f
2306	2308	-883.822	-841.483	#88ff6f
2308	2311	-882.477	-675.989	#86ff71
2311	2313	-881.152	-590.768	#86ff71
2313	2315	-879.849	-1153.47	#83ff74
2315	2331	-878.587	-1278.87	#81ff76
2331	2333	-877.369	-1073.49	#81ff76
2333	2344	-876.193	-1103.98	#7dff7a
2344	2346	-875.069	-852.827	#7dff7a
2346	2348	-874.001	-555.032	#7dff7a
2348	2350	-872.989	-878.281	#7aff7d
2350	2353	-872.044	-708.457	#7aff7d
2353	2355	-871.167	-536.213	#7aff7d
2355	2357	-870.355	-1058.3	#76ff81
2357	2363	-869.614	-1078.57	#76ff81
2363	2365	-868.948	-454.635	#76ff81
2365	2367	-868.349	-935.033	#74ff83
2367	2373	-867.824	-986.244	#74ff83
2373	2375	-867.371	-490.252	#74ff83
2375	2377	-866.98	-898.121	#74ff83
2377	2380	-866.658	-691.555	#74ff83
2380	2382	-866.4	-505.45	#74ff83
2382	2384	-866.2	-1024.02	#74ff83
2384	2390	-866.057	-1056.83	#74ff83
2390	2392	-865.968	-666.517	#74ff83
2392	2394	-865.919	-1262.01	#74ff83
2394	2412	-865.915	-772.493	#74ff83
2412	2414	-865.953	-404.237	#74ff83
2414	2416	-866.019	-896.461	#74ff83
2416	2419	-866.114	-720.577	#74ff83
2419	2421	-866.232	-497.461	#74ff83
2421	2423	-866.364	-1254.94	#74ff83
2423	2434	-866.511	-1069.16	#74ff83
2434	2436	-866.671	-551.455	#74ff83
2436	2438	-866.829	-1020.68	#74ff83
2438	2444	-866.996	-1087.08	#74ff83
2444	2446	-867.164	-699.79	#74ff83
2446	2448	-867.324	-1099.82	#74ff83
2448	2451	-867.483	-1093.58	#74ff83
2451	2453	-867.639	-1181.58	#74ff83
2453	2463	-867.788	-1163.92	#74ff83
2463	2465	-867.934	-1045.87	#74ff83
2465	2467	-868.08	-602.256	#74ff83
2467	2469	-868.219	-1082.11	#74ff83
2469	2482	-868.363	-949.989	#74ff83
2482	2484	-868.516	-519.681	#76ff81
2484	2486	-868.675	-982.678	#76ff81
2486	2489	-868.849	-750.375	#76ff81
2489	2491	-869.042	-562.098	#76ff81
2491	2493	-869.258	-1041.53	#76ff81
2493	2499	-869.508	-1179.75	#76ff81
2499	2501	-869.797	-675.752	#76ff81
2501	2503	-870.127	-1348.41	#76ff81
2503	2523	-870.508	-764.583	#76ff81
2523	2525	-870.944	-427.993	#76ff81
2525	2527	-871.436	-915.819	#7aff7d
2527	2530	-871.995	-674.394	#7aff7d
2530	2532	-872.624	-441.664	#7aff7d
2532	2534	-873.325	-1114.45	#7aff7d
2534	2541	-874.109	-845.097	#7dff7a
2541	2543	-874.979	-460.415	#7dff7a
2543	2545	-875.925	-1117.99	#7dff7a
2545	2556	-876.963	-909.942	#81ff76
2556	2558	-878.089	-598.334	#81ff76
2558	2560	-879.297	-995.16	#83ff74
2560	2563	-880.592	-958.426	#83ff74
2563	2565	-881.968	-1038.66	#86ff71
2565	2575	-883.423	-1005.63	#88ff6f
2575	2577	-884.958	-982.174	#88ff6f
2577	2579	-886.566	-508.444	#8bff6c
2579	2581	-888.235	-1005.98	#8dff69
2581	2594	-889.965	-897.172	#8dff69
2594	2596	-891.748	-415.982	#90ff67
2596	2598	-893.572	-847.119	#92ff64
2598	2601	-895.429	-663.435	#95ff62
2601	2603	-897.311	-568.839	#95ff62
2603	2605	-899.21	-1370.71	#97ff5f
2605	2617	-901.116	-950.958	#9aff5d
2617	2619	-903.016	-660.1	#9cff5a
2619	2621	-904.904	-1244.85	#9fff58
2621	2641	-906.772	-814.244	#9fff58
2641	2643	-908.608	-439.018	#a1ff55
2643	2645	-910.403	-906.816	#a4ff53
2645	2648	-912.152	-741.116	#a6ff50
2648	2650	-913.842	-577.482	#a6ff50
2650	2652	-915.469	-1270.87	#a9ff4e
2652	2663	-917.029	-1411.22	#abff4b
2663	2665	-918.514	-1178.66	#abff4b
2665	2676	-919.926	-1269.37	#aeff49
2676	2678	-921.262	-898.798	#aeff49
2678	2680	-922.519	-735.264	#b0ff46
2680	2682	-923.696	-1012.81	#b0ff46
2682	2685	-924.799	-1107.76	#b3ff44
2685	2687	-925.829	-1139.74	#b3ff44
2687	2697	-926.787	-1215.88	#b5ff41
2697	2699	-927.68	-1254.53	#b5ff41
2699	2701	-928.516	-1121.85	#b5ff41
2701	2712	-929.299	-1117.91	#b8ff3f
2712	2714	-930.041	-879.915	#b8ff3f
2714	2716	-930.751	-675.203	#b8ff3f
2716	2718	-931.44	-944.058	#baff3c
2718	2721	-932.117	-995.684	#baff3c
2721	2723	-932.793	-1102.29	#baff3c
2723	2733	-933.48	-1162.78	#bdff3a
2733	2735	-934.192	-933.651	#bdff3a
2735	2737	-934.941	-439.694	#bdff3a
2737	2739	-935.734	-898.399	#bfff37
2739	2745	-936.589	-1017.07	#bfff37
2745	2747	-937.513	-568.555	#bfff37
2747	2749	-938.517	-874.058	#c2ff35
2749	2752	-939.611	-704.901	#c2ff35
2752	2754	-940.801	-465.471	#c4ff32
2754	2756	-942.097	-1043.59	#c4ff32
2756	2762	-943.507	-1058.04	#c7ff30
2762	2764	-945.035	-477.442	#c7ff30
2764	2766	-946.684	-949.885	#c9ff2d
2766	2772	-948.459	-1030.73	#ccff2b
2772	2774	-950.362	-636.357	#ceff28
2774	2776	-952.392	-973.348	#d1ff26
2776	2779	-954.547	-1000.57	#d1ff26
2779	2781	-956.822	-1080.07	#d3ff23
2781	2791	-959.218	-1077.9	#d6ff21
2791	2793	-961.73	-1058.18	#d8ff1e
2793	2795	-964.35	-487.287	#dfff18
2795	2797	-967.065	-942.787	#e3ff14
2797	2803	-969.87	-1063.37	#e6ff11
2803	2805	-972.753	-643.645	#e8ff0f
2805	2807	-975.701	-964.503	#ebff0c
2807	2810	-978.707	-790.596	#f0fd07
2810	2812	-981.755	-643.732	#f2fb05
2812	2814	-984.828	-1235.25	#f5f803
2814	2824	-987.913	-1421.48	#f7f500
2824	2826	-991	-1189.57	#fcef00
2826	2837	-994.066	-1246.29	#feec00
2837	2839	-997.102	-1020.68	#ffea00
2839	2841	-1000.09	-807.379	#ffe400
2841	2843	-1003.01	-1136.79	#ffe100
2843	2846	-1005.86	-967.927	#ffde00
2846	2848	-1008.61	-636.692	#ffdb00
2848	2850	-1011.25	-1226.95	#ffd800
2850	2856	-1013.77	-1228.89	#ffd500
2856	2858	-1016.16	-740.355	#ffd300
2858	2860	-1018.39	-1285.26	#ffd000
2860	2868	-1020.46	-1218.68	#ffcd00
2868	2870	-1022.35	-782.653	#ffca00
2870	2872	-1024.06	-1188.64	#ffc700
2872	2875	-1025.59	-909.299	#ffc700
2875	2877	-1026.9	-852.767	#ffc400
2877	2879	-1028.02	-1271.58	#ffc400
2879	2892	-1028.91	-1197.42	#ffc100
2892	2894	-1029.59	-1157.6	#ffc100
2894	2905	-1030.04	-1118.2	#ffc100
2905	2907	-1030.27	-1253.26	#ffc100
2907	2909	-847.076	-768.673	#5fff97
2915	2919	-847.101	-732.349	#5fff97
2919	2932	-847.161	-595.995	#62ff95
2932	2934	-847.248	-563.136	#62ff95
2934	2936	-847.358	-1118.77	#62ff95
2936	2953	-847.502	-1003.68	#62ff95
2953	2955	-847.667	-573.653	#62ff95
2955	2957	-847.858	-1183.81	#62ff95
2957	2964	-848.08	-812.605	#62ff95
2964	2966	-848.327	-551.254	#62ff95
2966	2968	-848.597	-1170.91	#62ff95
2968	2976	-848.895	-1109.69	#62ff95
2976	2978	-849.214	-693.759	#62ff95
2978	2980	-849.552	-1277.11	#62ff95
2980	2998	-849.917	-852.283	#64ff92
2998	3000	-850.304	-456.575	#64ff92
3000	3002	-850.711	-1039.03	#64ff92
3002	3005	-851.142	-734.77	#64ff92
3005	3007	-851.595	-545.913	#64ff92
3007	3009	-852.069	-1325.39	#64ff92
3009	3021	-852.572	-828.841	#67ff90
3021	3023	-853.096	-529.278	#67ff90
3023	3025	-853.635	-1149.2	#67ff90
3025	3032	-854.206	-876.131	#67ff90
3032	3034	-854.797	-476.448	#67ff90
3034	3036	-855.41	-976.258	#69ff8d
3036	3042	-856.05	-994.993	#69ff8d
3042	3044	-856.715	-562.258	#69ff8d
3044	3046	-857.407	-957.759	#69ff8d
3046	3049	-858.127	-914.91	#6cff8b
3049	3051	-858.87	-987.132	#6cff8b
3051	3061	-859.635	-996.159	#6cff8b
3061	3063	-860.432	-866.801	#6cff8b
3063	3065	-861.252	-576.414	#6fff88
3065	3067	-862.093	-939.769	#6fff88
3067	3070	-862.963	-938.548	#6fff88
3070	3072	-863.853	-957.214	#71ff86
3072	3082	-864.762	-996.331	#71ff86
3082	3084	-865.696	-864.939	#71ff86
3084	3086	-866.646	-509.413	#74ff83
3086	3088	-867.609	-1037.14	#74ff83
3088	3101	-868.589	-921.237	#76ff81
3101	3103	-869.574	-470.435	#76ff81
3103	3105	-870.562	-973.42	#76ff81
3105	3108	-871.555	-665.183	#7aff7d
3108	3110	-872.546	-443.781	#7aff7d
3110	3112	-873.53	-1061.01	#7aff7d
3112	3127	-874.511	-1003.35	#7dff7a
3127	3129	-875.477	-486.617	#7dff7a
3129	3131	-876.423	-1101.26	#81ff76
3131	3144	-877.347	-935.299	#81ff76
3144	3146	-878.243	-603.718	#81ff76
3146	3148	-879.106	-1011.88	#83ff74
3148	3151	-879.937	-1008.13	#83ff74
3151	3153	-880.725	-1099.6	#83ff74
3153	3163	-881.468	-1051.18	#86ff71
3163	3165	-882.17	-995.775	#86ff71
3165	3167	-882.819	-674.093	#86ff71
3167	3169	-883.408	-1272.81	#88ff6f
3169	3189	-883.949	-824.646	#88ff6f
3189	3191	-884.427	-503.241	#88ff6f
3191	3193	-884.839	-1073.29	#88ff6f
3193	3196	-885.196	-1022.12	#88ff6f
3196	3198	-885.488	-1123.96	#88ff6f
3198	3208	-885.716	-1044.91	#88ff6f
3208	3210	-885.882	-1160.14	#8bff6c
3210	3212	-885.982	-942.412	#8bff6c
3212	3223	-886.012	-1102.84	#8bff6c
3223	3225	-885.987	-753.291	#8bff6c
3225	3227	-885.899	-487.655	#8bff6c
3227	3229	-885.75	-961.03	#8bff6c
3229	3232	-885.55	-718.756	#88ff6f
3232	3234	-885.293	-535.477	#88ff6f
3234	3236	-884.982	-979.611	#88ff6f
3236	3242	-884.631	-1136.54	#88ff6f
3242	3244	-884.231	-571.92	#88ff6f
3244	3246	-883.789	-1361.43	#88ff6f
3246	3258	-883.318	-773.545	#86ff71
3258	3260	-882.81	-494.902	#86ff71
3260	3262	-882.271	-954.84	#86ff71
3262	3265	-881.71	-760.441	#86ff71
3265	3267	-881.129	-579.398	#86ff71
3267	3269	-880.533	-1092.04	#83ff74
3269	3275	-879.926	-1247.73	#83ff74
3275	3277	-879.309	-1018.56	#83ff74
3277	3288	-878.683	-1056.5	#83ff74
3288	3290	-878.059	-823.343	#81ff76
3290	3292	-877.442	-583.257	#81ff76
3292	3294	-876.825	-923.427	#81ff76
3294	3297	-876.223	-981.98	#81ff76
3297	3299	-875.634	-1052.53	#7dff7a
3299	3309	-875.058	-1071.77	#7dff7a
3309	3311	-874.5	-924.01	#7dff7a
3311	3313	-873.965	-489.704	#7dff7a
3313	3315	-873.448	-1008.95	#7aff7d
3315	3328	-872.957	-947.56	#7aff7d
3328	3330	-872.49	-489.68	#7aff7d
3330	3332	-872.043	-918.992	#7aff7d
3332	3335	-871.625	-713.885	#7aff7d
3335	3337	-871.232	-564.422	#7aff7d
3337	3339	-870.859	-1132.48	#76ff81
3339	3355	-870.518	-1087.2	#76ff81
3355	3357	-870.2	-451.888	#76ff81
3357	3359	-869.897	-1043.37	#76ff81
3359	3372	-869.621	-937.62	#76ff81
3372	3374	-869.366	-561.169	#76ff81
3374	3376	-869.123	-929.211	#76ff81
3376	3379	-868.897	-956.034	#76ff81
3379	3381	-868.686	-1046.09	#76ff81
3381	3391	-868.481	-1076.92	#74ff83
3391	3393	-868.289	-926.424	#74ff83
3393	3395	-868.102	-457.363	#74ff83
3395	3397	-867.914	-876.66	#74ff83
3397	3403	-867.732	-1045.33	#74ff83
3403	3405	-867.549	-518.658	#74ff83
3405	3407	-867.358	-906.734	#74ff83
3407	3410	-867.162	-674.638	#74ff83
3410	3412	-866.957	-543.557	#74ff83
3412	3414	-866.742	-1228.68	#74ff83
3414	3425	-866.521	-1267.19	#74ff83
3425	3427	-866.29	-1072.94	#74ff83
3427	3438	-866.043	-1087.1	#74ff83
3438	3440	-865.784	-815.181	#71ff86
3440	3442	-865.514	-512.395	#71ff86
3442	3444	-865.226	-875.521	#71ff86
3444	3447	-864.931	-686.569	#71ff86
3447	3449	-864.626	-524.589	#71ff86
3449	3451	-864.308	-1241.7	#71ff86
3451	3462	-863.988	-1279.38	#71ff86
3462	3464	-863.668	-1067.76	#71ff86
3464	3475	-863.343	-1085.11	#71ff86
3475	3477	-863.021	-831.86	#6fff88
3477	3479	-862.707	-534.428	#6fff88
3479	3481	-862.397	-877.611	#6fff88
3481	3484	-862.103	-730.957	#6fff88
3484	3486	-861.824	-541.026	#6fff88
3486	3488	-861.569	-1160.3	#6fff88
3488	3501	-861.343	-1039.41	#6fff88
3501	3503	-861.149	-475.448	#6fff88
3503	3505	-860.985	-1216.65	#6fff88
3505	3515	-860.863	-758.316	#6fff88
3515	3517	-860.784	-575.491	#6fff88
3517	3519	-860.744	-923.685	#6fff88
3519	3522	-860.757	-960.909	#6fff88
3522	3524	-860.82	-1055.37	#6fff88
3524	3534	-860.936	-1039.53	#6fff88
3534	3536	-861.113	-928.138	#6fff88
3536	3538	-861.349	-437.02	#6fff88
3538	3540	-861.642	-805.489	#6fff88
3540	3546	-862.001	-978.577	#6fff88
3546	3548	-862.419	-475.758	#6fff88
3548	3550	-862.893	-854.654	#6fff88
3550	3553	-863.431	-661.105	#71ff86
3553	3555	-864.027	-483.741	#71ff86
3555	3557	-864.677	-1185.18	#71ff86
3557	3564	-865.387	-895.422	#71ff86
3564	3566	-866.151	-601.05	#74ff83
3566	3568	-866.957	-1216.12	#74ff83
3568	3588	-867.82	-746.049	#74ff83
3588	3590	-868.724	-426.186	#76ff81
3590	3592	-869.665	-973.067	#76ff81
3592	3595	-870.646	-968.286	#76ff81
3595	3597	-871.662	-1086.95	#7aff7d
3597	3607	-872.704	-1084.04	#7aff7d
3607	3609	-873.771	-912.204	#7aff7d
3609	3611	-874.862	-451.576	#7dff7a
3611	3613	-875.968	-881.81	#7dff7a
3613	3619	-877.092	-1013.98	#81ff76
3619	3621	-878.228	-626.181	#81ff76
3621	3623	-879.366	-959.752	#83ff74
3623	3626	-880.511	-978.638	#83ff74
3626	3628	-881.656	-1067.59	#86ff71
3628	3638	-882.797	-1111.17	#86ff71
3638	3640	-883.939	-1144.85	#88ff6f
3640	3642	-885.077	-1082	#88ff6f
3642	3653	-886.202	-1053.99	#8bff6c
3653	3655	-887.321	-819.731	#8bff6c
3655	3657	-888.428	-562.556	#8dff69
3657	3659	-889.516	-979.87	#8dff69
3659	3662	-890.594	-761.725	#90ff67
3662	3664	-891.655	-688.668	#90ff67
3664	3666	-892.694	-1343.64	#90ff67
3666	3684	-893.718	-937.894	#92ff64
3684	3686	-894.727	-439.048	#92ff64
3686	3688	-895.711	-1053.54	#95ff62
3688	3694	-896.674	-1009.78	#95ff62
3694	3696	-897.614	-563.06	#95ff62
3696	3698	-898.524	-950.976	#97ff5f
3698	3701	-899.411	-751.384	#97ff5f
3701	3703	-900.267	-462.826	#9aff5d
3703	3705	-901.094	-1240.76	#9aff5d
3705	3716	-901.894	-1078.93	#9aff5d
3716	3718	-902.663	-483.324	#9cff5a
3718	3720	-903.394	-1116.82	#9cff5a
3720	3728	-904.088	-1030.31	#9cff5a
3728	3730	-904.744	-548.806	#9cff5a
3730	3732	-905.355	-945.057	#9fff58
3732	3735	-905.927	-735.253	#9fff58
3735	3737	-906.453	-673.08	#9fff58
3737	3739	-906.927	-1287.58	#9fff58
3739	3752	-907.357	-1282.83	#a1ff55
3752	3754	-907.74	-1139.16	#a1ff55
3754	3765	-908.07	-1147.98	#a1ff55
3765	3767	-908.351	-883.568	#a1ff55
3767	3769	-908.579	-627.371	#a1ff55
3769	3771	-908.749	-952.252	#a1ff55
3771	3774	-908.867	-791.21	#a1ff55
3774	3776	-908.932	-710.158	#a1ff55
3776	3778	-908.939	-1306.22	#a1ff55
3778	3796	-908.896	-1214.62	#a1ff55
3796	3798	-908.804	-1086.54	#a1ff55
3798	3808	-908.659	-1078.23	#a1ff55
3808	3810	-908.472	-834.949	#a1ff55
3810	3812	-908.237	-486.4	#a1ff55
3812	3814	-907.955	-876.048	#a1ff55
3814	3817	-907.635	-681.996	#a1ff55
3817	3819	-907.278	-741.085	#a1ff55
3819	3821	-906.882	-1365.67	#9fff58
3821	3841	-906.461	-1147.49	#9fff58
3841	3843	-906.014	-1031.12	#9fff58
3843	3854	-905.538	-1091.87	#9fff58
3854	3856	-905.05	-816.683	#9fff58
3856	3858	-904.545	-546.683	#9cff5a
3858	3860	-904.024	-903.932	#9cff5a
3860	3863	-903.5	-756.438	#9cff5a
3863	3865	-902.971	-468.4	#9cff5a
3865	3867	-902.442	-1245.19	#9cff5a
3867	3878	-901.923	-1095.2	#9aff5d
3878	3880	-901.414	-691.43	#9aff5d
3880	3882	-900.913	-1260.2	#9aff5d
3882	3902	-900.429	-787.744	#9aff5d
3902	3904	-899.967	-415.232	#97ff5f
3904	3906	-899.522	-986.946	#97ff5f
3906	3909	-899.105	-717.532	#97ff5f
3909	3911	-898.716	-625.37	#97ff5f
3911	3913	-898.35	-1404.98	#97ff5f
3913	3925	-898.022	-995.301	#97ff5f
3925	3927	-897.728	-508.193	#97ff5f
3927	3929	-897.463	-1290.29	#95ff62
3929	3941	-897.242	-804.676	#95ff62
3941	3943	-897.06	-586.367	#95ff62
3943	3945	-896.91	-958.092	#95ff62
3945	3948	-896.802	-1007.01	#95ff62
3948	3950	-896.732	-1103.16	#95ff62
3950	3960	-896.7	-1142.48	#95ff62
3960	3962	-896.712	-1030.13	#95ff62
3962	3964	-896.765	-635.637	#95ff62
3964	3966	-896.851	-1095.01	#95ff62
3966	3979	-896.977	-956.664	#95ff62
3979	3981	-897.139	-581.992	#95ff62
3981	3983	-897.33	-988.698	#95ff62
3983	3986	-897.557	-740.837	#95ff62
3986	3988	-897.813	-557.267	#97ff5f
3988	3990	-898.095	-1020	#97ff5f
3990	3996	-898.407	-1066.96	#97ff5f
3996	3998	-898.744	-705.805	#97ff5f
3998	4000	-899.1	-1309.7	#97ff5f
4000	4020	-899.475	-810.353	#97ff5f
4020	4022	-899.864	-394.356	#97ff5f
4022	4024	-900.259	-954.179	#9aff5d
4024	4027	-900.664	-667.733	#9aff5d
4027	4029	-901.071	-566.131	#9aff5d
4029	4031	-901.472	-1125.8	#9aff5d
4031	4047	-901.875	-1264.28	#9aff5d
4047	4049	-902.272	-1119.91	#9aff5d
4049	4060	-902.651	-1136.2	#9cff5a
4060	4062	-903.016	-806.016	#9cff5a
4062	4064	-903.365	-525.527	#9cff5a
4064	4066	-903.685	-875.436	#9cff5a
4066	4069	-903.982	-728.127	#9cff5a
4069	4071	-904.249	-578.239	#9cff5a
4071	4073	-904.478	-1353.68	#9cff5a
4073	4083	-904.677	-1132.86	#9cff5a
4083	4085	-904.839	-1165.7	#9fff58
4085	4096	-904.955	-1133.83	#9fff58
4096	4098	-905.033	-832.549	#9fff58
4098	4100	-905.068	-564.533	#9fff58
4100	4102	-905.053	-907.239	#9fff58
4102	4105	-904.996	-759.011	#9fff58
4105	4107	-904.892	-625.899	#9fff58
4107	4109	-904.736	-1217.69	#9cff5a
4109	4124	-904.541	-1348.66	#9cff5a
4124	4126	-904.302	-1114.6	#9cff5a
4126	4137	-904.019	-1177.54	#9cff5a
4137	4139	-903.695	-857.059	#9cff5a
4139	4141	-903.332	-630.216	#9cff5a
4141	4143	-902.926	-911.843	#9cff5a
4143	4146	-902.487	-756.467	#9cff5a
4146	4148	-902.014	-609.123	#9aff5d
4148	4150	-901.506	-1194.75	#9aff5d
4150	4166	-900.974	-1094.42	#9aff5d
4166	4168	-900.42	-736.567	#9aff5d
4168	4170	-899.845	-1284.04	#97ff5f
4170	4188	-899.253	-826.492	#97ff5f
4188	4190	-898.647	-419.961	#97ff5f
4190	4192	-898.026	-940.008	#97ff5f
4192	4195	-897.399	-722.732	#95ff62
4195	4197	-896.765	-594.669	#95ff62
4197	4199	-896.125	-1340.37	#95ff62
4199	4214	-895.491	-1020.3	#95ff62
4214	4216	-894.861	-694.348	#92ff64
4216	4218	-894.233	-1297.75	#92ff64
4218	4238	-893.619	-801.018	#92ff64
4238	4240	-893.016	-455.411	#92ff64
4240	4242	-892.42	-1045.61	#90ff67
4242	4245	-891.841	-765.133	#90ff67
4245	4247	-891.278	-620.39	#90ff67
4247	4249	-890.726	-1219	#90ff67
4249	4262	-890.197	-1089.8	#8dff69
4262	4264	-889.689	-599.798	#8dff69
4264	4266	-889.197	-1066	#8dff69
4266	4276	-888.728	-1092.09	#8dff69
4276	4278	-888.279	-639.304	#8dff69
4278	4280	-887.846	-1035.59	#8bff6c
4280	4283	-887.437	-797.336	#8bff6c
4283	4285	-887.048	-557.333	#8bff6c
4285	4287	-886.674	-1175.08	#8bff6c
4287	4302	-886.328	-945.557	#8bff6c
4302	4304	-886.006	-473.606	#8bff6c
4304	4306	-885.696	-1136.18	#88ff6f
4306	4314	-885.413	-1095.05	#88ff6f
4314	4316	-885.153	-589.202	#88ff6f
4316	4318	-884.909	-1045.64	#88ff6f
4318	4321	-884.688	-746.307	#88ff6f
4321	4323	-884.487	-598.264	#88ff6f
4323	4325	-884.307	-1206.49	#88ff6f
4325	4340	-884.152	-1102.02	#88ff6f
4340	4342	-884.022	-720.49	#88ff6f
4342	4344	-883.909	-1278.1	#88ff6f
4344	4362	-883.824	-870.177	#88ff6f
4362	4364	-883.763	-426.97	#88ff6f
4364	4366	-883.72	-1039.58	#88ff6f
4366	4369	-883.706	-719.228	#88ff6f
4369	4371	-883.715	-577.65	#88ff6f
4371	4373	-883.745	-1148.48	#88ff6f
4373	4386	-883.803	-1260.51	#88ff6f
4386	4388	-883.89	-1068.51	#88ff6f
4388	4399	-883.997	-1076.45	#88ff6f
4399	4401	-884.132	-856.695	#88ff6f
4401	4403	-884.291	-546.787	#88ff6f
4403	4405	-884.469	-877.889	#88ff6f
4405	4408	-884.672	-699.764	#88ff6f
4408	4410	-884.897	-496.265	#88ff6f
4410	4412	-885.137	-1025.54	#88ff6f
4412	4418	-885.401	-1103.74	#88ff6f
4418	4420	-885.682	-500.328	#88ff6f
4420	4422	-885.977	-1051.85	#8bff6c
4422	4435	-886.291	-988.511	#8bff6c
4435	4437	-886.616	-538.198	#8bff6c
4437	4439	-886.945	-926.717	#8bff6c
4439	4442	-887.285	-751.128	#8bff6c
4442	4444	-887.629	-621.52	#8bff6c
4444	4446	-887.969	-1428.46	#8bff6c
4446	4458	-888.315	-1005.71	#8dff69
4458	4460	-888.654	-679.917	#8dff69
4460	4462	-888.985	-1271.03	#8dff69
4462	4480	-889.314	-871.024	#8dff69
4480	4482	-889.63	-466.443	#8dff69
4482	4484	-889.928	-937.356	#8dff69
4484	4487	-890.213	-735.194	#8dff69
4487	4489	-890.478	-519.922	#8dff69
4489	4491	-890.719	-1271.98	#90ff67
4491	4502	-890.94	-1374.3	#90ff67
4502	4504	-891.141	-1098.09	#90ff67
4504	4515	-891.316	-1162.09	#90ff67
4515	4517	-891.467	-873.421	#90ff67
4517	4519	-891.592	-594.645	#90ff67
4519	4521	-891.687	-938.377	#90ff67
4521	4524	-891.757	-741.836	#90ff67
4524	4526	-891.801	-614.798	#90ff67
4526	4528	-891.815	-1061.94	#90ff67
4528	4534	-891.805	-1325.87	#90ff67
4534	4536	-891.771	-1034.38	#90ff67
4536	4547	-891.707	-1089.52	#90ff67
4547	4549	-891.625	-805.484	#90ff67
4549	4551	-891.524	-519.742	#90ff67
4551	4553	-891.397	-864.791	#90ff67
4553	4556	-891.256	-714.139	#90ff67
4556	4558	-891.097	-466.065	#90ff67
4558	4560	-890.917	-1190.05	#90ff67
4560	4571	-890.73	-1094.4	#90ff67
4571	4573	-890.535	-487.765	#90ff67
4573	4575	-890.325	-1145.19	#8dff69
4575	4585	-890.114	-1004.52	#8dff69
4585	4587	-889.897	-561.773	#8dff69
4587	4589	-889.669	-950.135	#8dff69
4589	4592	-889.444	-814.138	#8dff69
4592	4594	-889.218	-544.842	#8dff69
4594	4596	-888.988	-1431.73	#8dff69
4596	4606	-888.764	-1157.6	#8dff69
4606	4608	-888.545	-1118.21	#8dff69
4608	4619	-888.324	-1129.05	#8dff69
4619	4621	-888.11	-804.149	#8bff6c
4621	4623	-887.904	-542.204	#8bff6c
4623	4625	-887.698	-884.372	#8bff6c
4625	4628	-887.502	-758.702	#8bff6c
4628	4630	-887.311	-533.115	#8bff6c
4630	4632	-887.122	-1169.38	#8bff6c
4632	4645	-886.945	-1119.11	#8bff6c
4645	4647	-886.776	-487.317	#8bff6c
4647	4649	-886.606	-981.453	#8bff6c
4649	4655	-886.448	-1066.58	#8bff6c
4655	4657	-886.298	-605.738	#8bff6c
4657	4659	-886.149	-935.293	#8bff6c
4659	4662	-886.012	-733.065	#8bff6c
4662	4664	-885.883	-519.382	#8bff6c
4664	4666	-885.759	-1066.54	#8bff6c
4666	4672	-885.644	-1139.51	#88ff6f
4672	4674	-885.54	-675.358	#88ff6f
4674	4676	-885.44	-1293.51	#88ff6f
4676	4696	-885.358	-905.021	#88ff6f
4696	4698	-885.287	-523.773	#88ff6f
4698	4700	-885.224	-967.907	#88ff6f
4700	4703	-885.179	-749.453	#88ff6f
4703	4705	-885.152	-668.91	#88ff6f
4705	4707	-885.14	-1186.88	#88ff6f
4707	4722	-885.146	-1391.31	#88ff6f
4722	4724	-885.175	-1219.48	#88ff6f
4724	4735	-885.224	-1209.37	#88ff6f
4735	4737	-885.301	-784.532	#88ff6f
4737	4739	-885.407	-586.821	#88ff6f
4739	4741	-885.536	-853.278	#88ff6f
4741	4744	-885.697	-753.966	#88ff6f
4744	4746	-885.89	-467.62	#8bff6c
4746	4748	-886.111	-1212.29	#8bff6c
4748	4759	-886.364	-1055.91	#8bff6c
4759	4761	-886.653	-643.516	#8bff6c
4761	4763	-886.968	-1220.84	#8bff6c
4763	4783	-887.32	-756.718	#8bff6c
4783	4785	-887.705	-394.882	#8bff6c
4785	4787	-888.115	-953.067	#8dff69
4787	4790	-888.558	-711.809	#8dff69
4790	4792	-889.028	-687.32	#8dff69
4792	4794	-889.517	-1285.22	#8dff69
4794	4814	-890.035	-863.131	#8dff69
4814	4816	-890.573	-338.57	#90ff67
4816	4818	-891.121	-1311.17	#90ff67
4818	4830	-891.686	-783.043	#90ff67
4830	4832	-892.262	-487.416	#90ff67
4832	4834	-892.836	-864.57	#90ff67
4834	4837	-893.413	-693.306	#92ff64
4837	4839	-893.986	-492.184	#92ff64
4839	4841	-894.546	-1063.11	#92ff64
4841	4847	-895.091	-1302.02	#92ff64
4847	4849	-895.621	-1093.37	#95ff62
4849	4860	-896.126	-1154.34	#95ff62
4860	4862	-896.606	-896.215	#95ff62
4862	4864	-897.052	-728.835	#95ff62
4864	4866	-897.458	-1001.64	#95ff62
4866	4869	-897.826	-1100.23	#97ff5f
4869	4871	-898.15	-1153.54	#97ff5f
4871	4881	-898.423	-1230.69	#97ff5f
4881	4883	-898.647	-1032.67	#97ff5f
4883	4885	-898.823	-573.553	#97ff5f
4885	4887	-898.942	-948.381	#97ff5f
4887	4893	-899.007	-1112.46	#97ff5f
4893	4895	-899.014	-661.856	#97ff5f
4895	4897	-898.959	-1005.32	#97ff5f
4897	4900	-898.846	-810.784	#97ff5f
4900	4902	-898.675	-584.983	#97ff5f
4902	4904	-898.439	-1109.75	#97ff5f
4904	4910	-898.148	-1169.77	#97ff5f
4910	4912	-897.805	-728.613	#97ff5f
4912	4914	-897.401	-1326	#95ff62
4914	4934	-896.943	-795.377	#95ff62
4934	4936	-896.433	-431.786	#95ff62
4936	4938	-895.868	-980.426	#95ff62
4938	4941	-895.257	-784.745	#95ff62
4941	4943	-894.601	-571.749	#92ff64
4943	4945	-893.896	-1276.56	#92ff64
4945	4952	-893.153	-1001.59	#92ff64
4952	4954	-892.371	-496.808	#90ff67
4954	4956	-891.552	-1146.4	#90ff67
4956	4964	-890.705	-1046.57	#90ff67
4964	4966	-889.829	-593.973	#8dff69
4966	4968	-888.922	-957.034	#8dff69
4968	4971	-887.997	-756.133	#8bff6c
4971	4973	-887.052	-577.187	#8bff6c
4973	4975	-886.087	-1242.45	#8bff6c
4975	4982	-885.117	-1030.3	#88ff6f
4982	4984	-884.142	-592.615	#88ff6f
4984	4986	-883.159	-1365.69	#86ff71
4986	4998	-882.179	-840.52	#86ff71
4998	5000	-881.207	-628.375	#86ff71
5000	5002	-880.242	-1014.79	#83ff74
5002	5005	-879.294	-1023.66	#83ff74
5005	5007	-878.368	-1069.85	#81ff76
5007	5017	-877.464	-1093.14	#81ff76
5017	5019	-876.59	-957.648	#81ff76
5019	5021	-875.753	-516.944	#7dff7a
5021	5023	-874.949	-1208.8	#7dff7a
5023	5035	-874.196	-740.615	#7dff7a
5035	5037	-873.493	-446.161	#7aff7d
5037	5039	-872.84	-902.171	#7aff7d
5039	5042	-872.249	-918.871	#7aff7d
5042	5044	-871.721	-988.79	#7aff7d
5044	5054	-871.256	-990.997	#7aff7d
5054	5056	-870.865	-885.143	#76ff81
5056	5058	-870.553	-388.705	#76ff81
5058	5060	-870.32	-835.854	#76ff81
5060	5066	-870.171	-962.16	#76ff81
5066	5068	-870.106	-570.631	#76ff81
5068	5070	-870.123	-939.318	#76ff81
5070	5073	-870.23	-949.874	#76ff81
5073	5075	-870.427	-1057.09	#76ff81
5075	5085	-870.708	-1025.06	#76ff81
5085	5087	-871.079	-949.045	#76ff81
5087	5089	-871.537	-448.245	#7aff7d
5089	5091	-872.074	-1096.62	#7aff7d
5091	5106	-872.698	-826.049	#7aff7d
5106	5108	-873.404	-386.74	#7aff7d
5108	5110	-874.178	-876.481	#7dff7a
5110	5113	-875.028	-725.671	#7dff7a
5113	5115	-875.944	-506.87	#7dff7a
5115	5117	-876.918	-1238.99	#81ff76
5117	5124	-877.95	-927.363	#81ff76
5124	5126	-879.034	-458.528	#83ff74
5126	5128	-880.151	-919.849	#83ff74
5128	5134	-881.31	-954.94	#86ff71
5134	5136	-882.5	-565.48	#86ff71
5136	5138	-883.708	-939.942	#88ff6f
5138	5141	-884.933	-973.273	#88ff6f
5141	5143	-886.167	-1034.79	#8bff6c
5143	5153	-887.399	-1084.8	#8bff6c
5153	5155	-888.625	-1171.41	#8dff69
5155	5157	-889.841	-1117.73	#8dff69
5157	5168	-891.037	-1106.57	#90ff67
5168	5170	-892.215	-803.577	#90ff67
5170	5172	-893.363	-524.364	#92ff64
5172	5174	-894.476	-874.48	#92ff64
5174	5177	-895.554	-723.303	#95ff62
5177	5179	-896.592	-602.176	#95ff62
5179	5181	-897.588	-1189.08	#95ff62
5181	5197	-898.547	-1312.89	#97ff5f
5197	5199	-899.465	-1107.08	#97ff5f
5199	5210	-900.333	-1136.28	#9aff5d
5210	5212	-901.161	-848.252	#9aff5d
5212	5214	-901.949	-552.736	#9aff5d
5214	5216	-902.694	-900.849	#9cff5a
5216	5219	-903.405	-745.001	#9cff5a
5219	5221	-904.082	-605.287	#9cff5a
5221	5223	-904.725	-1072.53	#9cff5a
5223	5229	-905.345	-1336.34	#9fff58
5229	5231	-905.949	-1109.42	#9fff58
5231	5242	-906.531	-1126.07	#9fff58
5242	5244	-907.106	-857.196	#9fff58
5244	5246	-907.675	-659.177	#a1ff55
5246	5248	-908.237	-972.751	#a1ff55
5248	5251	-908.804	-1028.41	#a1ff55
5251	5253	-909.38	-1045.36	#a1ff55
5253	5263	-909.962	-1094.16	#a4ff53
5263	5265	-910.564	-921.848	#a4ff53
5265	5267	-911.188	-598.279	#a4ff53
5267	5269	-911.825	-1167.89	#a4ff53
5269	5287	-912.491	-778.997	#a6ff50
5287	5289	-913.181	-347.853	#a6ff50
5289	5291	-913.892	-930.115	#a6ff50
5291	5294	-914.629	-660.271	#a9ff4e
5294	5296	-915.39	-459.431	#a9ff4e
5296	5298	-916.167	-1172.36	#a9ff4e
5298	5309	-916.962	-1104.06	#abff4b
5309	5311	-917.772	-534.838	#abff4b
5311	5313	-918.58	-1073.46	#abff4b
5313	5328	-919.397	-917.173	#aeff49
5328	5330	-920.207	-563.167	#aeff49
5330	5332	-920.998	-911.941	#aeff49
5332	5335	-921.771	-966.602	#b0ff46
5335	5337	-922.513	-1114.16	#b0ff46
5337	5347	-923.217	-1088.4	#b0ff46
5347	5349	-923.873	-1013.58	#b3ff44
5349	5351	-924.474	-599.992	#b3ff44
5351	5353	-925.003	-1226.68	#b3ff44
5353	5365	-925.457	-924.715	#b3ff44
5365	5367	-925.824	-578.398	#b3ff44
5367	5369	-926.091	-951.8	#b3ff44
5369	5372	-926.256	-773.134	#b5ff41
5372	5374	-926.306	-637.61	#b5ff41
5374	5376	-926.237	-1105.51	#b5ff41
5376	5386	-926.045	-1456.26	#b3ff44
5386	5388	-925.726	-1210.75	#b3ff44
5388	5399	-925.268	-1323.42	#b3ff44
5399	5401	-924.671	-945.507	#b3ff44
5401	5403	-923.936	-790.766	#b3ff44
5403	5405	-923.055	-1074.24	#b0ff46
5405	5408	-922.037	-1166.65	#b0ff46
5408	5410	-920.879	-1169.76	#aeff49
5410	5420	-919.587	-1211.87	#aeff49
5420	5422	-918.168	-1064	#abff4b
5422	5424	-916.629	-525.394	#a9ff4e
5424	5426	-914.968	-961.368	#a9ff4e
5426	5432	-913.206	-1061.96	#a6ff50
5432	5434	-911.351	-628.411	#a4ff53
5434	5436	-909.406	-968.251	#a1ff55
5436	5439	-907.391	-993.059	#a1ff55
5439	5441	-905.317	-1071	#9fff58
5441	5451	-903.193	-1083.53	#9cff5a
5451	5453	-901.044	-972.442	#9aff5d
5453	5455	-898.882	-473.961	#97ff5f
5455	5457	-896.719	-922.988	#95ff62
5457	5463	-894.572	-1034.75	#92ff64
5463	5465	-892.456	-673.851	#90ff67
5465	5467	-890.387	-947.691	#8dff69
5467	5470	-888.382	-993.194	#8dff69
5470	5472	-886.452	-1033.95	#8bff6c
5472	5482	-884.617	-1065.76	#88ff6f
5482	5484	-882.888	-955.292	#86ff71
5484	5486	-881.275	-563.856	#86ff71
5486	5488	-879.795	-1129.91	#83ff74
5488	5508	-878.457	-711.46	#81ff76
5508	5510	-877.268	-297.987	#81ff76
5510	5512	-876.236	-764.069	#81ff76
5512	5515	-875.369	-575.017	#7dff7a
5515	5517	-874.67	-385.283	#7dff7a
5517	5519	-874.142	-1094.26	#7dff7a
5519	5530	-873.789	-1072.78	#7aff7d
5530	5532	-873.613	-480.056	#7aff7d
5532	5534	-873.611	-934.911	#7aff7d
5534	5540	-873.782	-948.097	#7aff7d
5540	5542	-874.117	-481.285	#7dff7a
5542	5544	-874.61	-849.164	#7dff7a
5544	5547	-875.258	-589.484	#7dff7a
5547	5549	-876.048	-486.245	#7dff7a
5549	5551	-876.97	-1088.88	#81ff76
5551	5566	-878.016	-1224.29	#81ff76
5566	5568	-879.175	-1024.01	#83ff74
5568	5579	-880.432	-1067.94	#83ff74
5579	5581	-881.776	-806.831	#86ff71
5581	5583	-883.19	-556.264	#86ff71
5583	5585	-884.657	-829.147	#88ff6f
5585	5588	-886.164	-733.451	#8bff6c
5588	5590	-887.693	-543.837	#8bff6c
5590	5592	-889.234	-1174.59	#8dff69
5592	5607	-890.774	-1081.69	#90ff67
5607	5609	-892.292	-530.322	#90ff67
5609	5611	-893.775	-1214.99	#92ff64
5611	5618	-895.214	-964.464	#92ff64
5618	5620	-896.595	-741.701	#95ff62
5620	5622	-897.9	-1044.62	#97ff5f
5622	5625	-899.124	-1111.84	#97ff5f
5625	5627	-900.254	-1177.48	#9aff5d
5627	5637	-901.279	-1182.01	#9aff5d
5637	5639	-902.198	-1078.18	#9aff5d
5639	5641	-903	-641.091	#9cff5a
5641	5643	-903.681	-1294.27	#9cff5a
5643	5655	-904.24	-843.079	#9cff5a
5655	5657	-904.671	-572.419	#9cff5a
5657	5659	-904.972	-982.777	#9fff58
5659	5662	-905.146	-986.12	#9fff58
5662	5664	-905.191	-1108.7	#9fff58
5664	5674	-905.115	-1107.26	#9fff58
5674	5676	-904.922	-1208.21	#9fff58
5676	5678	-904.617	-1100.09	#9cff5a
5678	5689	-904.201	-1039.11	#9cff5a
5689	5691	-903.686	-844.683	#9cff5a
5691	5693	-903.076	-558.885	#9cff5a
5693	5695	-902.379	-951.932	#9aff5d
5695	5698	-901.61	-745.296	#9aff5d
5698	5700	-900.774	-574.895	#9aff5d
5700	5702	-899.883	-1129.63	#97ff5f
5702	5712	-898.947	-1255.87	#97ff5f
5712	5714	-897.976	-1055.53	#97ff5f
5714	5724	-896.986	-978.588	#95ff62
5724	5726	-895.989	-965.864	#95ff62
5726	5728	-894.987	-441.689	#92ff64
5728	5730	-893.996	-939.099	#92ff64
5730	5733	-893.026	-715.567	#92ff64
5733	5735	-892.084	-514.071	#90ff67
5735	5737	-891.186	-954.47	#90ff67
5737	5743	-890.341	-916.796	#8dff69
5743	5745	-889.554	-510.731	#8dff69
5745	5747	-888.834	-1015.45	#8dff69
5747	5757	-888.187	-1046.96	#8dff69
5757	5759	-887.623	-594.887	#8bff6c
5759	5761	-887.143	-988.6	#8bff6c
5761	5764	-886.752	-774.464	#8bff6c
5764	5766	-886.454	-597.334	#8bff6c
5766	5768	-886.255	-1153.7	#8bff6c
5768	5783	-886.155	-1106.83	#8bff6c
5783	5785	-835.728	-696.584	#55ffa1
5791	5795	-835.894	-740.671	#55ffa1
5795	5808	-836.228	-598.101	#55ffa1
5808	5810	-836.723	-579.096	#58ff9f
5810	5812	-837.375	-1135.48	#58ff9f
5812	5825	-838.192	-919.644	#58ff9f
5825	5827	-839.162	-530.698	#5aff9c
5827	5829	-840.281	-1162.29	#5aff9c
5829	5836	-841.551	-797.099	#5aff9c
5836	5838	-842.961	-544.775	#5dff9a
5838	5840	-844.507	-1080.81	#5fff97
5840	5857	-846.184	-976.007	#5fff97
5857	5859	-847.984	-548.842	#62ff95
5859	5861	-849.897	-1013.04	#64ff92
5861	5864	-851.924	-722.518	#64ff92
5864	5866	-854.048	-518.997	#67ff90
5866	5868	-856.26	-1118.58	#69ff8d
5868	5885	-858.561	-920.667	#6cff8b
5885	5887	-860.935	-515.154	#6fff88
5887	5889	-863.371	-1090.77	#71ff86
5889	5897	-865.86	-1000.52	#74ff83
5897	5899	-868.393	-466.8	#74ff83
5899	5901	-870.957	-1128.84	#76ff81
5901	5912	-873.548	-937.722	#7aff7d
5912	5914	-876.148	-737.269	#7dff7a
5914	5916	-878.749	-1313.24	#83ff74
5916	5934	-881.345	-806.532	#86ff71
5934	5936	-883.916	-475.452	#88ff6f
5936	5938	-886.453	-1174.74	#8bff6c
5938	5945	-888.953	-860.207	#8dff69
5945	5947	-891.4	-559.414	#90ff67
5947	5949	-893.782	-1032.82	#92ff64
5949	5955	-896.097	-1054.19	#95ff62
5955	5957	-898.327	-634.216	#97ff5f
5957	5959	-900.465	-1049.1	#9aff5d
5959	5962	-902.507	-746.984	#9cff5a
5962	5964	-904.443	-643.267	#9cff5a
5964	5966	-906.259	-1422.72	#9fff58
5966	5978	-907.96	-910.177	#a1ff55
5978	5980	-909.532	-581.741	#a4ff53
5980	5982	-910.966	-1266.71	#a4ff53
5982	5989	-912.268	-932.443	#a6ff50
5989	5991	-913.425	-747.85	#a6ff50
5991	5993	-914.435	-1431.66	#a9ff4e
5993	6005	-915.301	-1107.46	#a9ff4e
6005	6007	-916.017	-1109.37	#a9ff4e
6007	6017	-916.581	-1072.02	#a9ff4e
6017	6019	-916.996	-947.689	#abff4b
6019	6021	-917.258	-647.597	#abff4b
6021	6023	-917.369	-1008.65	#abff4b
6023	6026	-917.34	-994.519	#abff4b
6026	6028	-917.165	-1037.58	#abff4b
6028	6038	-916.849	-1064.51	#abff4b
6038	6040	-916.407	-955.485	#a9ff4e
6040	6042	-915.836	-581.435	#a9ff4e
6042	6044	-915.139	-1130.68	#a9ff4e
6044	6057	-914.331	-1005.89	#a9ff4e
6057	6059	-913.412	-634.983	#a6ff50
6059	6061	-912.39	-1048.11	#a6ff50
6061	6064	-911.281	-999.099	#a4ff53
6064	6066	-910.083	-1085.75	#a4ff53
6066	6076	-908.809	-1081.32	#a1ff55
6076	6078	-907.475	-995.137	#a1ff55
6078	6080	-906.081	-538.416	#9fff58
6080	6082	-904.637	-1109	#9cff5a
6082	6089	-903.157	-862.62	#9cff5a
6089	6091	-901.643	-588.295	#9aff5d
6091	6093	-900.103	-977.683	#9aff5d
6093	6096	-898.554	-958.181	#97ff5f
6096	6098	-896.996	-1037.99	#95ff62
6098	6108	-895.437	-1064.43	#95ff62
6108	6110	-893.896	-937.371	#92ff64
6110	6112	-892.367	-648.918	#90ff67
6112	6114	-890.857	-1144.07	#90ff67
6114	6134	-889.385	-710.483	#8dff69
6134	6136	-887.945	-282.193	#8bff6c
6136	6138	-886.543	-908.663	#8bff6c
6138	6141	-885.192	-646.828	#88ff6f
6141	6143	-883.89	-448.873	#88ff6f
6143	6145	-882.642	-1029.3	#86ff71
6145	6160	-881.452	-1239.16	#86ff71
6160	6162	-880.321	-1091.06	#83ff74
6162	6173	-879.249	-1021.64	#83ff74
6173	6175	-878.245	-749.879	#81ff76
6175	6177	-877.307	-519.14	#81ff76
6177	6179	-876.431	-933.153	#81ff76
6179	6182	-875.626	-961.527	#7dff7a
6182	6184	-874.893	-1010.23	#7dff7a
6184	6194	-874.226	-967.103	#7dff7a
6194	6196	-873.631	-1095.18	#7aff7d
6196	6198	-873.106	-912.327	#7aff7d
6198	6209	-872.647	-934.321	#7aff7d
6209	6211	-872.256	-772.589	#7aff7d
6211	6213	-871.934	-443.373	#7aff7d
6213	6215	-871.673	-857.062	#7aff7d
6215	6218	-871.48	-646.673	#7aff7d
6218	6220	-871.353	-467.202	#7aff7d
6220	6222	-871.285	-975.769	#7aff7d
6222	6228	-871.28	-1233.51	#7aff7d
6228	6230	-871.338	-1067.54	#7aff7d
6230	6241	-871.451	-1039.85	#7aff7d
6241	6243	-871.621	-805.694	#7aff7d
6243	6245	-871.848	-596.207	#7aff7d
6245	6247	-872.122	-939.969	#7aff7d
6247	6250	-872.452	-999.672	#7aff7d
6250	6252	-872.833	-1031.18	#7aff7d
6252	6262	-873.26	-1062.49	#7aff7d
6262	6264	-873.736	-913.493	#7aff7d
6264	6266	-874.259	-462.37	#7dff7a
6266	6268	-874.82	-1001.46	#7dff7a
6268	6281	-875.423	-924.825	#7dff7a
6281	6283	-876.066	-484.411	#7dff7a
6283	6285	-876.739	-916.378	#81ff76
6285	6288	-877.449	-700.235	#81ff76
6288	6290	-878.192	-529.133	#81ff76
6290	6292	-878.961	-1106.95	#83ff74
6292	6308	-879.765	-1072.43	#83ff74
6308	6310	-880.593	-496.479	#83ff74
6310	6312	-881.438	-1080.05	#86ff71
6312	6325	-882.312	-880.858	#86ff71
6325	6327	-883.209	-565.328	#86ff71
6327	6329	-884.118	-965.672	#88ff6f
6329	6332	-885.049	-989.464	#88ff6f
6332	6334	-885.997	-1055.07	#8bff6c
6334	6344	-886.955	-1079.27	#8bff6c
6344	6346	-887.934	-1162.6	#8bff6c
6346	6348	-888.928	-1061.53	#8dff69
6348	6359	-889.933	-1023.13	#8dff69
6359	6361	-890.955	-820.556	#90ff67
6361	6363	-891.993	-485.439	#90ff67
6363	6365	-893.04	-857.114	#92ff64
6365	6368	-894.104	-677.355	#92ff64
6368	6370	-895.182	-496.52	#92ff64
6370	6372	-896.275	-1226.31	#95ff62
6372	6383	-897.39	-1277.23	#95ff62
6383	6385	-898.525	-1075.8	#97ff5f
6385	6396	-899.672	-1074.85	#97ff5f
6396	6398	-900.843	-825.232	#9aff5d
6398	6400	-902.039	-520.547	#9aff5d
6400	6402	-903.252	-891.376	#9cff5a
6402	6405	-904.491	-704.833	#9cff5a
6405	6407	-905.753	-542.908	#9fff58
6407	6409	-907.039	-1253.96	#9fff58
6409	6420	-908.355	-1294.94	#a1ff55
6420	6422	-909.697	-1100.55	#a4ff53
6422	6433	-911.059	-1171.51	#a4ff53
6433	6435	-912.446	-856.731	#a6ff50
6435	6437	-913.854	-634.823	#a6ff50
6437	6439	-915.276	-946.009	#a9ff4e
6439	6442	-916.717	-804.309	#abff4b
6442	6444	-918.168	-542.161	#abff4b
6444	6446	-919.628	-1125.53	#aeff49
6446	6449	-921.096	-775.32	#aeff49
6449	6451	-922.563	-416.567	#b0ff46
6451	6453	-924.018	-1185.39	#b3ff44
6453	6460	-925.463	-850.754	#b3ff44
6460	6462	-926.886	-646.598	#b5ff41
6462	6464	-928.273	-984.713	#b5ff41
6464	6467	-929.625	-1004.88	#b8ff3f
6467	6469	-930.93	-1099.48	#b8ff3f
6469	6479	-932.172	-1098.99	#baff3c
6479	6481	-933.353	-985.918	#bdff3a
6481	6483	-934.457	-489.696	#bdff3a
6483	6485	-935.474	-1066.44	#bdff3a
6485	6498	-936.4	-934.563	#bfff37
6498	6500	-937.218	-626.323	#bfff37
6500	6502	-937.915	-957.696	#bfff37
6502	6505	-938.49	-1032.85	#c2ff35
6505	6507	-938.93	-1116.5	#c2ff35
6507	6517	-939.227	-1126.4	#c2ff35
6517	6519	-939.373	-1243.81	#c2ff35
6519	6521	-939.363	-1169.05	#c2ff35
6521	6531	-939.186	-1110.86	#c2ff35
6531	6533	-938.84	-866.855	#c2ff35
6533	6535	-938.32	-639.043	#c2ff35
6535	6537	-937.617	-969.344	#bfff37
6537	6540	-936.736	-1005.32	#bfff37
6540	6542	-935.675	-1100.72	#bdff3a
6542	6552	-934.43	-1141.57	#bdff3a
6552	6554	-933.004	-1192.05	#baff3c
6554	6556	-931.402	-1114.55	#baff3c
6556	6567	-929.625	-1065.74	#b8ff3f
6567	6569	-927.686	-816.405	#b5ff41
6569	6571	-925.587	-623.092	#b3ff44
6571	6573	-923.33	-949.187	#b0ff46
6573	6576	-920.933	-1021.44	#aeff49
6576	6578	-918.401	-1111.1	#abff4b
6578	6588	-915.747	-1175.75	#a9ff4e
6588	6590	-912.988	-1224.38	#a6ff50
6590	6592	-910.136	-1102.33	#a4ff53
6592	6603	-907.198	-1107.95	#a1ff55
6603	6605	-904.197	-888.154	#9cff5a
6605	6607	-901.145	-632.219	#9aff5d
6607	6609	-898.052	-905.022	#97ff5f
6609	6612	-894.944	-717.429	#92ff64
6612	6614	-891.832	-635.989	#90ff67
6614	6616	-888.728	-1285	#8dff69
6616	6634	-885.656	-905.305	#88ff6f
6634	6636	-882.634	-492.425	#86ff71
6636	6638	-879.666	-1011.52	#83ff74
6638	6648	-876.775	-996.405	#81ff76
6648	6650	-873.972	-483.641	#7dff7a
6650	6652	-871.267	-917.45	#7aff7d
6652	6655	-868.679	-657.311	#76ff81
6655	6657	-866.215	-415.842	#74ff83
6657	6659	-863.887	-1081.78	#71ff86
6659	6667	-861.709	-1088.37	#6fff88
6667	6669	-859.685	-484.471	#6cff8b
6669	6671	-857.821	-1045.87	#6cff8b
6671	6679	-856.129	-963.384	#69ff8d
6679	6681	-854.612	-479.083	#67ff90
6681	6683	-853.266	-862.358	#67ff90
6683	6686	-852.103	-622.527	#64ff92
6686	6688	-851.119	-405.716	#64ff92
6688	6690	-850.312	-1118.7	#64ff92
6690	6701	-849.688	-981.555	#62ff95
6701	6703	-849.246	-387.651	#62ff95
6703	6705	-848.978	-829.418	#62ff95
6705	6711	-848.885	-989.164	#62ff95
6711	6713	-848.959	-453.399	#62ff95
6713	6715	-849.191	-802.931	#62ff95
6715	6718	-849.583	-662.085	#62ff95
6718	6720	-850.124	-634.353	#64ff92
6720	6722	-850.801	-1293.99	#64ff92
6722	6740	-851.619	-1141.41	#64ff92
6740	6742	-852.564	-1071.43	#67ff90
6742	6752	-853.625	-1016.87	#67ff90
6752	6754	-854.804	-821.983	#67ff90
6754	6756	-856.083	-464.588	#69ff8d
6756	6758	-857.452	-851.666	#69ff8d
6758	6761	-858.91	-655.61	#6cff8b
6761	6763	-860.444	-706.515	#6cff8b
6763	6765	-862.043	-1319.27	#6fff88
6765	6785	-863.709	-1137.77	#71ff86
6785	6787	-865.428	-1020.17	#71ff86
6787	6798	-867.186	-1065.36	#74ff83
6798	6800	-868.987	-760.371	#76ff81
6800	6802	-870.817	-511.846	#76ff81
6802	6804	-872.667	-827.875	#7aff7d
6804	6807	-874.537	-688.73	#7dff7a
6807	6809	-876.417	-403.283	#81ff76
6809	6811	-878.302	-1162.91	#81ff76
6811	6822	-880.192	-1055.73	#83ff74
6822	6824	-882.08	-606.03	#86ff71
6824	6826	-883.953	-1222.24	#88ff6f
6826	6846	-885.817	-759.027	#8bff6c
6846	6848	-887.665	-464.529	#8bff6c
6848	6850	-889.488	-938.8	#8dff69
6850	6853	-891.29	-973.784	#90ff67
6853	6855	-893.064	-1062.69	#92ff64
6855	6865	-894.808	-1074.32	#92ff64
6865	6867	-896.524	-1157.66	#95ff62
6867	6869	-898.207	-1056.33	#97ff5f
6869	6880	-899.852	-1002.49	#97ff5f
6880	6882	-901.467	-828.618	#9aff5d
6882	6884	-903.046	-572.997	#9cff5a
6884	6886	-904.581	-928.516	#9cff5a
6886	6889	-906.079	-975.704	#9fff58
6889	6891	-907.535	-1080.53	#a1ff55
6891	6901	-908.949	-1102.8	#a1ff55
6901	6903	-910.324	-980.78	#a4ff53
6903	6905	-911.659	-577.762	#a4ff53
6905	6907	-912.95	-1079.26	#a6ff50
6907	6920	-914.205	-1027.44	#a6ff50
6920	6922	-915.415	-587.82	#a9ff4e
6922	6924	-916.578	-1028.06	#a9ff4e
6924	6927	-917.701	-745.816	#abff4b
6927	6929	-918.779	-581.806	#abff4b
6929	6931	-919.812	-1068.97	#aeff49
6931	6937	-920.805	-1135.39	#aeff49
6937	6939	-921.754	-758.201	#b0ff46
6939	6941	-922.655	-1343.11	#b0ff46
6941	6961	-923.517	-886.215	#b0ff46
6961	6963	-924.331	-475.477	#b3ff44
6963	6965	-925.095	-1067.27	#b3ff44
6965	6968	-925.814	-761.308	#b3ff44
6968	6970	-926.484	-671.169	#b5ff41
6970	6972	-927.101	-1228.81	#b5ff41
6972	6987	-927.669	-1368.04	#b5ff41
6987	6989	-928.185	-1133.25	#b5ff41
6989	7000	-928.64	-1157.84	#b8ff3f
7000	7002	-929.042	-865.367	#b8ff3f
7002	7004	-929.389	-617.306	#b8ff3f
7004	7006	-929.67	-1013.18	#b8ff3f
7006	7009	-929.893	-801.789	#b8ff3f
7009	7011	-930.053	-604.242	#b8ff3f
7011	7013	-930.143	-1444.26	#b8ff3f
7013	7023	-930.166	-1000.63	#b8ff3f
7023	7025	-930.121	-574.948	#b8ff3f
7025	7027	-929.999	-1030.94	#b8ff3f
7027	7033	-929.806	-1067.57	#b8ff3f
7033	7035	-929.539	-581.573	#b8ff3f
7035	7037	-929.188	-952.039	#b8ff3f
7037	7040	-928.763	-727.506	#b8ff3f
7040	7042	-928.257	-640.977	#b5ff41
7042	7044	-927.665	-1189.22	#b5ff41
7044	7059	-926.995	-1345.62	#b5ff41
7059	7061	-926.248	-1124.81	#b5ff41
7061	7072	-925.415	-1179.5	#b3ff44
7072	7074	-924.499	-900.505	#b3ff44
7074	7076	-923.504	-672.5	#b0ff46
7076	7078	-922.426	-980.667	#b0ff46
7078	7081	-921.272	-848.187	#aeff49
7081	7083	-920.041	-641.496	#aeff49
7083	7085	-918.732	-1284.1	#abff4b
7085	7098	-917.359	-1143.65	#abff4b
7098	7100	-915.921	-739.588	#a9ff4e
7100	7102	-914.422	-1355.01	#a9ff4e
7102	7120	-912.867	-898.058	#a6ff50
7120	7122	-911.262	-527.329	#a4ff53
7122	7124	-909.607	-1034.4	#a4ff53
7124	7127	-907.916	-814.082	#a1ff55
7127	7129	-906.191	-653.229	#9fff58
7129	7131	-904.436	-1310.89	#9cff5a
7131	7144	-902.67	-1158.27	#9cff5a
7144	7146	-900.896	-817.804	#9aff5d
7146	7148	-899.118	-1280.76	#97ff5f
7148	7168	-897.353	-820.537	#95ff62
7168	7170	-895.605	-447.958	#95ff62
7170	7172	-893.878	-1055.78	#92ff64
7172	7175	-892.188	-738.466	#90ff67
7175	7177	-890.542	-610.503	#90ff67
7177	7179	-888.943	-1167.95	#8dff69
7179	7195	-887.412	-1033.77	#8bff6c
7195	7197	-885.951	-627.76	#8bff6c
7197	7199	-884.566	-1201.08	#88ff6f
7199	7206	-883.269	-898.176	#86ff71
7206	7208	-882.066	-556.607	#86ff71
7208	7210	-880.957	-1033.95	#83ff74
7210	7213	-879.957	-733.846	#83ff74
7213	7215	-879.068	-545.052	#83ff74
7215	7217	-878.294	-1113.91	#81ff76
7217	7232	-877.645	-907.003	#81ff76
7232	7234	-877.121	-439.683	#81ff76
7234	7236	-876.721	-1088.02	#81ff76
7236	7244	-876.454	-1063.86	#81ff76
7244	7246	-876.318	-482.009	#81ff76
7246	7248	-876.308	-953.351	#81ff76
7248	7251	-876.429	-712.146	#81ff76
7251	7253	-876.677	-482.885	#81ff76
7253	7255	-877.051	-998.982	#81ff76
7255	7261	-877.548	-993.612	#81ff76
7261	7263	-878.164	-668.473	#81ff76
7263	7265	-878.889	-1262.17	#83ff74
7265	7283	-879.724	-798.179	#83ff74
7283	7285	-880.661	-369.471	#83ff74
7285	7287	-881.687	-974.598	#86ff71
7287	7290	-882.805	-684.906	#86ff71
7290	7292	-884.002	-464.444	#88ff6f
7292	7294	-885.266	-1200.53	#88ff6f
7294	7302	-886.596	-1092.3	#8bff6c
7302	7304	-887.984	-523.787	#8bff6c
7304	7306	-889.413	-1330.44	#8dff69
7306	7316	-890.882	-875.203	#90ff67
7316	7318	-892.378	-644.534	#90ff67
7318	7320	-893.886	-994.839	#92ff64
7320	7323	-895.408	-1063.81	#95ff62
7323	7325	-896.929	-1089.96	#95ff62
7325	7335	-898.435	-1120.59	#97ff5f
7335	7337	-899.929	-976.392	#97ff5f
7337	7339	-901.398	-570.369	#9aff5d
7339	7341	-902.831	-994.179	#9cff5a
7341	7347	-904.229	-1059.15	#9cff5a
7347	7349	-905.578	-690.415	#9fff58
7349	7351	-906.867	-995.128	#9fff58
7351	7354	-908.099	-1026.38	#a1ff55
7354	7356	-909.264	-1062.18	#a1ff55
7356	7366	-910.353	-1171.07	#a4ff53
7366	7368	-911.373	-958.192	#a4ff53
7368	7370	-912.316	-671.091	#a6ff50
7370	7372	-913.171	-1215.46	#a6ff50
7372	7390	-913.941	-864.31	#a6ff50
7390	7392	-914.624	-372.493	#a9ff4e
7392	7394	-915.214	-918.433	#a9ff4e
7394	7397	-915.715	-670.376	#a9ff4e
7397	7399	-916.125	-552.461	#a9ff4e
7399	7401	-916.44	-1237.47	#a9ff4e
7401	7412	-916.664	-1317.41	#abff4b
7412	7414	-916.8	-1108.22	#abff4b
7414	7425	-916.847	-1150.25	#abff4b
7425	7427	-916.81	-854.33	#abff4b
7427	7429	-916.688	-611.851	#abff4b
7429	7431	-916.482	-951.431	#a9ff4e
7431	7434	-916.201	-805.094	#a9ff4e
7434	7436	-915.847	-606.97	#a9ff4e
7436	7438	-915.419	-1349.56	#a9ff4e
7438	7445	-914.932	-1262.1	#a9ff4e
7445	7447	-914.387	-1163.34	#a9ff4e
7447	7458	-913.781	-1246.14	#a6ff50
7458	7460	-913.133	-910.837	#a6ff50
7460	7462	-912.446	-706.211	#a6ff50
7462	7464	-911.716	-944.18	#a4ff53
7464	7467	-910.96	-732.429	#a4ff53
7467	7469	-910.181	-562.097	#a4ff53
7469	7471	-909.379	-1227.5	#a1ff55
7471	7482	-908.57	-1165.01	#a1ff55
7482	7484	-907.761	-667.776	#a1ff55
7484	7486	-906.949	-1038.17	#9fff58
7486	7496	-906.153	-1011.03	#9fff58
7496	7498	-905.371	-427.252	#9fff58
7498	7500	-904.603	-889.782	#9cff5a
7500	7503	-903.868	-619.241	#9cff5a
7503	7505	-903.164	-560.417	#9cff5a
7505	7507	-902.493	-1335.32	#9cff5a
7507	7517	-901.868	-1115.05	#9aff5d
7517	7519	-901.294	-1088.17	#9aff5d
7519	7530	-900.762	-1094.42	#9aff5d
7530	7532	-900.291	-782.673	#9aff5d
7532	7534	-899.879	-495.417	#97ff5f
7534	7536	-899.52	-865.785	#97ff5f
7536	7539	-899.228	-709.035	#97ff5f
7539	7541	-898.999	-507.254	#97ff5f
7541	7543	-898.829	-1156.62	#97ff5f
7543	7556	-898.728	-1012.45	#97ff5f
7556	7558	-898.694	-532.951	#97ff5f
7558	7560	-898.717	-1154	#97ff5f
7560	7573	-898.807	-968.8	#97ff5f
7573	7575	-898.958	-677.728	#97ff5f
7575	7577	-899.161	-1012.76	#97ff5f
7577	7580	-899.423	-1075.54	#97ff5f
7580	7582	-899.735	-1061.84	#97ff5f
7582	7592	-900.09	-1108.37	#9aff5d
7592	7594	-900.49	-891.324	#9aff5d
7594	7596	-900.929	-728.496	#9aff5d
7596	7598	-901.392	-1168.68	#9aff5d
7598	7618	-901.887	-722.999	#9aff5d
7618	7620	-902.403	-326.005	#9cff5a
7620	7622	-902.925	-900.726	#9cff5a
7622	7625	-903.456	-578.12	#9cff5a
7625	7627	-903.986	-575.471	#9cff5a
7627	7629	-904.503	-1051.79	#9cff5a
7629	7644	-905.005	-1411.7	#9fff58
7644	7646	-905.486	-1057.81	#9fff58
7646	7657	-905.929	-1179.73	#9fff58
7657	7659	-906.335	-856.506	#9fff58
7659	7661	-906.694	-610.321	#9fff58
7661	7663	-906.994	-1007	#9fff58
7663	7666	-907.233	-843.544	#a1ff55
7666	7668	-907.402	-555.743	#a1ff55
7668	7670	-907.497	-1303.41	#a1ff55
7670	7681	-907.511	-1203.44	#a1ff55
7681	7683	-907.438	-708.536	#a1ff55
7683	7685	-907.267	-1325.31	#a1ff55
7685	7705	-907.001	-812.69	#9fff58
7705	7707	-906.634	-413.622	#9fff58
7707	7709	-906.157	-917.221	#9fff58
7709	7712	-905.576	-723.819	#9fff58
7712	7714	-904.885	-693.429	#9fff58
7714	7716	-904.084	-1336.94	#9cff5a
7716	7736	-903.174	-1179.48	#9cff5a
7736	7738	-902.156	-1079.91	#9aff5d
7738	7749	-901.023	-1147.94	#9aff5d
7749	7751	-899.79	-859.135	#97ff5f
7751	7753	-898.456	-700.327	#97ff5f
7753	7755	-897.018	-998.587	#95ff62
7755	7758	-895.492	-1041.49	#95ff62
7758	7760	-893.879	-1072.5	#92ff64
7760	7770	-892.182	-1119.64	#90ff67
7770	7772	-890.412	-1153.68	#8dff69
7772	7774	-888.581	-1035.68	#8dff69
7774	7785	-886.693	-1016.33	#8bff6c
7785	7787	-884.761	-837.719	#88ff6f
7787	7789	-882.793	-534.44	#86ff71
7789	7791	-880.793	-876.813	#83ff74
7791	7794	-878.78	-706.007	#83ff74
7794	7796	-876.761	-513.017	#81ff76
7796	7798	-874.743	-1331.34	#7dff7a
7798	7808	-872.746	-873.983	#7aff7d
7808	7810	-870.778	-516.764	#76ff81
7810	7812	-868.848	-957.13	#76ff81
7812	7818	-866.97	-1020.12	#74ff83
7818	7820	-865.15	-564.997	#71ff86
7820	7822	-863.396	-938.748	#71ff86
7822	7825	-861.725	-747.274	#6fff88
7825	7827	-860.141	-510.618	#6cff8b
7827	7829	-858.648	-1037.42	#6cff8b
7829	7835	-857.262	-1094.35	#69ff8d
7835	7837	-855.992	-607.779	#69ff8d
7837	7839	-854.833	-1232.1	#67ff90
7839	7859	-853.799	-777.765	#67ff90
7859	7861	-852.898	-359.055	#67ff90
7861	7863	-852.121	-879.951	#64ff92
7863	7866	-851.483	-679.8	#64ff92
7866	7868	-850.979	-503.299	#64ff92
7868	7870	-850.608	-1028.22	#64ff92
7870	7880	-850.378	-1142.67	#64ff92
7880	7882	-850.286	-444.512	#64ff92
7882	7884	-850.327	-1106.37	#64ff92
7884	7892	-850.505	-1014.55	#64ff92
7892	7894	-850.812	-547.275	#64ff92
7894	7896	-851.238	-933.088	#64ff92
7896	7899	-851.789	-737.734	#64ff92
7899	7901	-852.453	-485.891	#64ff92
7901	7903	-853.219	-1002.22	#67ff90
7903	7909	-854.092	-1090.9	#67ff90
7909	7911	-855.061	-585.949	#67ff90
7911	7913	-856.108	-1299.65	#69ff8d
7913	7925	-857.235	-804.344	#69ff8d
7925	7927	-858.432	-450.352	#6cff8b
7927	7929	-859.683	-899.432	#6cff8b
7929	7932	-860.985	-696.344	#6fff88
7932	7934	-862.325	-536.182	#6fff88
7934	7936	-863.696	-1066.26	#71ff86
7936	7942	-865.086	-1078.16	#71ff86
7942	7944	-866.486	-468.598	#74ff83
7944	7946	-867.879	-942.927	#74ff83
7946	7952	-869.266	-975.646	#76ff81
7952	7954	-870.634	-623.647	#76ff81
7954	7956	-871.964	-969.604	#7aff7d
7956	7959	-873.259	-991.058	#7aff7d
7959	7961	-874.502	-1074.84	#7dff7a
7961	7971	-875.684	-1103.78	#7dff7a
7971	7973	-876.801	-1176.07	#81ff76
7973	7975	-877.846	-1052.01	#81ff76
7975	7986	-878.808	-996.426	#83ff74
7986	7988	-879.687	-780.453	#83ff74
7988	7990	-880.471	-542.76	#83ff74
7990	7992	-881.149	-910.146	#86ff71
7992	7995	-881.726	-948.791	#86ff71
7995	7997	-882.194	-1031.41	#86ff71
7997	8007	-882.542	-1058.25	#86ff71
8007	8009	-882.778	-976.775	#86ff71
8009	8011	-882.897	-463.267	#86ff71
8011	8013	-882.887	-1213.47	#86ff71
8013	8023	-882.761	-748.231	#86ff71
8023	8025	-882.513	-515.693	#86ff71
8025	8027	-882.137	-985.925	#86ff71
8027	8030	-881.64	-1032.02	#86ff71
8030	8032	-881.023	-1086.51	#86ff71
8032	8042	-880.283	-1085.52	#83ff74
8042	8044	-879.429	-1045.42	#83ff74
8044	8046	-878.461	-438.267	#81ff76
8046	8048	-877.38	-1213.7	#81ff76
8048	8058	-876.198	-759.984	#7dff7a
8058	8060	-874.916	-539.963	#7dff7a
8060	8062	-873.534	-945.854	#7aff7d
8062	8065	-872.065	-970.432	#7aff7d
8065	8067	-870.511	-1006.82	#76ff81
8067	8077	-868.88	-1048.16	#76ff81
8077	8079	-867.186	-1160.01	#74ff83
8079	8081	-865.428	-1046.47	#71ff86
8081	8092	-863.615	-1027.77	#71ff86
8092	8094	-861.761	-824.461	#6fff88
8094	8096	-859.869	-486.405	#6cff8b
8096	8098	-857.943	-795.227	#6cff8b
8098	8101	-856	-625.778	#69ff8d
8101	8103	-854.046	-568.245	#67ff90
8103	8105	-852.082	-1117.24	#64ff92
8105	8121	-850.131	-1218.76	#64ff92
8121	8123	-848.197	-1050.23	#62ff95
8123	8134	-846.283	-1062.7	#5fff97
8134	8136	-844.4	-776.11	#5dff9a
8136	8138	-842.556	-480.283	#5dff9a
8138	8140	-840.756	-874.98	#5aff9c
8140	8143	-839.013	-697.329	#58ff9f
8143	8145	-837.332	-484.303	#58ff9f
8145	8147	-835.716	-1008.9	#55ffa1
8147	8153	-834.175	-1055.85	#55ffa1
8153	8155	-832.716	-420.059	#53ffa4
8155	8157	-831.338	-895.423	#53ffa4
8157	8163	-830.053	-991.912	#50ffa6
8163	8165	-828.863	-488.457	#50ffa6
8165	8167	-827.766	-881.6	#4effa9
8167	8170	-826.773	-663.465	#4effa9
8170	8172	-825.885	-513.698	#4effa9
8172	8174	-825.1	-1022	#4bffab
8174	8180	-824.424	-1102.13	#4bffab
8180	8182	-823.86	-555.441	#4bffab
8182	8184	-823.4	-1193.43	#4bffab
8184	8202	-823.053	-774.19	#4bffab
8202	8204	-822.821	-347.775	#49ffae
8204	8206	-822.694	-862.439	#49ffae
8206	8209	-822.681	-648.631	#49ffae
8209	8211	-822.777	-381.825	#49ffae
8211	8213	-822.978	-1147.77	#49ffae
8213	8224	-823.288	-1014.89	#4bffab
8224	8226	-823.708	-491.593	#4bffab
8226	8228	-824.223	-931.532	#4bffab
8228	8234	-824.847	-998.757	#4bffab
8234	8236	-825.572	-638.229	#4bffab
8236	8238	-826.391	-993.38	#4effa9
8238	8241	-827.308	-998.231	#4effa9
8241	8243	-828.32	-1059.96	#4effa9
8243	8253	-829.42	-1060.99	#50ffa6
8253	8255	-830.609	-939.939	#50ffa6
8255	8257	-831.887	-542.625	#53ffa4
8257	8259	-833.242	-1003.52	#53ffa4
8259	8272	-834.679	-873.068	#55ffa1
8272	8274	-836.197	-427.604	#55ffa1
8274	8276	-837.783	-901.124	#58ff9f
8276	8279	-839.443	-628.129	#5aff9c
8279	8281	-841.169	-474.724	#5aff9c
8281	8283	-842.958	-986.603	#5dff9a
8283	8289	-844.811	-940.908	#5fff97
8289	8291	-846.724	-575.53	#5fff97
8291	8293	-848.689	-1251.2	#62ff95
8293	8313	-850.706	-767.23	#64ff92
8313	8315	-852.767	-383.697	#67ff90
8315	8317	-854.865	-902.975	#67ff90
8317	8320	-857.001	-688.172	#69ff8d
8320	8322	-859.168	-499.576	#6cff8b
8322	8324	-861.359	-1260.67	#6fff88
8324	8331	-863.575	-915.354	#71ff86
8331	8333	-865.81	-465.509	#71ff86
8333	8335	-868.048	-1155.74	#74ff83
8335	8346	-870.298	-1003.82	#76ff81
8346	8348	-872.548	-697.453	#7aff7d
8348	8350	-874.784	-1016.88	#7dff7a
8350	8353	-877.009	-1050.37	#81ff76
8353	8355	-879.212	-1165.34	#83ff74
8355	8365	-881.387	-1185.7	#86ff71
8365	8367	-883.533	-1082.35	#88ff6f
8367	8369	-885.638	-574.334	#88ff6f
8369	8371	-887.694	-1065.48	#8bff6c
8371	8384	-889.699	-981.124	#8dff69
8384	8386	-891.64	-541.175	#90ff67
8386	8388	-893.511	-926.479	#92ff64
8388	8391	-895.307	-717.574	#95ff62
8391	8393	-897.015	-640.835	#95ff62
8393	8395	-898.634	-1443.17	#97ff5f
8395	8407	-900.155	-959.066	#9aff5d
8407	8409	-901.569	-620.843	#9aff5d
8409	8411	-902.873	-1279.55	#9cff5a
8411	8431	-904.06	-778.866	#9cff5a
8431	8433	-905.124	-357.595	#9fff58
[truncated: 63,535 more rows]
