# Supplementary material for: Mechanoradicals in tensed tendon collagen as a source of oxidative stress
Source: Nat Commun. 2020 May 8;11:2315. doi: 10.1038/s41467-020-15567-4 (PMC7210969; doi:10.1038/s41467-020-15567-4)
Supplement: Supplementary file 4 — Source Data [file 41467_2020_15567_MOESM4_ESM.zip › Fig_S2d.xls]

## Sheet: fda_mean_std_cross_all_resnum.t
Figure 2extC left
Residue number relative to crosslink position	Chain 1 - Average*	Chain 1 - Standard error	Chain 2 - Average	Chain 2 - Standard error	Chain 3 - Average	Chain 3 - Standard error	Chain 4 - Average	Chain 4 - Standard error	Chain 5 - Average	Chain 5 - Standard error	Chain 6 - Average	Chain 6 - Standard error
-10	-1169.78	32.7701	-1357.06	46.3157	-798.425	26.462	-1079.63	47.3673	-1287.51	64.9998	-1148.36	62.5934
0	-1148.89	92.2628	-1351.65	35.7652	-918.103	25.3386	-1011.72	51.7717	-1218.93	56.3938	-1190.02	84.1691
10	-1098.28	124.623	-1304.17	41.1778	-863.348	24.3334	-972.095	43.9068	-1173.33	64.1898	-1124.79	71.8856
20	-915.907	26.5831	-1243.71	41.9689	-700.221	24.5877	-883.847	25.0368	-1076.47	67.0319	-988.659	51.6712
30	-763.439	27.3208	-938.564	46.1233	-556.663	26.5782	-667.29	31.2543	-819.172	18.8228	-760.632	37.3127
40	-707.116	17.506	-787.459	32.0097	-519.563	11.9536	-613.464	22.8577	-736.81	17.4252	-651.486	18.3782
50	-703.675	12.0874	-751.931	14.571	-537.422	11.2486	-612.341	9.63661	-751.512	25.3501	-666.549	13.2447
60	-680.943	18.4292	-774.258	23.208	-562.074	18.2085	-631.829	17.8146	-766.002	20.4834	-666.211	17.9354
70	-697.002	14.9998	-763.431	12.9822	-577.303	19.0723	-714.084	16.0685	-869.57	26.5622	-775.277	24.0477
80	-662.728	12.1862	-722.331	19.5727	-537.489	13.0928	-642.852	14.9246	-778.969	27.6779	-702.194	13.8096
90	-683.186	24.234	-692.486	21.0122	-597.009	13.1635	-685.998	28.5394	-847.379	25.1381	-724.159	24.3965
100	-712.289	33.9041	-809.975	18.5281	-624.776	20.0571	-722.489	17.9546	-811.536	23.9784	-669.712	14.546
110	-782.914	45.1276	-1043.82	20.087	-600.033	12.5397	-792.037	20.0758	-940.515	30.4599	-787.459	14.6944
120	-796.252	27.7178	-1104.56	19.5002	-650.551	11.5449	-859.934	16.0311	-1032	23.0193	-899.85	17.1242
130	-751.164	15.0426	-1087.16	12.3837	-643.534	20.6417	-781.999	24.1298	-1091.8	36.3277	-814.723	19.0488
140	-776.723	19.8024	-1167.31	29.7561	-689.776	12.6739	-856.575	31.7308	-1055.79	28.3239	-828.414	16.3059
150	-742.494	13.4443	-1134.13	16.2503	-712.177	13.2272	-835.308	17.7284	-1113.91	20.6584	-902.782	26.362
160	-740.807	22.3632	-1061.05	23.4436	-675.237	9.22769	-800.633	18.6851	-1093.2	22.7111	-875.811	16.1299
170	-687.802	19.3295	-1032.83	17.3393	-634.216	15.3278	-750.352	42.5015	-1078.86	29.183	-841.038	18.4159
180	-783.779	27.3238	-1144.78	13.6657	-730.295	16.2002	-816.495	34.4228	-1199.92	40.8989	-954.562	20.832
190	-791.336	24.853	-1173.26	29.1644	-740.152	18.0543	-736.499	10.142	-1168.23	34.4178	-897.912	32.2557
200	-728.89	36.325	-1209.58	15.1848	-699.341	23.5961	-775.004	22.7322	-1075.94	20.9955	-885.413	13.4977
210	-716.985	22.3993	-1080.92	19.626	-667.592	19.5092	-722.608	21.5366	-1162.78	24.7453	-865.326	10.7912
220	-731.704	18.0646	-979.523	19.2432	-687.856	9.75059	-776.356	26.2766	-1135.82	20.1712	-871.463	13.2963
* Moving average and standard errors for each curve were calculated over 100 ns simulation using period of 10 ns , all values in nN
Figure 2extC left
Residue number relative to crosslink position	Chain 1 - Average*	Chain 1 - Standard error	Chain 2 - Average	Chain 2 - Standard error	Chain 3 - Average	Chain 3 - Standard error	Chain 4 - Average	Chain 4 - Standard error	Chain 5 - Average	Chain 5 - Standard error	Chain 6 - Average	Chain 6 - Standard error
-110	-1.23686	0.058407	-1.82195	0.0775805	-1.15617	0.0225773	-1.18661	0.101678	-1.11046	0.0305122	-1.079	0.0290067
-100	-1.23072	0.0537739	-1.83986	0.0854595	-0.937418	0.0148396	-1.1368	0.0841107	-1.1539	0.0349669	-0.979832	0.0263738
-90	-1.19593	0.0586669	-1.9249	0.0663507	-1.01086	0.0237834	-1.18772	0.0537869	-1.04912	0.034273	-0.961566	0.0334902
-80	-1.00001	0.0399213	-1.77717	0.0678522	-0.849454	0.0353696	-1.01295	0.0615083	-0.930637	0.01688	-0.864051	0.0154399
-70	-0.957742	0.0321088	-1.75082	0.0505376	-0.841976	0.0296568	-0.962355	0.0478661	-0.895515	0.0268774	-0.872325	0.0154394
-60	-0.939736	0.0367549	-1.60955	0.035972	-0.765413	0.0237421	-0.98443	0.0259722	-0.9042	0.0276885	-0.815731	0.0131061
-50	-1.01648	0.0342662	-2.05013	0.0477192	-0.87085	0.0191912	-1.00755	0.0239054	-1.1845	0.0737059	-0.920781	0.0154588
-40	-0.880802	0.0389142	-2.18954	0.114325	-0.732531	0.0210299	-0.87013	0.023932	-1.34525	0.0920312	-0.887221	0.040225
-30	-1.04992	0.0128438	-2.49573	0.112495	-0.897814	0.0286096	-1.15728	0.0382056	-1.62123	0.0643838	-1.20259	0.030789
-20	-1.13087	0.0319632	-2.50176	0.0497688	-1.02108	0.0638942	-1.16039	0.0493446	-1.59543	0.052163	-1.3793	0.0219669
-10	-1.26747	0.0600272	-2.69558	0.0345915	-1.1367	0.0808378	-1.1424	0.0347483	-1.6429	0.0537902	-1.43283	0.0544483
0	-1.29098	0.0488421	-2.47741	0.0319798	-1.12025	0.0595234	-1.17055	0.0695088	-1.65622	0.0626475	-1.41701	0.0336992
10	-1.26238	0.041995	-2.60973	0.0571717	-1.08674	0.0165538	-1.38252	0.0574966	-2.00827	0.0347872	-1.66702	0.0329048
20	-1.30774	0.0336334	-2.37126	0.0486536	-1.1297	0.0446888	-1.42604	0.0449422	-2.0051	0.0465251	-1.55323	0.0188739
30	-1.2689	0.0417882	-1.98147	0.0470075	-1.04112	0.0124105	-1.30531	0.0526155	-1.74571	0.0608533	-1.40879	0.0237638
40	-1.26272	0.014979	-1.86446	0.0397483	-1.00601	0.0215259	-1.3174	0.0334728	-1.73766	0.0646642	-1.50021	0.054188
50	-1.29354	0.0340616	-1.86917	0.0431272	-1.16929	0.0238064	-1.43052	0.0217136	-1.8948	0.0566114	-1.41546	0.0471237
60	-1.102	0.0235334	-1.77938	0.0234555	-1.03036	0.0155062	-1.25558	0.020551	-1.67678	0.0527819	-1.28476	0.0467291
70	-1.15511	0.0239853	-1.74128	0.0591165	-1.08511	0.0195808	-1.19928	0.0549694	-1.75115	0.0258554	-1.4191	0.0242448
80	-1.16844	0.0377221	-1.8287	0.0258363	-1.1315	0.0116578	-1.20857	0.0194883	-1.79646	0.048823	-1.47672	0.0245131
90	-1.04471	0.0149764	-1.47889	0.0300845	-0.964451	0.027269	-1.0141	0.0351018	-1.66312	0.0668659	-1.28015	0.0429979
100	-1.10489	0.0209859	-1.57224	0.046349	-1.023	0.0257507	-1.10643	0.0442035	-1.83867	0.0760058	-1.28455	0.0188858
110	-1.17031	0.0265782	-1.72693	0.0376059	-1.07849	0.0630074	-1.20983	0.0306413	-1.84333	0.0321278	-1.43807	0.0224334
120	-1.16038	0.0458237	-1.85536	0.024619	-1.14868	0.0328738	-1.18839	0.0320278	-1.80376	0.0322232	-1.4623	0.0380166
