# Supplementary material for: Mechanoradicals in tensed tendon collagen as a source of oxidative stress
Source: Nat Commun. 2020 May 8;11:2315. doi: 10.1038/s41467-020-15567-4 (PMC7210969; doi:10.1038/s41467-020-15567-4)
Supplement: Supplementary file 4 — Source Data [file 41467_2020_15567_MOESM4_ESM.zip › Fig_S2e.xlsx]

## Sheet: Sheet1
C-C			C-N
distance(A)	Ground state energy (Ha)		distance(A)	Ground state energy (Ha)
7.81316	-365.37		2.3967	-134.746
8.11316	-365.354		2.4967	-134.745
8.41316	-365.329		2.5967	-134.742
8.71316	-365.297		2.6967	-134.736
9.01316	-365.26		2.7967	-134.728
9.31316	-365.239		2.8967	-134.719
9.61316	-365.243		2.9967	-134.708
9.91316	-365.243		3.0967	-134.696
10.2132	-365.234		3.1967	-134.683
10.5132	-365.234		3.2967	-134.673
10.8132	-365.234		3.3967	-134.659
11.1132	-365.235		3.4967	-134.646
11.4132	-365.235		3.5967	-134.633
11.7132	-365.234		3.6967	-134.62
12.0132	-365.235		3.7967	-134.608
12.3132	-365.235		3.8967	-134.597
12.6132	-365.235		3.9967	-134.619
12.9132	-365.235		4.0967	-134.617
13.2132	-365.235		4.1967	-134.615
13.5132	-365.234		4.2967	-134.614
13.8132	-365.234		4.3967	-134.614
14.1132	-365.234		4.4967	-134.613
14.4132	-365.234		4.5967	-134.613
14.7132	-365.234		4.6967	-134.612
15.0132	-365.234		4.7967	-134.612
15.3132	-365.234		4.8967	-134.612
15.6132	-365.234		4.9967	-134.612
15.9132	-365.234		5.0967	-134.611
16.2132	-365.234		5.1967	-134.611
16.5132	-365.234		5.2967	-134.611
16.8132	-365.234		5.3967	-134.611
17.1132	-365.234		5.4967	-134.611
17.4132	-365.234		5.5967	-134.612
17.7132	-365.234		5.6967	-134.612
18.0132	-365.234		5.7967	-134.613
18.3132	-365.234		5.8967	-134.613
18.6132	-365.234		5.9967	-134.613
18.9132	-365.234		6.0967	-134.611
19.2132	-365.234		6.1967	-134.613
19.5132	-365.234		6.2967	-134.613
19.8132	-365.234		6.3967	-134.613
20.1132	-365.234		6.4967	-134.612
20.4132	-365.234		6.5967	-134.612
20.7132	-365.234		6.6967	-134.612
21.0132	-365.234		6.7967	-134.612
21.3132	-365.234		6.8967	-134.612
21.6132	-365.234		6.9967	-134.612
21.9132	-365.234		7.0967
22.2132	-365.234		7.1967	-134.612
22.5132	-365.234		7.2967	-134.612
			7.3967	-134.612
			7.4967	-134.612
			7.5967	-134.612
			7.6967	-134.612
			7.7967	-134.612
			7.8967	-134.612
			7.9967	-134.612
			8.0967	-134.612
			8.1967	-134.612
			8.2967	-134.612
			8.3967	-134.612
			8.4967	-134.612
			8.5967	-134.612
			8.6967	-134.612
			8.7967	-134.612
			8.8967	-134.612
			8.9967	-134.612
			9.0967	-134.612
			9.1967	-134.612
			9.2967	-134.612
			9.3967	-134.612
			9.4967	-134.612
			9.5967	-134.612
			9.6967	-134.612
			9.7967	-134.612
			9.8967	-134.612
			9.9967	-134.612
			10.0967	-134.612
			10.1967	-134.612
			10.2967	-134.612
			10.3967	-134.612
			10.4967	-134.612
			10.5967	-134.612
			10.6967	-134.612
			10.7967	-134.612
			10.8967	-134.612
			10.9967	-134.612
			11.0967	-134.612
			11.1967	-134.612
			11.2967	-134.612
			11.3967	-134.612
			11.4967	-134.612
			11.5967	-134.612
			11.6967	-134.612
			11.7967	-134.612
			11.8967	-134.612
			11.9967	-134.612
			12.0967	-134.612
			12.1967	-134.612
			12.2967	-134.612
