# Supplementary material for: Mechanoradicals in tensed tendon collagen as a source of oxidative stress
Source: Nat Commun. 2020 May 8;11:2315. doi: 10.1038/s41467-020-15567-4 (PMC7210969; doi:10.1038/s41467-020-15567-4)
Supplement: Supplementary file 4 — Source Data [file 41467_2020_15567_MOESM4_ESM.zip › Fig_S3a.xlsx]

## Sheet: Sheet1
pulled			crushed
Field	Signal		Field	Signal
3389	155		3390	-9833
3389.2	204		3390.2	-9695
3389.39	39		3390.39	-9673
3389.59	101		3390.59	-9718
3389.78	283		3390.78	-9824
3389.98	276		3390.98	-9880
3390.17	9		3391.17	-9719
3390.37	-189		3391.37	-9805
3390.56	-66		3391.56	-9870
3390.76	137		3391.76	-9705
3390.95	101		3391.95	-9731
3391.15	230		3392.15	-9940
3391.35	201		3392.35	-9719
3391.54	286		3392.54	-9504
3391.74	369		3392.74	-9551
3391.93	309		3392.93	-9996
3392.13	207		3393.13	-10011
3392.32	137		3393.32	-9957
3392.52	346		3393.52	-9906
3392.71	42		3393.71	-9790
3392.91	-137		3393.91	-9874
3393.11	10		3394.11	-9953
3393.3	7		3394.3	-9930
3393.5	110		3394.5	-10110
3393.69	278		3394.69	-10080
3393.89	180		3394.89	-9803
3394.08	-21		3395.08	-9812
3394.28	-114		3395.28	-9912
3394.47	-24		3395.47	-9783
3394.67	73		3395.67	-9727
3394.87	354		3395.87	-9498
3395.06	487		3396.06	-9633
3395.26	-84		3396.26	-9720
3395.45	-126		3396.45	-9670
3395.65	-51		3396.65	-9836
3395.84	135		3396.84	-9618
3396.04	195		3397.04	-9659
3396.23	203		3397.23	-9616
3396.43	117		3397.43	-9623
3396.62	406		3397.62	-9616
3396.82	406		3397.82	-9556
3397.02	229		3398.02	-9417
3397.21	242		3398.21	-9678
3397.41	113		3398.41	-9786
3397.6	374		3398.6	-9707
3397.8	416		3398.8	-9524
3397.99	333		3398.99	-9674
3398.19	151		3399.19	-9169
3398.38	192		3399.38	-9307
3398.58	319		3399.58	-9407
3398.78	460		3399.78	-9533
3398.97	237		3399.97	-9636
3399.17	260		3400.17	-9606
3399.36	446		3400.36	-9647
3399.56	586		3400.56	-9555
3399.75	453		3400.75	-9505
3399.95	429		3400.95	-9505
3400.14	321		3401.14	-9584
3400.34	278		3401.34	-9425
3400.53	279		3401.53	-9544
3400.73	336		3401.73	-9584
3400.93	170		3401.93	-9322
3401.12	373		3402.12	-9292
3401.32	305		3402.32	-9336
3401.51	182		3402.51	-9399
3401.71	254		3402.71	-9375
3401.9	431		3402.9	-9422
3402.1	319		3403.1	-9603
3402.29	231		3403.29	-9485
3402.49	173		3403.49	-9641
3402.69	270		3403.69	-9703
3402.88	534		3403.88	-9624
3403.08	192		3404.08	-9622
3403.27	146		3404.27	-9796
3403.47	154		3404.47	-9586
3403.66	161		3404.66	-9470
3403.86	295		3404.86	-9510
3404.05	204		3405.05	-9385
3404.25	251		3405.25	-9560
3404.44	95		3405.44	-9665
3404.64	155		3405.64	-9746
3404.84	206		3405.84	-9652
3405.03	178		3406.03	-9664
3405.23	361		3406.23	-9588
3405.42	85		3406.42	-9487
3405.62	82		3406.62	-9710
3405.81	190		3406.81	-9738
3406.01	-4		3407.01	-9586
3406.2	143		3407.2	-9695
3406.4	212		3407.4	-9901
3406.6	36		3407.6	-9820
3406.79	169		3407.79	-9713
3406.99	341		3407.99	-9663
3407.18	248		3408.18	-9577
3407.38	147		3408.38	-9626
3407.57	106		3408.57	-9718
3407.77	252		3408.77	-9667
3407.96	-25		3408.96	-9542
3408.16	-189		3409.16	-9620
3408.35	-185		3409.35	-9684
3408.55	-127		3409.55	-9624
3408.75	-82		3409.75	-9600
3408.94	101		3409.94	-9608
3409.14	-11		3410.14	-9660
3409.33	299		3410.33	-9647
3409.53	207		3410.53	-9488
3409.72	163		3410.72	-9481
3409.92	1		3410.92	-9579
3410.11	262		3411.11	-9700
3410.31	210		3411.31	-9632
3410.51	-71		3411.51	-9716
3410.7	117		3411.7	-9667
3410.9	-37		3411.9	-9656
3411.09	-87		3412.09	-9442
3411.29	245		3412.29	-9480
3411.48	186		3412.48	-9574
3411.68	165		3412.68	-9660
3411.87	114		3412.87	-9578
3412.07	93		3413.07	-9474
3412.26	186		3413.26	-9579
3412.46	321		3413.46	-9519
3412.66	178		3413.66	-9566
3412.85	310		3413.85	-9717
3413.05	189		3414.05	-9693
3413.24	80		3414.24	-9777
3413.44	22		3414.44	-9832
3413.63	6		3414.63	-9728
3413.83	191		3414.83	-9596
3414.02	218		3415.02	-9444
3414.22	207		3415.22	-9524
3414.42	315		3415.42	-9757
3414.61	155		3415.61	-9628
3414.81	-95		3415.81	-9664
3415	73		3416	-9595
3415.2	75		3416.2	-9398
3415.39	67		3416.39	-9478
3415.59	-36		3416.59	-9478
3415.78	6		3416.78	-9658
3415.98	60		3416.98	-9744
3416.18	151		3417.18	-9518
3416.37	36		3417.37	-9520
3416.57	-29		3417.57	-9556
3416.76	128		3417.76	-9627
3416.96	91		3417.96	-9654
3417.15	256		3418.15	-9645
3417.35	254		3418.35	-9710
3417.54	175		3418.54	-9647
3417.74	124		3418.74	-9539
3417.93	259		3418.93	-9578
3418.13	205		3419.13	-9616
3418.33	281		3419.33	-9468
3418.52	265		3419.52	-9446
3418.72	185		3419.72	-9488
3418.91	178		3419.91	-9380
3419.11	252		3420.11	-9385
3419.3	390		3420.3	-9603
3419.5	490		3420.5	-9619
3419.69	522		3420.69	-9570
3419.89	314		3420.89	-9524
3420.09	389		3421.09	-9640
3420.28	504		3421.28	-9707
3420.48	378		3421.48	-9577
3420.67	516		3421.67	-9456
3420.87	601		3421.87	-9582
3421.06	609		3422.06	-9193
3421.26	557		3422.26	-9327
3421.45	572		3422.45	-9175
3421.65	435		3422.65	-9120
3421.84	345		3422.84	-9116
3422.04	476		3423.04	-9268
3422.24	470		3423.24	-9467
3422.43	383		3423.43	-9465
3422.63	482		3423.63	-9462
3422.82	464		3423.82	-9373
3423.02	738		3424.02	-9412
3423.21	425		3424.21	-9407
3423.41	495		3424.41	-9283
3423.6	484		3424.6	-9229
3423.8	319		3424.8	-9319
3424	412		3425	-9388
3424.19	755		3425.19	-9491
3424.39	798		3425.39	-9425
3424.58	632		3425.58	-9319
3424.78	580		3425.78	-9410
3424.97	540		3425.97	-9451
3425.17	713		3426.17	-9325
3425.36	248		3426.36	-9335
3425.56	341		3426.56	-9614
3425.75	431		3426.75	-9708
3425.95	559		3426.95	-9502
3426.15	377		3427.15	-9290
3426.34	333		3427.34	-9242
3426.54	381		3427.54	-9264
3426.73	503		3427.73	-9341
3426.93	517		3427.93	-9200
3427.12	387		3428.12	-9189
3427.32	283		3428.32	-9385
3427.51	288		3428.51	-9314
3427.71	362		3428.71	-9244
3427.91	226		3428.91	-9180
3428.1	688		3429.1	-9429
3428.3	422		3429.3	-9034
3428.49	579		3429.49	-9333
3428.69	383		3429.69	-9152
3428.88	461		3429.88	-9356
3429.08	490		3430.08	-9288
3429.27	498		3430.27	-9357
3429.47	372		3430.47	-9159
3429.66	509		3430.66	-9257
3429.86	505		3430.86	-9293
3430.06	420		3431.06	-9369
3430.25	491		3431.25	-9489
3430.45	521		3431.45	-9374
3430.64	515		3431.64	-9044
3430.84	735		3431.84	-9117
3431.03	569		3432.03	-9087
3431.23	472		3432.23	-9475
3431.42	402		3432.42	-9442
3431.62	335		3432.62	-9327
3431.82	596		3432.82	-9205
3432.01	686		3433.01	-9210
3432.21	777		3433.21	-9354
3432.4	672		3433.4	-9319
3432.6	775		3433.6	-9168
3432.79	643		3433.79	-9154
3432.99	601		3433.99	-9126
3433.18	462		3434.18	-9054
3433.38	768		3434.38	-9213
3433.57	509		3434.57	-9229
3433.77	451		3434.77	-9239
3433.97	507		3434.97	-9111
3434.16	728		3435.16	-9192
3434.36	462		3435.36	-9183
3434.55	487		3435.55	-9100
3434.75	611		3435.75	-8959
3434.94	629		3435.94	-9112
3435.14	344		3436.14	-9426
3435.33	337		3436.33	-9254
3435.53	599		3436.53	-9335
3435.73	389		3436.73	-9266
3435.92	305		3436.92	-9069
3436.12	397		3437.12	-9038
3436.31	501		3437.31	-9259
3436.51	585		3437.51	-9278
3436.7	394		3437.7	-9325
3436.9	468		3437.9	-9321
3437.09	594		3438.09	-9420
3437.29	391		3438.29	-9534
3437.48	196		3438.48	-9477
3437.68	302		3438.68	-9431
3437.88	429		3438.88	-9338
3438.07	596		3439.07	-9323
3438.27	551		3439.27	-9220
3438.46	311		3439.46	-9315
3438.66	316		3439.66	-9301
3438.85	591		3439.85	-9222
3439.05	660		3440.05	-9155
3439.24	663		3440.24	-9341
3439.44	701		3440.44	-9204
3439.64	703		3440.64	-9355
3439.83	502		3440.83	-9179
3440.03	482		3441.03	-9207
3440.22	589		3441.22	-9147
3440.42	409		3441.42	-9130
3440.61	561		3441.61	-9194
3440.81	582		3441.81	-9235
3441	422		3442	-9183
3441.2	584		3442.2	-9088
3441.39	650		3442.39	-9123
3441.59	451		3442.59	-9234
3441.79	614		3442.79	-9120
3441.98	757		3442.98	-9105
3442.18	593		3443.18	-9138
3442.37	619		3443.37	-9182
3442.57	613		3443.57	-9172
3442.76	622		3443.76	-9211
3442.96	343		3443.96	-9402
3443.15	431		3444.15	-9490
3443.35	674		3444.35	-9283
3443.55	589		3444.55	-9172
3443.74	453		3444.74	-9277
3443.94	258		3444.94	-9356
3444.13	369		3445.13	-9385
3444.33	475		3445.33	-9497
3444.52	292		3445.52	-9511
3444.72	269		3445.72	-9461
3444.91	446		3445.91	-9089
3445.11	436		3446.11	-9043
3445.3	346		3446.3	-9180
3445.5	473		3446.5	-9302
3445.7	414		3446.7	-9147
3445.89	465		3446.89	-9152
3446.09	487		3447.09	-9113
3446.28	387		3447.28	-9115
3446.48	574		3447.48	-9215
3446.67	336		3447.67	-9342
3446.87	177		3447.87	-9418
3447.06	471		3448.06	-9241
3447.26	519		3448.26	-9031
3447.46	342		3448.46	-9100
3447.65	346		3448.65	-9303
3447.85	245		3448.85	-9064
3448.04	380		3449.04	-9192
3448.24	80		3449.24	-9293
3448.43	123		3449.43	-9150
3448.63	308		3449.63	-9307
3448.82	285		3449.82	-9260
3449.02	168		3450.02	-9524
3449.22	173		3450.22	-9280
3449.41	275		3450.41	-9206
3449.61	412		3450.61	-9363
3449.8	357		3450.8	-9368
3450	397		3451	-9451
3450.19	129		3451.19	-9385
3450.39	178		3451.39	-9168
3450.58	256		3451.58	-9293
3450.78	504		3451.78	-9374
3450.97	226		3451.97	-9553
3451.17	252		3452.17	-9539
3451.37	317		3452.37	-9439
3451.56	326		3452.56	-9401
3451.76	454		3452.76	-9525
3451.95	501		3452.95	-9570
3452.15	338		3453.15	-9512
3452.34	429		3453.34	-9499
3452.54	478		3453.54	-9599
3452.73	121		3453.73	-9584
3452.93	94		3453.93	-9550
3453.13	230		3454.13	-9710
3453.32	75		3454.32	-9564
3453.52	127		3454.52	-9621
3453.71	167		3454.71	-9661
3453.91	357		3454.91	-9713
3454.1	314		3455.1	-9419
3454.3	221		3455.3	-9390
3454.49	261		3455.49	-9546
3454.69	224		3455.69	-9623
3454.88	150		3455.88	-9726
3455.08	229		3456.08	-9705
3455.28	138		3456.28	-9546
3455.47	24		3456.47	-9515
3455.67	184		3456.67	-9353
3455.86	248		3456.86	-9553
3456.06	307		3457.06	-9557
3456.25	269		3457.25	-9701
3456.45	226		3457.45	-9628
3456.64	173		3457.64	-9400
3456.84	34		3457.84	-9485
3457.04	113		3458.04	-9574
3457.23	-53		3458.23	-9640
3457.43	125		3458.43	-9502
3457.62	361		3458.62	-9567
3457.82	322		3458.82	-9612
3458.01	214		3459.01	-9557
3458.21	24		3459.21	-9665
3458.4	-48		3459.4	-9612
3458.6	-156		3459.6	-9453
3458.79	15		3459.79	-9452
3458.99	199		3459.99	-9442
3459.19	-93		3460.19	-9682
3459.38	153		3460.38	-9500
3459.58	104		3460.58	-9625
3459.77	77		3460.77	-9610
3459.97	82		3460.97	-9690
3460.16	108		3461.16	-9724
3460.36	175		3461.36	-9814
3460.55	139		3461.55	-9686
3460.75	200		3461.75	-9613
3460.95	204		3461.95	-9597
3461.14	278		3462.14	-9696
3461.34	194		3462.34	-9735
3461.53	336		3462.53	-9785
3461.73	76		3462.73	-9621
3461.92	173		3462.92	-9561
3462.12	154		3463.12	-9377
3462.31	-80		3463.31	-9517
3462.51	-41		3463.51	-9715
3462.7	79		3463.7	-9734
3462.9	241		3463.9	-9457
3463.1	35		3464.1	-9485
3463.29	319		3464.29	-9608
3463.49	205		3464.49	-9665
3463.68	99		3464.68	-9716
3463.88	0		3464.88	-9470
3464.07	9		3465.07	-9448
3464.27	30		3465.27	-9611
3464.46	2		3465.46	-9623
3464.66	65		3465.66	-9676
3464.86	127		3465.86	-9755
3465.05	278		3466.05	-9771
3465.25	149		3466.25	-9687
3465.44	-117		3466.44	-9712
3465.64	59		3466.64	-9595
3465.83	54		3466.83	-9350
3466.03	-71		3467.03	-9570
3466.22	63		3467.22	-9550
3466.42	37		3467.42	-9671
3466.61	17		3467.61	-9729
3466.81	136		3467.81	-9707
3467.01	170		3468.01	-9867
3467.2	-25		3468.2	-9698
3467.4	-214		3468.4	-9668
3467.59	97		3468.59	-9677
3467.79	63		3468.79	-9632
3467.98	51		3468.98	-9320
3468.18	144		3469.18	-9366
3468.37	46		3469.37	-9491
3468.57	228		3469.57	-9769
3468.77	265		3469.77	-9654
3468.96	310		3469.96	-9558
3469.16	335		3470.16	-9543
3469.35	-6		3470.35	-9583
3469.55	186		3470.55	-9485
3469.74	159		3470.74	-9682
3469.94	160		3470.94	-9771
3470.13	-7		3471.13	-9750
3470.33	141		3471.33	-9650
3470.52	122		3471.52	-9860
3470.72	146		3471.72	-9703
3470.92	138		3471.92	-9546
3471.11	173		3472.11	-9590
3471.31	232		3472.31	-9662
3471.5	186		3472.5	-9688
3471.7	136		3472.7	-9821
3471.89	201		3472.89	-9806
3472.09	247		3473.09	-9646
3472.28	328		3473.28	-9275
3472.48	176		3473.48	-9394
3472.68	309		3473.68	-9386
3472.87	247		3473.87	-9526
3473.07	329		3474.07	-9454
3473.26	436		3474.26	-9410
3473.46	184		3474.46	-9299
3473.65	196		3474.65	-9191
3473.85	207		3474.85	-9282
3474.04	104		3475.04	-9540
3474.24	89		3475.24	-9477
3474.43	168		3475.43	-9491
3474.63	397		3475.63	-9413
3474.83	462		3475.83	-9391
3475.02	527		3476.02	-9504
3475.22	456		3476.22	-9599
3475.41	420		3476.41	-9630
3475.61	282		3476.61	-9514
3475.8	303		3476.8	-9455
3476	142		3477	-9443
3476.19	91		3477.19	-9432
3476.39	99		3477.39	-9416
3476.59	90		3477.59	-9615
3476.78	236		3477.78	-9615
3476.98	250		3477.98	-9493
3477.17	417		3478.17	-9475
3477.37	106		3478.37	-9635
3477.56	0		3478.56	-9617
3477.76	22		3478.76	-9369
3477.95	189		3478.95	-9377
3478.15	97		3479.15	-9465
3478.35	-5		3479.35	-9568
3478.54	-58		3479.54	-9597
3478.74	-42		3479.74	-9465
3478.93	2		3479.93	-9646
3479.13	147		3480.13	-9256
3479.32	-77		3480.32	-9355
3479.52	101		3480.52	-9379
3479.71	187		3480.71	-9231
3479.91	-72		3480.91	-9222
3480.1	-20		3481.1	-9263
3480.3	-210		3481.3	-9315
3480.5	-23		3481.5	-9160
3480.69	-85		3481.69	-9057
3480.89	-208		3481.89	-9072
3481.08	104		3482.08	-8846
3481.28	395		3482.28	-9178
3481.47	96		3482.47	-9082
3481.67	196		3482.67	-8828
3481.86	87		3482.86	-8621
3482.06	305		3483.06	-8569
3482.26	428		3483.26	-8365
3482.45	644		3483.45	-8131
3482.65	568		3483.65	-8175
3482.84	596		3483.84	-8026
3483.04	561		3484.04	-8028
3483.23	793		3484.23	-7775
3483.43	914		3484.43	-7834
3483.62	1007		3484.62	-7689
3483.82	1223		3484.82	-7598
3484.01	1134		3485.01	-7387
3484.21	1101		3485.21	-7300
3484.41	1253		3485.41	-7193
3484.6	1215		3485.6	-7029
3484.8	1351		3485.8	-6937
3484.99	1392		3485.99	-6988
3485.19	1502		3486.19	-6758
3485.38	1345		3486.38	-6548
3485.58	1676		3486.58	-6437
3485.77	1779		3486.77	-6032
3485.97	1945		3486.97	-5866
3486.17	1943		3487.17	-5588
3486.36	2304		3487.36	-5130
3486.56	2462		3487.56	-4710
3486.75	2806		3487.75	-4158
3486.95	3090		3487.95	-3626
3487.14	3672		3488.14	-3229
3487.34	4098		3488.34	-2257
3487.53	4614		3488.53	-1650
3487.73	5303		3488.73	-1030
3487.92	5344		3488.92	-634
3488.12	6039		3489.12	-226
3488.32	6492		3489.32	325
3488.51	7015		3489.51	639
3488.71	7296		3489.71	824
3488.9	7845		3489.9	1045
3489.1	8124		3490.1	1210
3489.29	8451		3490.29	1098
3489.49	8495		3490.49	698
3489.68	8528		3490.68	620
3489.88	8580		3490.88	415
3490.08	8559		3491.08	-450
3490.27	8412		3491.27	-992
3490.47	7927		3491.47	-1884
3490.66	7483		3491.66	-2476
3490.86	6918		3491.86	-3378
3491.05	6359		3492.05	-4261
3491.25	5482		3492.25	-5054
3491.44	4444		3492.44	-6975
3491.64	3885		3492.64	-7960
3491.83	2874		3492.83	-9044
3492.03	2255		3493.03	-9895
3492.23	1030		3493.23	-10853
3492.42	576		3493.42	-11635
3492.62	-463		3493.62	-12479
3492.81	-998		3493.81	-13722
3493.01	-1936		3494.01	-14308
3493.2	-2297		3494.2	-14975
3493.4	-3233		3494.4	-15428
3493.59	-3447		3494.59	-15816
3493.79	-3882		3494.79	-16263
3493.99	-4343		3494.99	-16254
3494.18	-4401		3495.18	-16461
3494.38	-4514		3495.38	-16457
3494.57	-4727		3495.57	-16751
3494.77	-4657		3495.77	-16732
3494.96	-4672		3495.96	-16771
3495.16	-4475		3496.16	-16712
3495.35	-4579		3496.35	-16764
3495.55	-4319		3496.55	-16746
3495.74	-4298		3496.74	-17067
3495.94	-4556		3496.94	-17278
3496.14	-4692		3497.14	-17038
3496.33	-4857		3497.33	-16892
3496.53	-4937		3497.53	-17207
3496.72	-4954		3497.72	-17298
3496.92	-5032		3497.92	-17535
3497.11	-5188		3498.11	-17498
3497.31	-5312		3498.31	-17567
3497.5	-5638		3498.5	-17584
3497.7	-5534		3498.7	-17649
3497.9	-5602		3498.9	-17593
3498.09	-5744		3499.09	-17550
3498.29	-5617		3499.29	-16917
3498.48	-5513		3499.48	-16964
3498.68	-5424		3499.68	-16672
3498.87	-5404		3499.87	-16771
3499.07	-5238		3500.07	-16195
3499.26	-4980		3500.26	-15836
3499.46	-4969		3500.46	-15626
3499.65	-4742		3500.65	-15120
3499.85	-4050		3500.85	-14878
3500.05	-3960		3501.05	-14479
3500.24	-3730		3501.24	-14195
3500.44	-3319		3501.44	-13836
3500.63	-3137		3501.63	-13690
3500.83	-2779		3501.83	-13504
3501.02	-2486		3502.02	-13012
3501.22	-2507		3502.22	-12715
3501.41	-2261		3502.41	-12440
3501.61	-1628		3502.61	-12485
3501.81	-1509		3502.81	-12510
3502	-1604		3503	-12292
3502.2	-1290		3503.2	-11899
3502.39	-1292		3503.39	-12087
3502.59	-1320		3503.59	-11904
3502.78	-1447		3503.78	-11970
3502.98	-1375		3503.98	-11750
3503.17	-1127		3504.17	-11593
3503.37	-1251		3504.37	-11565
3503.57	-996		3504.57	-11720
3503.76	-928		3504.76	-11645
3503.96	-959		3504.96	-11654
3504.15	-754		3505.15	-11386
3504.35	-622		3505.35	-11206
3504.54	-789		3505.54	-11303
3504.74	-761		3505.74	-11247
3504.93	-618		3505.93	-11150
3505.13	-665		3506.13	-11063
3505.32	-601		3506.32	-10888
3505.52	-834		3506.52	-10810
3505.72	-495		3506.72	-10812
3505.91	-548		3506.91	-10913
3506.11	-469		3507.11	-10690
3506.3	-111		3507.3	-10513
3506.5	-152		3507.5	-10446
3506.69	-98		3507.69	-10290
3506.89	-96		3507.89	-10502
3507.08	-162		3508.08	-10433
3507.28	-347		3508.28	-10598
3507.48	-159		3508.48	-10765
3507.67	-89		3508.67	-10711
3507.87	-266		3508.87	-10487
3508.06	-233		3509.06	-10439
3508.26	-197		3509.26	-10456
3508.45	-123		3509.45	-10561
3508.65	112		3509.65	-10554
3508.84	155		3509.84	-10583
3509.04	-68		3510.04	-10555
3509.23	-216		3510.23	-10416
3509.43	-11		3510.43	-10643
3509.63	-48		3510.63	-10507
3509.82	-16		3510.82	-10425
3510.02	-108		3511.02	-10213
3510.21	101		3511.21	-10294
3510.41	31		3511.41	-10190
3510.6	0		3511.6	-10471
3510.8	-184		3511.8	-10299
3510.99	-62		3511.99	-10126
3511.19	6		3512.19	-10143
3511.39	208		3512.39	-10278
3511.58	150		3512.58	-10441
3511.78	258		3512.78	-10223
3511.97	144		3512.97	-10140
3512.17	61		3513.17	-10171
3512.36	289		3513.36	-10072
3512.56	214		3513.56	-10160
3512.75	-92		3513.75	-10174
3512.95	-257		3513.95	-10136
3513.14	-205		3514.14	-10105
3513.34	-79		3514.34	-10204
3513.54	-75		3514.54	-10076
3513.73	-150		3514.73	-10112
3513.93	-96		3514.93	-9896
3514.12	69		3515.12	-10054
3514.32	-225		3515.32	-10039
3514.51	-80		3515.51	-9994
3514.71	-89		3515.71	-10041
3514.9	-146		3515.9	-10118
3515.1	-115		3516.1	-10037
3515.3	-192		3516.3	-9997
3515.49	-194		3516.49	-10264
3515.69	-23		3516.69	-10071
3515.88	3		3516.88	-10061
3516.08	-112		3517.08	-9915
3516.27	0		3517.27	-9819
3516.47	3		3517.47	-9680
3516.66	-52		3517.66	-9721
3516.86	-146		3517.86	-9783
3517.05	52		3518.05	-9795
3517.25	195		3518.25	-9936
3517.45	103		3518.45	-9946
3517.64	22		3518.64	-9936
3517.84	-67		3518.84	-9993
3518.03	44		3519.03	-10017
3518.23	63		3519.23	-9741
3518.42	88		3519.42	-9641
3518.62	-5		3519.62	-9693
3518.81	25		3519.81	-9760
3519.01	-148		3520.01	-9870
3519.21	61		3520.21	-9722
3519.4	-158		3520.4	-9668
3519.6	-63		3520.6	-9738
3519.79	-330		3520.79	-9643
3519.99	-2		3520.99	-9412
3520.18	-100		3521.18	-9712
3520.38	211		3521.38	-9710
3520.57	194		3521.57	-9645
3520.77	153		3521.77	-9640
3520.96	169		3521.96	-9804
3521.16	16		3522.16	-9861
3521.36	-8		3522.36	-9978
3521.55	34		3522.55	-9886
3521.75	55		3522.75	-9877
3521.94	94		3522.94	-10079
3522.14	161		3523.14	-10010
3522.33	189		3523.33	-9919
3522.53	243		3523.53	-9819
3522.72	58		3523.72	-9789
3522.92	205		3523.92	-9796
3523.12	32		3524.12	-10008
3523.31	-9		3524.31	-9907
3523.51	-67		3524.51	-9879
3523.7	-30		3524.7	-9815
3523.9	-36		3524.9	-9832
3524.09	-60		3525.09	-9981
3524.29	-10		3525.29	-9803
3524.48	-8		3525.48	-9850
3524.68	-93		3525.68	-9683
3524.87	-17		3525.87	-9793
3525.07	108		3526.07	-9872
3525.27	183		3526.27	-9966
3525.46	-54		3526.46	-9882
3525.66	-30		3526.66	-9694
3525.85	-217		3526.85	-9786
3526.05	-329		3527.05	-9621
3526.24	-203		3527.24	-9769
3526.44	20		3527.44	-9939
3526.63	-60		3527.63	-9989
3526.83	-59		3527.83	-9890
3527.03	-244		3528.03	-9811
3527.22	48		3528.22	-9894
3527.42	38		3528.42	-10003
3527.61	-88		3528.61	-9892
3527.81	-227		3528.81	-9981
3528	-285		3529	-9997
3528.2	97		3529.2	-10088
3528.39	46		3529.39	-9910
3528.59	-148		3529.59	-9709
3528.78	0		3529.78	-9591
3528.98	-193		3529.98	-9804
3529.18	-97		3530.18	-9750
3529.37	-134		3530.37	-9831
3529.57	-25		3530.57	-9909
3529.76	-26		3530.76	-10027
3529.96	193		3530.96	-9989
3530.15	-41		3531.15	-10052
3530.35	-120		3531.35	-10223
3530.54	-225		3531.54	-10365
3530.74	-151		3531.74	-10078
3530.94	25		3531.94	-9976
3531.13	-236		3532.13	-9843
3531.33	-186		3532.33	-9906
3531.52	-147		3532.52	-9809
3531.72	-168		3532.72	-9799
3531.91	-263		3532.91	-9569
3532.11	-102		3533.11	-9680
3532.3	-229		3533.3	-9917
3532.5	-47		3533.5	-10054
3532.7	-239		3533.7	-10045
3532.89	36		3533.89	-9900
3533.09	77		3534.09	-9938
3533.28	-34		3534.28	-9977
3533.48	3		3534.48	-9907
3533.67	125		3534.67	-9783
3533.87	-51		3534.87	-9939
3534.06	-137		3535.06	-9872
3534.26	25		3535.26	-9766
3534.45	192		3535.45	-9722
3534.65	196		3535.65	-9723
3534.85	-121		3535.85	-9768
3535.04	26		3536.04	-9941
3535.24	-42		3536.24	-9970
3535.43	-101		3536.43	-9929
3535.63	15		3536.63	-9929
3535.82	181		3536.82	-9889
3536.02	-38		3537.02	-9908
3536.21	42		3537.21	-10022
3536.41	-27		3537.41	-10001
3536.61	-194		3537.61	-9929
3536.8	28		3537.8	-9715
3537	-51		3538	-9737
3537.19	-121		3538.19	-9893
3537.39	-102		3538.39	-9971
3537.58	-119		3538.58	-9963
3537.78	-269		3538.78	-10032
3537.97	-281		3538.97	-9919
3538.17	-259		3539.17	-9819
3538.36	-342		3539.36	-9663
3538.56	-87		3539.56	-9643
3538.76	83		3539.76	-9738
3538.95	117		3539.95	-9747
3539.15	-112		3540.15	-9705
3539.34	-229		3540.34	-9949
3539.54	-256		3540.54	-10027
3539.73	-230		3540.73	-9981
3539.93	-77		3540.93	-9768
3540.12	-49		3541.12	-9751
3540.32	-99		3541.32	-9689
3540.52	-119		3541.52	-9655
3540.71	-226		3541.71	-9802
3540.91	-80		3541.91	-9736
3541.1	-134		3542.1	-9871
3541.3	10		3542.3	-9756
3541.49	338		3542.49	-9834
3541.69	286		3542.69	-10160
3541.88	-41		3542.88	-10031
3542.08	-162		3543.08	-9876
3542.27	-3		3543.27	-9861
3542.47	125		3543.47	-9869
3542.67	55		3543.67	-9879
3542.86	-7		3543.86	-9948
3543.06	140		3544.06	-10129
3543.25	-56		3544.25	-10102
3543.45	-326		3544.45	-9803
3543.64	-256		3544.64	-9821
3543.84	-188		3544.84	-9999
3544.03	-130		3545.03	-10020
3544.23	-24		3545.23	-10055
3544.43	28		3545.43	-9916
3544.62	-169		3545.62	-9686
3544.82	-299		3545.82	-9741
3545.01	-375		3546.01	-9836
3545.21	-170		3546.21	-9962
3545.4	-315		3546.4	-9860
3545.6	-503		3546.6	-9695
3545.79	-312		3546.79	-9825
3545.99	-225		3546.99	-9777
3546.18	-72		3547.18	-9876
3546.38	-242		3547.38	-10042
3546.58	-200		3547.58	-9855
3546.77	-170		3547.77	-9889
3546.97	-11		3547.97	-9885
3547.16	-151		3548.16	-9973
3547.36	-264		3548.36	-9951
3547.55	-297		3548.55	-10030
3547.75	-317		3548.75	-10108
3547.94	-108		3548.94	-9878
3548.14	40		3549.14	-9869
3548.34	47		3549.34	-9704
3548.53	-211		3549.53	-9816
3548.73	36		3549.73	-9676
3548.92	-175		3549.92	-9710
3549.12	-245		3550.12	-9732
3549.31	-312		3550.31	-9884
3549.51	-320		3550.51	-9917
3549.7	-209		3550.7	-9793
3549.9	-378		3550.9	-9893
3550.09	-239		3551.09	-9957
3550.29	-237		3551.29	-9973
3550.49	51		3551.49	-9936
3550.68	-228		3551.68	-10003
3550.88	-152		3551.88	-10101
3551.07	-133		3552.07	-10110
3551.27	39		3552.27	-9903
3551.46	-168		3552.46	-10025
3551.66	-405		3552.66	-10016
3551.85	-319		3552.85	-10235
3552.05	-145		3553.05	-10125
3552.25	-131		3553.25	-10048
3552.44	-240		3553.44	-10108
3552.64	-69		3553.64	-10022
3552.83	-268		3553.83	-9912
3553.03	-308		3554.03	-9904
3553.22	-225		3554.22	-10104
3553.42	-107		3554.42	-9847
3553.61	-113		3554.61	-9924
3553.81	-248		3554.81	-9885
3554	-280		3555	-9775
3554.2	-186		3555.2	-9711
3554.4	-49		3555.4	-9866
3554.59	-170		3555.59	-9733
3554.79	-262		3555.79	-9717
3554.98	-335		3555.98	-9829
3555.18	-285		3556.18	-9827
3555.37	-317		3556.37	-9933
3555.57	-507		3556.57	-10017
3555.76	-255		3556.76	-10106
3555.96	-212		3556.96	-10034
3556.16	-455		3557.16	-10159
3556.35	-352		3557.35	-10283
3556.55	-375		3557.55	-10332
3556.74	-306		3557.74	-10139
3556.94	-367		3557.94	-9926
3557.13	-185		3558.13	-10109
3557.33	-314		3558.33	-10018
3557.52	-311		3558.52	-9968
3557.72	-291		3558.72	-10001
3557.91	-204		3558.91	-10066
3558.11	-85		3559.11	-9918
3558.31	-148		3559.31	-9897
3558.5	-142		3559.5	-9852
3558.7	-285		3559.7	-10107
3558.89	-228		3559.89	-9881
3559.09	-316		3560.09	-9886
3559.28	-459		3560.28	-10237
3559.48	-34		3560.48	-10151
3559.67	-15		3560.67	-10060
3559.87	-393		3560.87	-10067
3560.07	-181		3561.07	-9964
3560.26	-372		3561.26	-10038
3560.46	-462		3561.46	-10043
3560.65	-228		3561.65	-9971
3560.85	-103		3561.85	-9966
3561.04	-102		3562.04	-10053
3561.24	-142		3562.24	-10095
3561.43	-248		3562.43	-10039
3561.63	-211		3562.63	-10033
3561.82	-220		3562.82	-9957
3562.02	-160		3563.02	-9988
3562.22	-334		3563.22	-10126
3562.41	-115		3563.41	-10134
3562.61	-307		3563.61	-9985
3562.8	-256		3563.8	-9929
3563	-197		3564	-10017
3563.19	-190		3564.19	-10029
3563.39	-148		3564.39	-10023
3563.58	-278		3564.58	-10039
3563.78	-160		3564.78	-9924
3563.98	-283		3564.98	-9963
3564.17	-278		3565.17	-10016
3564.37	-125		3565.37	-10007
3564.56	-60		3565.56	-9868
3564.76	-189		3565.76	-9683
3564.95	-136		3565.95	-9878
3565.15	-253		3566.15	-10249
3565.34	-144		3566.34	-10169
3565.54	-307		3566.54	-10171
3565.74	-379		3566.74	-10139
3565.93	-375		3566.93	-10058
3566.13	-228		3567.13	-9985
3566.32	-328		3567.32	-10127
3566.52	-405		3567.52	-9999
3566.71	-522		3567.71	-9978
3566.91	-347		3567.91	-10039
3567.1	-228		3568.1	-10153
3567.3	-177		3568.3	-9858
3567.49	-124		3568.49	-9889
3567.69	-79		3568.69	-9886
3567.89	-393		3568.89	-9877
3568.08	-149		3569.08	-9987
3568.28	-352		3569.28	-9872
3568.47	-370		3569.47	-9858
3568.67	-348		3569.67	-10074
3568.86	-205		3569.86	-10097
3569.06	-182		3570.06	-9963
3569.25	-279		3570.25	-10059
3569.45	-150		3570.45	-10005
3569.65	-167		3570.65	-9994
3569.84	-127		3570.84	-9878
3570.04	-258		3571.04	-9829
3570.23	-409		3571.23	-9798
3570.43	-420		3571.43	-9802
3570.62	-151		3571.62	-9869
3570.82	-238		3571.82	-9980
3571.01	-145		3572.01	-9932
3571.21	-121		3572.21	-9706
3571.4	-76		3572.4	-9609
3571.6	-371		3572.6	-9690
3571.8	-149		3572.8	-9922
3571.99	-137		3572.99	-9934
3572.19	-43		3573.19	-9959
3572.38	-221		3573.38	-10016
3572.58	-418		3573.58	-9933
3572.77	-306		3573.77	-10016
3572.97	-371		3573.97	-9977
3573.16	-421		3574.16	-9778
3573.36	-136		3574.36	-9902
3573.56	-83		3574.56	-9696
3573.75	-104		3574.75	-9787
3573.95	-263		3574.95	-9618
3574.14	-27		3575.14	-9725
3574.34	11		3575.34	-9727
3574.53	112		3575.53	-9757
3574.73	-117		3575.73	-9872
3574.92	-157		3575.92	-10004
3575.12	-41		3576.12	-9919
3575.31	-147		3576.31	-9914
3575.51	-293		3576.51	-9886
3575.71	-154		3576.71	-9929
3575.9	-119		3576.9	-9880
3576.1	-239		3577.1	-10209
3576.29	-24		3577.29	-9996
3576.49	0		3577.49	-9724
3576.68	-126		3577.68	-9954
3576.88	-60		3577.88	-9888
3577.07	-256		3578.07	-9944
3577.27	-390		3578.27	-9995
3577.47	-172		3578.47	-9884
3577.66	-123		3578.66	-9626
3577.86	-297		3578.86	-9914
3578.05	-292		3579.05	-9813
3578.25	-369		3579.25	-9834
3578.44	-146		3579.44	-9883
3578.64	-61		3579.64	-9913
3578.83	-251		3579.83	-9882
3579.03	-407		3580.03	-9859
3579.22	-164		3580.22	-9804
3579.42	-164		3580.42	-9705
3579.62	-329		3580.62	-9622
3579.81	-124		3580.81	-9793
3580.01	-362		3581.01	-9918
3580.2	-164		3581.2	-9924
3580.4	-271		3581.4	-9850
3580.59	-325		3581.59	-9880
3580.79	-496		3581.79	-9806
3580.98	-211		3581.98	-9566
3581.18	-111		3582.18	-9810
3581.38	-53		3582.38	-9719
3581.57	-203		3582.57	-9709
3581.77	-278		3582.77	-9763
3581.96	-121		3582.96	-9943
3582.16	44		3583.16	-9725
3582.35	-82		3583.35	-9860
3582.55	-54		3583.55	-9854
3582.74	-86		3583.74	-9782
3582.94	-20		3583.94	-9782
3583.13	126		3584.13	-9761
3583.33	-10		3584.33	-9674
3583.53	21		3584.53	-9771
3583.72	-105		3584.72	-9768
3583.92	8		3584.92	-9754
3584.11	31		3585.11	-9972
3584.31	-23		3585.31	-9827
3584.5	-164		3585.5	-9618
3584.7	-114		3585.7	-9694
3584.89	-255		3585.89	-9689
3585.09	-51		3586.09	-9810
3585.29	-196		3586.29	-9982
3585.48	-136		3586.48	-9718
3585.68	-82		3586.68	-9873
3585.87	33		3586.87	-10046
3586.07	-470		3587.07	-9885
3586.26	-283		3587.26	-9915
3586.46	-248		3587.46	-9967
3586.65	-288		3587.65	-9997
3586.85	-137		3587.85	-9904
3587.05	-269		3588.05	-9780
3587.24	-276		3588.24	-9709
3587.44	-346		3588.44	-9697
3587.63	-209		3588.63	-9832
3587.83	-318		3588.83	-9885
3588.02	-315		3589.02	-9955
3588.22	-216		3589.22	-10014
3588.41	-351		3589.41	-10109
3588.61	-307		3589.61	-9866
3588.8	-388		3589.8	-9907
3589	-136		3590	-9979
