# Supplementary material for: Mechanoradicals in tensed tendon collagen as a source of oxidative stress
Source: Nat Commun. 2020 May 8;11:2315. doi: 10.1038/s41467-020-15567-4 (PMC7210969; doi:10.1038/s41467-020-15567-4)
Supplement: Supplementary file 4 — Source Data [file 41467_2020_15567_MOESM4_ESM.zip › Fig_S3b.xlsx]

## Sheet: Sheet1
no stress			crushed			simulation
Field	Signal		Field	Signal		Field	Signal
3285.1	-573.856		3285	-658.349		3285	168
3285.3	-201.621		3285.2	-938.747		3285.2	171
3285.49	-508.385		3285.39	-802.144		3285.39	172
3285.69	-747.149		3285.59	-1013.54		3285.59	174
3285.88	-1018.91		3285.78	-161.939		3285.78	176
3286.08	-1194.68		3285.98	-872.337		3285.98	180
3286.27	-1569.44		3286.17	-1628.73		3286.17	184
3286.47	-1599.21		3286.37	-355.132		3286.37	188
3286.66	-1750.97		3286.56	413.471		3286.56	190
3286.86	-2326.74		3286.76	-444.927		3286.76	193
3287.05	-2369.5		3286.95	87.6758		3286.95	196
3287.25	-2081.26		3287.15	-727.722		3287.15	198
3287.45	-2010.03		3287.35	-60.1192		3287.35	202
3287.64	-2248.79		3287.54	-551.517		3287.54	204
3287.84	-2134.56		3287.74	-289.914		3287.74	207
3288.03	-2263.31		3287.93	-906.312		3287.93	210
3288.23	-1929.08		3288.13	-664.709		3288.13	214
3288.42	-1792.84		3288.32	998.893		3288.32	217
3288.62	-1717.61		3288.52	364.496		3288.52	220
3288.81	-1455.37		3288.71	-1548.9		3288.71	224
3289.01	-1218.14		3288.91	60.7006		3288.91	227
3289.21	-1041.9		3289.11	420.303		3289.11	230
3289.4	-1228.66		3289.3	390.906		3289.3	233
3289.6	-1413.43		3289.5	-610.492		3289.5	235
3289.79	-662.192		3289.69	-293.889		3289.69	239
3289.99	-763.957		3289.89	561.713		3289.89	242
3290.18	-440.721		3290.08	-187.685		3290.08	246
3290.38	-472.485		3290.28	-526.082		3290.28	249
3290.57	-292.25		3290.47	9.52047		3290.47	253
3290.77	-424.014		3290.67	65.1229		3290.67	256
3290.97	86.2215		3290.87	918.725		3290.87	261
3291.16	-56.5428		3291.06	1000.33		3291.06	265
3291.36	221.693		3291.26	142.93		3291.26	268
3291.55	131.929		3291.45	-427.467		3291.45	272
3291.75	211.164		3291.65	491.135		3291.65	275
3291.94	167.4		3291.84	525.738		3291.84	280
3292.14	292.636		3292.04	-185.66		3292.04	284
3292.33	-43.1288		3292.23	341.943		3292.23	288
3292.53	-234.893		3292.43	803.545		3292.43	293
3292.72	-234.657		3292.62	258.148		3292.62	296
3292.92	174.578		3292.82	517.75		3292.82	301
3293.12	195.814		3293.02	-92.6473		3293.02	305
3293.31	312.05		3293.21	-75.0448		3293.21	309
3293.51	-33.7148		3293.41	-150.442		3293.41	313
3293.7	-101.471		3293.6	1441.16		3293.6	317
3293.9	-126.236		3293.8	54.7626		3293.8	321
3294.09	-0.0327448		3293.99	486.365		3293.99	326
3294.29	0.0283181		3294.19	993.968		3294.19	330
3294.48	-175.737		3294.38	347.57		3294.38	333
3294.68	-64.4737		3294.58	627.173		3294.58	338
3294.88	-46.2105		3294.78	-1780.22		3294.78	343
3295.07	-134.947		3294.97	991.378		3294.97	347
3295.27	-409.684		3295.17	897.98		3295.17	353
3295.46	-29.4211		3295.36	707.582		3295.36	358
3295.66	48.8421		3295.56	1414.18		3295.56	364
3295.85	-153.895		3295.75	562.787		3295.75	369
3296.05	-280.632		3295.95	-113.61		3295.95	374
3296.24	-90.3684		3296.14	226.992		3296.14	380
3296.44	-258.105		3296.34	873.595		3296.34	385
3296.63	41.1579		3296.53	91.1974		3296.53	391
3296.83	41.4211		3296.73	207.8		3296.73	399
3297.03	-60.3158		3296.93	246.402		3296.93	404
3297.22	-325.053		3297.12	1229		3297.12	408
3297.42	-259.789		3297.32	1396.61		3297.32	414
3297.61	108.474		3297.51	586.21		3297.51	420
3297.81	-262.263		3297.71	217.812		3297.71	426
3298	-3.47531e-05		3297.9	399.415		3297.9	432
3298.2	-11.0002		3298.1	1130.02		3298.1	437
3298.39	3.99969		3298.29	336.62		3298.29	444
3298.59	107		3298.49	847.222		3298.49	450
3298.79	205.999		3298.69	827.825		3298.69	455
3298.98	-74.0008		3298.88	1477.43		3298.88	461
3299.18	-416.001		3299.08	110.03		3299.08	466
3299.37	-73.0011		3299.27	962.632		3299.27	473
3299.57	137.002		3299.47	364.235		3299.47	481
3299.76	6.00169		3299.66	1359.84		3299.66	488
3299.96	-211.998		3299.86	757.44		3299.86	496
3300.15	-145.999		3300.05	1663.04		3300.05	502
3300.35	447.001		3300.25	331.645		3300.25	511
3300.54	217.001		3300.44	972.247		3300.44	518
3300.74	-270.999		3300.64	1068.85		3300.64	524
3300.94	-109.999		3300.84	1085.45		3300.84	533
3301.13	-251.999		3301.03	585.054		3301.03	540
3301.33	-77.9995		3301.23	1485.66		3301.23	548
3301.52	-150		3301.42	1698.26		3301.42	556
3301.72	-146		3301.62	591.862		3301.62	564
3301.91	0.000281889		3301.81	1525.46		3301.81	571
3302.11	-89.4445		3302.01	1447.07		3302.01	580
3302.3	6.11107		3302.2	1335.67		3302.2	588
3302.5	-52.3334		3302.4	1304.27		3302.4	595
3302.7	13.2221		3302.6	1528.87		3302.6	603
3302.89	329.778		3302.79	397.477		3302.79	611
3303.09	217.333		3302.99	1277.08		3302.99	620
3303.28	45.8888		3303.18	1106.68		3303.18	630
3303.48	228.444		3303.38	1393.28		3303.38	637
3303.67	430		3303.57	2157.89		3303.57	647
3303.87	306.555		3303.77	1594.49		3303.77	657
3304.06	-267.889		3303.96	1065.09		3303.96	668
3304.26	149.666		3304.16	1388.69		3304.16	677
3304.45	439.222		3304.35	1291.3		3304.35	688
3304.65	277.778		3304.55	889.899		3304.55	697
3304.85	284.333		3304.75	1191.5		3304.75	710
3305.04	598.889		3304.94	2019.1		3304.94	720
3305.24	488.452		3305.14	948.707		3305.14	731
3305.43	113.008		3305.33	1387.31		3305.33	742
3305.63	386.563		3305.53	1238.91		3305.53	753
3305.82	291.119		3305.72	2892.51		3305.72	764
3306.02	342.674		3305.92	1206.12		3305.92	775
3306.21	416.23		3306.11	1691.72		3306.11	786
3306.41	646.785		3306.31	87.3214		3306.31	797
3306.61	416.341		3306.51	1922.92		3306.51	809
3306.8	275.896		3306.7	1988.53		3306.7	821
3307	430.452		3306.9	2491.13		3306.9	833
3307.19	801.007		3307.09	1626.73		3307.09	844
3307.39	734.563		3307.29	1628.33		3307.29	856
3307.58	777.119		3307.48	2245.94		3307.48	871
3307.78	734.674		3307.68	1344.54		3307.68	884
3307.97	426.23		3307.87	2133.14		3307.87	898
3308.17	524.785		3308.07	2382.74		3308.07	912
3308.36	706.341		3308.26	1677.35		3308.26	926
3308.56	833.896		3308.46	1153.95		3308.46	942
3308.76	1014.45		3308.66	1734.55		3308.66	956
3308.95	1036.01		3308.85	1250.15		3308.85	971
3309.15	621.563		3309.05	2178.76		3309.05	987
3309.34	826.118		3309.24	1783.36		3309.24	1001
3309.54	876.674		3309.44	2287.96		3309.44	1016
3309.73	956.229		3309.63	1757.56		3309.63	1033
3309.93	673.785		3309.83	2595.17		3309.83	1048
3310.12	717.34		3310.02	1490.77		3310.02	1065
3310.32	618.896		3310.22	2186.37		3310.22	1080
3310.52	496.452		3310.42	1877.97		3310.42	1096
3310.71	862.007		3310.61	1326.58		3310.61	1115
3310.91	828.571		3310.81	1176.18		3310.81	1133
3311.1	1218.13		3311	1727.78		3311	1153
3311.3	1105.68		3311.2	2282.38		3311.2	1173
3311.49	1095.24		3311.39	2833.99		3311.39	1194
3311.69	939.793		3311.59	1945.59		3311.59	1214
3311.88	729.348		3311.78	1802.19		3311.78	1234
3312.08	1012.9		3311.98	1608.79		3311.98	1255
3312.28	947.459		3312.18	2526.4		3312.18	1276
3312.47	977.015		3312.37	2523		3312.37	1297
3312.67	1021.57		3312.57	2784.6		3312.57	1319
3312.86	1098.13		3312.76	1922.2		3312.76	1342
3313.06	1057.68		3312.96	2596.81		3312.96	1364
3313.25	1059.24		3313.15	1178.41		3313.15	1388
3313.45	1349.79		3313.35	2381.01		3313.35	1414
3313.64	1020.35		3313.54	2736.61		3313.54	1441
3313.84	1465.9		3313.74	3019.22		3313.74	1466
3314.03	1571.46		3313.93	2748.82		3313.93	1494
3314.23	1265.01		3314.13	2202.42		3314.13	1522
3314.43	1267.57		3314.33	2400.02		3314.33	1551
3314.62	1112.13		3314.52	3552.63		3314.52	1579
3314.82	1061.68		3314.72	2509.23		3314.72	1609
3315.01	1297.24		3314.91	1967.83		3314.91	1640
3315.21	1612.79		3315.11	3029.43		3315.11	1674
3315.4	1392.35		3315.3	3310.04		3315.3	1712
3315.6	1086.9		3315.5	3349.64		3315.5	1748
3315.79	1396.46		3315.69	2403.24		3315.69	1784
3315.99	1508.01		3315.89	4018.84		3315.89	1822
3316.18	1125.57		3316.09	2989.45		3316.09	1859
3316.38	1252.13		3316.28	3194.05		3316.28	1903
3316.58	1392.69		3316.48	4012.65		3316.48	1948
3316.77	1396.24		3316.67	2935.25		3316.67	1996
3316.97	1491.8		3316.87	3311.86		3316.87	2047
3317.16	1188.36		3317.06	3199.46		3317.06	2097
3317.36	1365.91		3317.26	3915.06		3317.26	2149
3317.55	1653.47		3317.45	4096.66		3317.45	2200
3317.75	1094.02		3317.65	2675.27		3317.65	2255
3317.94	1431.58		3317.84	3543.87		3317.84	2311
3318.14	1298.13		3318.04	4980.47		3318.04	2368
3318.34	1518.69		3318.24	3850.07		3318.24	2427
3318.53	1650.24		3318.43	3378.68		3318.43	2489
3318.73	1444.8		3318.63	3415.28		3318.63	2554
3318.92	1591.36		3318.82	4787.88		3318.82	2621
3319.12	1550.91		3319.02	4086.48		3319.02	2694
3319.31	1801.47		3319.21	3384.09		3319.21	2766
3319.51	1453.02		3319.41	4263.69		3319.41	2842
3319.7	1311.58		3319.6	3895.29		3319.6	2918
3319.9	1443.13		3319.8	4649.89		3319.8	2997
3320.1	1433.69		3320	4775.5		3320	3079
3320.29	1223.24		3320.19	4479.1		3320.19	3166
3320.49	1367.8		3320.39	4292.7		3320.39	3256
3320.68	1787.36		3320.58	4894.3		3320.58	3351
3320.88	1493.91		3320.78	4818.9		3320.78	3450
3321.07	1345.47		3320.97	5546.51		3320.97	3553
3321.27	1312.02		3321.17	5026.11		3321.17	3662
3321.46	1468.58		3321.36	5907.71		3321.36	3775
3321.66	1482.13		3321.56	4926.31		3321.56	3894
3321.85	1419.69		3321.75	5283.92		3321.75	4018
3322.05	1690.24		3321.95	5306.52		3321.95	4147
3322.25	1188.81		3322.15	6078.12		3322.15	4282
3322.44	1384.36		3322.34	5800.72		3322.34	4424
3322.64	1445.92		3322.54	6252.33		3322.54	4571
3322.83	1200.47		3322.73	5894.93		3322.73	4725
3323.03	1639.03		3322.93	5636.53		3322.93	4886
3323.22	1349.59		3323.12	7158.13		3323.12	5053
3323.42	1279.14		3323.32	7332.74		3323.32	5227
3323.61	1354.7		3323.51	7066.34		3323.51	5409
3323.81	1354.25		3323.71	6264.94		3323.71	5598
3324.01	1386.81		3323.91	7919.54		3323.91	5794
3324.2	1251.36		3324.1	7272.15		3324.1	5998
3324.4	1445.92		3324.3	7757.75		3324.3	6210
3324.59	1442.47		3324.49	8290.35		3324.49	6430
3324.79	1684.03		3324.69	8216.95		3324.69	6658
3324.98	1609.59		3324.88	8404.56		3324.88	6894
3325.18	1502.14		3325.08	9846.16		3325.08	7139
3325.37	1394.7		3325.27	8505.76		3325.27	7392
3325.57	1393.25		3325.47	9403.36		3325.47	7653
3325.76	1467.81		3325.66	9965.97		3325.66	7923
3325.96	1522.36		3325.86	10029.6		3325.86	8202
3326.16	1534.92		3326.06	10419.2		3326.06	8489
3326.35	1668.47		3326.25	10976.8		3326.25	8785
3326.55	1738.03		3326.45	10329.4		3326.45	9089
3326.74	1421.58		3326.64	11042		3326.64	9401
3326.94	1561.14		3326.84	12008.6		3326.84	9722
3327.13	1224.7		3327.03	11817.2		3327.03	10051
3327.33	1316.25		3327.23	12312.8		3327.23	10388
3327.52	1768.81		3327.42	12676.4		3327.42	10733
3327.72	1623.36		3327.62	13259		3327.62	11085
3327.92	1698.92		3327.82	14080.6		3327.82	11445
3328.11	1336.48		3328.01	13878.2		3328.01	11812
3328.31	1574.04		3328.21	14435.8		3328.21	12186
3328.5	1894.59		3328.4	14211.4		3328.4	12566
3328.7	1691.15		3328.6	15539		3328.6	12952
3328.89	1938.7		3328.79	15347.6		3328.79	13344
3329.09	1697.26		3328.99	15922.2		3328.99	13741
3329.28	1659.81		3329.18	16691.8		3329.18	14143
3329.48	1991.37		3329.38	17111.4		3329.38	14549
3329.67	1539.93		3329.57	17376		3329.57	14959
3329.87	1686.48		3329.77	17165.6		3329.77	15372
3330.07	2036.04		3329.97	18118.2		3329.97	15787
3330.26	1981.59		3330.16	18579.8		3330.16	16205
3330.46	1732.15		3330.36	19192.4		3330.36	16623
3330.65	1670.7		3330.55	19606		3330.55	17042
3330.85	2110.26		3330.75	19851.6		3330.75	17461
3331.04	2079.81		3330.94	19854.2		3330.94	17879
3331.24	2014.37		3331.14	21015.8		3331.14	18295
3331.43	2011.93		3331.33	20400.4		3331.33	18709
3331.63	1919.48		3331.53	21167		3331.53	19120
3331.83	1774.04		3331.73	21354.6		3331.73	19527
3332.02	2025.59		3331.92	22687.2		3331.92	19928
3332.22	1829.15		3332.12	22352.8		3332.12	20324
3332.41	2253.7		3332.31	23130.5		3332.31	20714
3332.61	2158.26		3332.51	22476.1		3332.51	21096
3332.8	2007.81		3332.7	22461.7		3332.7	21471
3333	1955.37		3332.9	23219.3		3332.9	21836
3333.19	1854.93		3333.09	24082.9		3333.09	22191
3333.39	1772.48		3333.29	24011.5		3333.29	22536
3333.58	2022.04		3333.48	24430.1		3333.48	22869
3333.78	2058.6		3333.68	24797.7		3333.68	23190
3333.98	2347.16		3333.88	24637.3		3333.88	23498
3334.17	2097.71		3334.07	24398.9		3334.07	23793
3334.37	2208.27		3334.27	25313.5		3334.27	24073
3334.56	2432.82		3334.46	25388.1		3334.46	24339
3334.76	2495.38		3334.66	25255.7		3334.66	24588
3334.95	2285.93		3334.85	25174.3		3334.85	24822
3335.15	2277.49		3335.05	25832.9		3335.05	25039
3335.34	2241.04		3335.24	25215.5		3335.24	25238
3335.54	2340.6		3335.44	26026.1		3335.44	25420
3335.74	2208.16		3335.64	26582.7		3335.64	25584
3335.93	2432.71		3335.83	25775.3		3335.83	25730
3336.13	2299.27		3336.03	25951.9		3336.03	25857
3336.32	2341.82		3336.22	26531.5		3336.22	25965
3336.52	2379.38		3336.42	26284.1		3336.42	26054
3336.71	2552.93		3336.61	25354.7		3336.61	26125
3336.91	2556.49		3336.81	27314.3		3336.81	26176
3337.1	2484.04		3337	26433.9		3337	26207
3337.3	2564.6		3337.2	25777.5		3337.2	26220
3337.49	2363.16		3337.39	26840.1		3337.39	26214
3337.69	2234.71		3337.59	26564.7		3337.59	26190
3337.89	2715.27		3337.79	26625.3		3337.79	26147
3338.08	2906.82		3337.98	26648.9		3337.98	26086
3338.28	2762.38		3338.18	26531.5		3338.18	26007
3338.47	2774.93		3338.37	26180.1		3338.37	25911
3338.67	2780.49		3338.57	26595.7		3338.57	25798
3338.86	3044.04		3338.76	26042.3		3338.76	25669
3339.06	2879.6		3338.96	26165.9		3338.96	25524
3339.25	2954.16		3339.15	25985.5		3339.15	25363
3339.45	2844.72		3339.35	26101.1		3339.35	25189
3339.65	3000.27		3339.55	25465.7		3339.55	25000
3339.84	3071.83		3339.74	26273.3		3339.74	24798
3340.04	3056.39		3339.94	25605.9		3339.94	24584
3340.23	2999.94		3340.13	25710.6		3340.13	24357
3340.43	3055.5		3340.33	26225.2		3340.33	24120
3340.62	2896.05		3340.52	24575.8		3340.52	23873
3340.82	2910.61		3340.72	24577.4		3340.72	23616
3341.01	2867.16		3340.91	25350		3340.91	23351
3341.21	3053.72		3341.11	24261.6		3341.11	23077
3341.41	3445.27		3341.3	24021.2		3341.3	22797
3341.6	3058.83		3341.5	24488.8		3341.5	22511
3341.8	2991.39		3341.7	23931.4		3341.7	22218
3341.99	3228.94		3341.89	23650		3341.89	21922
3342.19	3305.5		3342.09	22518.6		3342.09	21621
3342.38	3469.05		3342.28	23072.2		3342.28	21317
3342.58	3592.61		3342.48	23189.8		3342.48	21011
3342.77	3327.16		3342.67	22719.4		3342.67	20703
3342.97	3294.72		3342.87	22649		3342.87	20394
3343.16	3150.27		3343.06	21647.6		3343.06	20085
3343.36	3543.83		3343.26	22216.2		3343.26	19776
3343.56	3777.38		3343.46	21628.8		3343.46	19468
3343.75	3520.94		3343.65	22523.4		3343.65	19162
3343.95	3225.5		3343.85	21166		3343.85	18858
3344.14	3583.05		3344.04	21105.6		3344.04	18557
3344.34	3724.61		3344.24	20801.2		3344.24	18259
3344.53	3682.16		3344.43	21398.8		3344.43	17964
3344.73	3583.72		3344.63	21197.4		3344.63	17675
3344.92	3503.27		3344.82	19913		3344.82	17389
3345.12	3972.84		3345.02	19491.6		3345.02	17109
3345.32	3760.39		3345.22	20174.2		3345.22	16835
3345.51	3391.95		3345.41	20473.8		3345.41	16566
3345.71	3321.5		3345.61	20736.4		3345.61	16303
3345.9	3802.06		3345.8	18482		3345.8	16047
3346.1	3792.61		3346	19383.6		3346	15798
3346.29	3701.17		3346.19	19723.2		3346.19	15556
3346.49	3334.73		3346.39	18889.8		3346.39	15320
3346.68	3860.28		3346.58	18399.4		3346.58	15093
3346.88	4058.84		3346.78	18830		3346.78	14872
3347.07	3980.39		3346.97	18534.6		3346.97	14659
3347.27	3844.95		3347.17	18977.2		3347.17	14454
3347.47	3871.5		3347.37	18097.8		3347.37	14257
3347.66	3745.06		3347.56	17134.4		3347.56	14068
3347.86	3642.61		3347.76	18035		3347.76	13886
3348.05	3816.17		3347.95	18277.7		3347.95	13712
3348.25	3904.73		3348.15	17847.3		3348.15	13547
3348.44	4077.28		3348.34	17395.9		3348.34	13389
3348.64	3812.84		3348.54	18150.5		3348.54	13238
3348.83	3811.39		3348.73	17807.1		3348.73	13096
3349.03	3804.95		3348.93	18567.7		3348.93	12961
3349.23	4053.5		3349.13	17493.3		3349.13	12834
3349.42	4009.06		3349.32	17689.9		3349.32	12714
3349.62	4156.61		3349.52	17514.5		3349.52	12601
3349.81	4031.17		3349.71	17250.1		3349.71	12496
3350.01	4045.73		3349.91	17874.7		3349.91	12398
3350.2	3836.28		3350.1	16600.3		3350.1	12306
3350.4	4049.84		3350.3	17542.9		3350.3	12222
3350.59	4220.39		3350.49	17993.5		3350.49	12144
3350.79	4003.95		3350.69	16429.1		3350.69	12072
3350.98	4227.51		3350.88	17379.7		3350.88	12008
3351.18	4381.07		3351.08	16672.3		3351.08	11949
3351.38	4178.62		3351.28	17513.9		3351.28	11896
3351.57	4427.18		3351.47	17804.5		3351.47	11850
3351.77	4363.73		3351.67	17587.1		3351.67	11809
3351.96	4050.29		3351.86	17293.7		3351.86	11773
3352.16	4307.84		3352.06	18109.3		3352.06	11744
3352.35	4331.4		3352.25	17442.9		3352.25	11719
3352.55	4212.96		3352.45	17049.5		3352.45	11700
3352.74	4384.51		3352.64	17833.1		3352.64	11686
3352.94	4436.07		3352.84	17283.7		3352.84	11677
3353.14	4268.62		3353.04	18083.3		3353.04	11673
3353.33	4476.18		3353.23	18126.9		3353.23	11673
3353.53	4665.73		3353.43	18052.5		3353.43	11678
3353.72	4693.29		3353.62	18327.1		3353.62	11687
3353.92	4387.84		3353.82	17969.7		3353.82	11701
3354.11	4232.4		3354.01	18100.3		3354.01	11719
3354.31	4290.96		3354.21	17890.9		3354.21	11740
3354.5	4200.51		3354.4	18846.5		3354.4	11766
3354.7	4647.07		3354.6	18708.1		3354.6	11796
3354.89	4715.62		3354.79	18046.7		3354.79	11830
3355.09	4344.18		3354.99	18431.3		3354.99	11867
3355.29	4093.73		3355.19	19536.9		3355.19	11907
3355.48	4242.29		3355.38	19452.5		3355.38	11952
3355.68	4502.84		3355.58	18641.1		3355.58	11999
3355.87	4674.4		3355.77	19233.7		3355.77	12050
3356.07	4418.96		3355.97	19535.4		3355.97	12104
3356.26	4629.51		3356.16	19053		3356.16	12162
3356.46	4854.07		3356.36	19489.6		3356.36	12222
3356.65	4598.63		3356.55	19760.2		3356.55	12286
3356.85	4647.19		3356.75	20154.8		3356.75	12353
3357.05	4499.74		3356.95	20294.4		3356.95	12423
3357.24	4724.3		3357.14	19824		3357.14	12495
3357.44	4720.85		3357.34	20243.6		3357.34	12571
3357.63	4814.41		3357.53	20909.2		3357.53	12650
3357.83	4579.96		3357.73	21381.8		3357.73	12732
3358.02	4940.52		3357.92	20367.4		3357.92	12816
3358.22	4533.07		3358.12	21382		3358.12	12904
3358.41	4612.63		3358.31	21618.6		3358.31	12995
3358.61	4815.19		3358.51	22557.2		3358.51	13089
3358.8	4926.74		3358.7	22009.8		3358.7	13186
3359	4730.3		3358.9	22026.4		3358.9	13286
3359.2	4889.85		3359.1	23306		3359.1	13390
3359.39	4777.41		3359.29	23107.6		3359.29	13496
3359.59	4952.96		3359.49	23617.2		3359.49	13606
3359.78	4659.52		3359.68	23449.8		3359.68	13720
3359.98	4595.07		3359.88	23529.4		3359.88	13837
3360.17	4970.63		3360.07	23994		3360.07	13958
3360.37	5343.19		3360.27	24758.6		3360.27	14082
3360.56	5047.74		3360.46	25202.2		3360.46	14210
3360.76	5146.3		3360.66	24467.8		3360.66	14342
3360.96	4974.85		3360.86	25221.4		3360.86	14478
3361.15	5559.41		3361.05	25455		3361.05	14618
3361.35	5152.96		3361.25	25535.6		3361.25	14762
3361.54	5240.52		3361.44	25942.2		3361.44	14911
3361.74	5283.07		3361.64	26995.8		3361.64	15064
3361.93	5302.63		3361.83	27091.4		3361.83	15222
3362.13	5280.18		3362.03	26776		3362.03	15384
3362.32	4835.75		3362.22	27162.6		3362.22	15551
3362.52	5335.3		3362.42	26856.2		3362.42	15723
3362.71	5493.86		3362.61	27685.8		3362.61	15901
3362.91	5427.41		3362.81	27982.4		3362.81	16083
3363.11	5174.97		3363.01	28958		3363.01	16271
3363.3	4991.53		3363.2	28603.6		3363.2	16465
3363.5	5122.08		3363.4	28563.2		3363.4	16665
3363.69	5304.64		3363.59	29380.8		3363.59	16870
3363.89	4884.19		3363.79	29687.5		3363.79	17082
3364.08	5121.75		3363.98	30211.1		3363.98	17300
3364.28	5254.3		3364.18	30533.7		3364.18	17525
3364.47	5132.86		3364.37	29965.3		3364.37	17757
3364.67	5135.41		3364.57	30227.9		3364.57	17996
3364.87	5285.97		3364.77	31585.5		3364.77	18242
3365.06	5152.53		3364.96	30603.1		3364.96	18496
3365.26	5220.08		3365.16	31295.7		3365.16	18758
3365.45	5201.64		3365.35	31793.3		3365.35	19027
3365.65	4735.19		3365.55	31589.9		3365.55	19305
3365.84	4586.75		3365.74	31233.5		3365.74	19592
3366.04	5458.3		3365.94	31852.1		3365.94	19888
3366.23	4791.86		3366.13	32784.7		3366.13	20192
3366.43	4909.41		3366.33	31926.3		3366.33	20506
3366.62	5235.97		3366.52	32587.9		3366.52	20829
3366.82	5075.53		3366.72	32387.5		3366.72	21162
3367.02	5388.08		3366.92	33339.1		3366.92	21505
3367.21	5269.64		3367.11	33140.7		3367.11	21859
3367.41	5372.19		3367.31	33068.3		3367.31	22222
3367.6	4819.75		3367.5	32928.9		3367.5	22596
3367.8	4751.3		3367.7	33320.5		3367.7	22981
3367.99	4895.87		3367.89	33421.1		3367.89	23376
3368.19	4685.42		3368.09	34104.7		3368.09	23781
3368.38	4648.98		3368.28	33685.3		3368.28	24198
3368.58	5298.53		3368.48	33793.9		3368.48	24625
3368.78	5045.09		3368.68	34030.5		3368.68	25062
3368.97	4898.64		3368.87	34644.1		3368.87	25510
3369.17	4660.2		3369.07	34413.7		3369.07	25968
3369.36	4686.76		3369.26	35029.3		3369.26	26436
3369.56	5163.31		3369.46	34592.9		3369.46	26913
3369.75	5211.87		3369.65	34861.5		3369.65	27399
3369.95	4723.42		3369.85	34786.1		3369.85	27894
3370.14	4436.98		3370.04	35430.7		3370.04	28397
3370.34	4519.53		3370.24	35348.3		3370.24	28907
3370.53	4885.09		3370.43	35130.9		3370.43	29424
3370.73	4700.64		3370.63	35761.5		3370.63	29947
3370.93	4667.2		3370.83	36530.1		3370.83	30474
3371.12	4467.76		3371.02	36153.7		3371.02	31006
3371.32	4641.31		3371.22	36751.3		3371.22	31539
3371.51	4091.87		3371.41	36678.9		3371.41	32075
3371.71	4168.42		3371.61	37756.6		3371.61	32610
3371.9	4550.98		3371.8	37112.2		3371.8	33144
3372.1	4247.53		3372	37140.8		3372	33675
3372.29	4412.09		3372.19	37869.4		3372.19	34202
3372.49	4190.64		3372.39	38781		3372.39	34721
3372.69	3793.2		3372.59	38841.6		3372.59	35233
3372.88	3936.76		3372.78	39011.2		3372.78	35734
3373.08	4250.31		3372.98	38895.8		3372.98	36222
3373.27	3652.87		3373.17	39343.4		3373.17	36696
3373.47	3700.42		3373.37	39897		3373.37	37152
3373.66	3880.98		3373.56	39910.6		3373.56	37588
3373.86	3805.54		3373.76	39954.2		3373.76	38002
3374.05	3900.1		3373.95	41014.8		3373.95	38392
3374.25	3492.65		3374.15	40142.4		3374.15	38753
3374.45	3749.21		3374.35	41477		3374.35	39084
3374.64	4000.76		3374.54	40858.6		3374.54	39381
3374.84	3715.32		3374.74	41523.2		3374.74	39641
3375.03	3826.87		3374.93	41335.8		3374.93	39862
3375.23	3308.43		3375.13	40871.4		3375.13	40040
3375.42	3793.99		3375.32	41291		3375.32	40172
3375.62	3837.54		3375.52	41189.6		3375.52	40255
3375.81	3372.1		3375.71	40563.2		3375.71	40286
3376.01	3685.65		3375.91	40371.8		3375.91	40262
3376.2	3557.21		3376.1	40442.4		3376.1	40179
3376.4	3550.76		3376.3	39660		3376.3	40035
3376.6	2954.32		3376.5	39794.6		3376.5	39826
3376.79	3107.87		3376.69	38630.2		3376.69	39550
3376.99	3355.43		3376.89	38984.8		3376.89	39203
3377.18	3120.99		3377.08	38560.4		3377.08	38784
3377.38	3171.54		3377.28	37401		3377.28	38289
3377.57	2685.1		3377.47	35696.6		3377.47	37716
3377.77	2753.65		3377.67	34885.2		3377.67	37063
3377.96	2715.21		3377.86	34981.8		3377.86	36328
3378.16	2991.76		3378.06	34388.4		3378.06	35508
3378.36	2651.32		3378.26	34198		3378.26	34603
3378.55	2537.87		3378.45	32057.6		3378.45	33611
3378.75	2784.43		3378.65	29977.2		3378.65	32530
3378.94	2663.98		3378.84	30218.8		3378.84	31361
3379.14	2100.54		3379.04	29565.4		3379.04	30102
3379.33	2097.1		3379.23	27802		3379.23	28753
3379.53	2229.66		3379.43	27221.6		3379.43	27315
3379.72	1971.21		3379.62	25540.3		3379.62	25787
3379.92	1590.77		3379.82	24278.9		3379.82	24172
3380.11	1515.33		3380.01	22951.5		3380.01	22468
3380.31	1595.88		3380.21	21780.1		3380.21	20680
3380.51	1334.44		3380.41	19253.7		3380.41	18807
3380.7	1222.99		3380.6	18332.3		3380.6	16853
3380.9	1266.55		3380.8	17098.9		3380.8	14819
3381.09	929.104		3380.99	14641.5		3380.99	12709
3381.29	509.659		3381.19	13339.1		3381.19	10527
3381.48	415.215		3381.38	10638.7		3381.38	8275
3381.68	362.77		3381.58	8354.28		3381.58	5957
3381.87	77.3259		3381.77	6675.88		3381.77	3579
3382.07	-117.119		3381.97	4931.48		3381.97	1144
3382.27	126.437		3382.17	2499.08		3382.17	-1342
3382.46	-216.008		3382.36	329.687		3382.36	-3876
3382.66	-261.452		3382.56	-2832.71		3382.56	-6451
3382.85	-491.896		3382.75	-5462.11		3382.75	-9062
3383.05	-446.341		3382.95	-7362.51		3382.95	-11703
3383.24	-847.785		3383.14	-11002.9		3383.14	-14369
3383.44	-1359.23		3383.34	-13369.3		3383.34	-17054
3383.63	-1048.67		3383.53	-16825.7		3383.53	-19751
3383.83	-1085.12		3383.73	-19739.1		3383.73	-22455
3384.02	-1512.56		3383.92	-21439.5		3383.92	-25159
3384.22	-1539.01		3384.12	-24648.9		3384.12	-27858
3384.42	-1418.45		3384.32	-27494.3		3384.32	-30545
3384.61	-1221.9		3384.51	-31097.7		3384.51	-33214
3384.81	-1477.34		3384.71	-34538.1		3384.71	-35860
3385	-1865.79		3384.9	-35773.5		3384.9	-38477
3385.2	-1546.22		3385.1	-39463.9		3385.1	-41058
3385.39	-1888.67		3385.29	-42906.3		3385.29	-43599
3385.59	-1644.11		3385.49	-45230.7		3385.49	-46094
3385.78	-1346.56		3385.68	-49026.1		3385.68	-48538
3385.98	-1433		3385.88	-51404.5		3385.88	-50925
3386.18	-1852.44		3386.08	-53290.9		3386.08	-53252
3386.37	-1930.89		3386.27	-56630.3		3386.27	-55514
3386.57	-2021.33		3386.47	-59060.7		3386.47	-57706
3386.76	-2252.78		3386.66	-61979.1		3386.66	-59825
3386.96	-2086.22		3386.86	-64117.5		3386.86	-61866
3387.15	-2143.67		3387.05	-66037.9		3387.05	-63826
3387.35	-2320.11		3387.25	-68408.3		3387.25	-65702
3387.54	-1843.56		3387.44	-70831.6		3387.44	-67491
3387.74	-1966		3387.64	-73040		3387.64	-69190
3387.93	-2272.44		3387.83	-75831.4		3387.83	-70797
3388.13	-2097.89		3388.03	-76667.8		3388.03	-72309
3388.33	-2084.33		3388.23	-78968.2		3388.23	-73725
3388.52	-2449.78		3388.42	-80598.6		3388.42	-75043
3388.72	-2631.22		3388.62	-81942		3388.62	-76261
3388.91	-2603.67		3388.81	-83624.4		3388.81	-77380
3389.11	-2322.11		3389.01	-85699.8		3389.01	-78397
3389.3	-2578.56		3389.2	-85824.2		3389.2	-79312
3389.5	-2481		3389.4	-88023.6		3389.4	-80125
3389.69	-2380.44		3389.59	-88459		3389.59	-80836
3389.89	-2420.89		3389.79	-89079.4		3389.79	-81445
3390.09	-2702.33		3389.99	-91389.8		3389.99	-81952
3390.28	-2660.78		3390.18	-91368.2		3390.18	-82359
3390.48	-2473.22		3390.38	-91257.6		3390.38	-82666
3390.67	-2397.67		3390.57	-92333		3390.57	-82874
3390.87	-2118.1		3390.77	-92501.4		3390.77	-82985
3391.06	-2702.55		3390.96	-92410.8		3390.96	-83000
3391.26	-2338.99		3391.16	-92524.2		3391.16	-82920
3391.45	-2432.44		3391.35	-91737.6		3391.35	-82749
3391.65	-3207.88		3391.55	-92416		3391.55	-82489
3391.84	-2678.33		3391.74	-92001.4		3391.74	-82141
3392.04	-2575.77		3391.94	-90907.8		3391.94	-81708
3392.24	-2612.21		3392.14	-90209.2		3392.14	-81193
3392.43	-2586.66		3392.33	-89006.6		3392.33	-80599
3392.63	-2629.1		3392.53	-88470		3392.53	-79929
3392.82	-2443.55		3392.72	-87890.4		3392.72	-79186
3393.02	-2543.99		3392.92	-86399.8		3392.92	-78373
3393.21	-2453.44		3393.11	-84689.2		3393.11	-77493
3393.41	-2686.88		3393.31	-83641.6		3393.31	-76551
3393.6	-2830.33		3393.5	-82294		3393.5	-75550
3393.8	-2387.77		3393.7	-80653.4		3393.7	-74492
3394	-2771.21		3393.9	-78874.8		3393.9	-73383
3394.19	-2873.66		3394.09	-77320.2		3394.09	-72225
3394.39	-2641.1		3394.29	-75025.6		3394.29	-71022
3394.58	-2846.55		3394.48	-73569		3394.48	-69779
3394.78	-2499.99		3394.68	-71421.4		3394.68	-68498
3394.97	-2522.44		3394.87	-69712.8		3394.87	-67183
3395.17	-2340.88		3395.07	-67723.2		3395.07	-65838
3395.36	-2479.33		3395.26	-66392.6		3395.26	-64467
3395.56	-2252.77		3395.46	-64852.9		3395.46	-63073
3395.75	-2551.22		3395.65	-62634.3		3395.65	-61660
3395.95	-2995.66		3395.85	-61134.7		3395.85	-60230
3396.15	-2837.1		3396.05	-58361.1		3396.05	-58789
3396.34	-2963.55		3396.24	-57247.5		3396.24	-57337
3396.54	-2786.99		3396.44	-55233.9		3396.44	-55880
3396.73	-2434.43		3396.63	-53829.3		3396.63	-54419
3396.93	-2307.87		3396.83	-52555.7		3396.83	-52958
3397.12	-2592.32		3397.02	-50285.1		3397.02	-51499
3397.32	-3196.76		3397.22	-48360.5		3397.22	-50046
3397.51	-2940.21		3397.41	-47727.9		3397.41	-48601
3397.71	-3043.65		3397.61	-46268.3		3397.61	-47165
3397.91	-2653.1		3397.81	-44168.7		3397.81	-45742
3398.1	-2527.54		3398	-43215.1		3398	-44334
3398.3	-2844.99		3398.2	-41372.5		3398.2	-42942
3398.49	-2835.43		3398.39	-40069.9		3398.39	-41568
3398.69	-2573.87		3398.59	-38058.3		3398.59	-40215
3398.88	-2842.32		3398.78	-37206.7		3398.78	-38884
3399.08	-3104.76		3398.98	-35709.1		3398.98	-37576
3399.27	-2739.21		3399.17	-35192.5		3399.17	-36292
3399.47	-2586.65		3399.37	-33626.9		3399.37	-35034
3399.66	-2567.1		3399.57	-32885.3		3399.57	-33804
3399.86	-2700.54		3399.76	-31180.7		3399.76	-32601
3400.06	-2546.99		3399.96	-29667.1		3399.96	-31426
3400.25	-2624.43		3400.15	-28928.5		3400.15	-30281
3400.45	-2695.87		3400.35	-28508.9		3400.35	-29166
3400.64	-2791.32		3400.54	-26642.3		3400.54	-28081
3400.84	-2676.76		3400.74	-26995.7		3400.74	-27027
3401.03	-2527.21		3400.93	-25082.1		3400.93	-26004
3401.23	-2325.65		3401.13	-24484.5		3401.13	-25012
3401.42	-2369.1		3401.32	-23267.9		3401.32	-24051
3401.62	-2690.54		3401.52	-22998.3		3401.52	-23122
3401.82	-2803.99		3401.72	-22505.7		3401.72	-22223
3402.01	-2561.43		3401.91	-21062.1		3401.91	-21356
3402.21	-2426.87		3402.11	-20485.5		3402.11	-20519
3402.4	-2377.31		3402.3	-20298.9		3402.3	-19712
3402.6	-2398.76		3402.5	-19194.3		3402.5	-18936
3402.79	-2470.2		3402.69	-17971.7		3402.69	-18189
3402.99	-2276.64		3402.89	-17747.1		3402.89	-17470
3403.18	-2264.09		3403.08	-17462.5		3403.08	-16781
3403.38	-2491.53		3403.28	-16994.8		3403.28	-16119
3403.58	-2514.98		3403.48	-15011.2		3403.48	-15484
3403.77	-2728.42		3403.67	-15761.6		3403.67	-14876
3403.97	-2644.87		3403.87	-14854		3403.87	-14294
3404.16	-2555.31		3404.06	-14535.4		3404.06	-13737
3404.36	-2167.76		3404.26	-13371.8		3404.26	-13205
3404.55	-2281.2		3404.45	-13124.2		3404.45	-12696
3404.75	-2197.64		3404.65	-13015.6		3404.65	-12210
3404.94	-2580.09		3404.84	-13395		3404.84	-11746
3405.14	-2371.53		3405.04	-11756.4		3405.04	-11303
3405.33	-2359.98		3405.23	-11314.8		3405.23	-10882
3405.53	-2212.42		3405.43	-11401.2		3405.43	-10480
3405.73	-2481.87		3405.63	-10997.6		3405.63	-10097
3405.92	-2045.31		3405.82	-10822		3405.82	-9732
3406.12	-2228.76		3406.02	-9860.41		3406.02	-9385
3406.31	-2079.2		3406.21	-10045.8		3406.21	-9054
3406.51	-2242.64		3406.41	-9046.21		3406.41	-8740
3406.7	-2153.09		3406.6	-9406.61		3406.6	-8441
3406.9	-2175.53		3406.8	-9333		3406.8	-8157
3407.09	-2446.98		3406.99	-9274.4		3406.99	-7886
3407.29	-2256.42		3407.19	-9009.8		3407.19	-7629
3407.49	-1804.87		3407.39	-7423.2		3407.39	-7385
3407.68	-2054.31		3407.58	-7191.59		3407.58	-7152
3407.88	-2166.76		3407.78	-7661.99		3407.78	-6931
3408.07	-2171.19		3407.97	-8303.39		3407.97	-6720
3408.27	-2079.64		3408.17	-7226.79		3408.17	-6520
3408.46	-2105.08		3408.36	-7008.18		3408.36	-6330
3408.66	-1848.53		3408.56	-6773.58		3408.56	-6148
3408.85	-1992.97		3408.75	-6932.98		3408.75	-5976
3409.05	-2377.41		3408.95	-7389.38		3408.95	-5811
3409.24	-2178.86		3409.14	-5985.77		3409.14	-5654
3409.44	-1766.3		3409.34	-6502.17		3409.34	-5505
3409.64	-1893.75		3409.54	-6208.57		3409.54	-5362
3409.83	-1800.19		3409.73	-7040.97		3409.73	-5226
3410.03	-1990.64		3409.93	-6374.36		3409.93	-5096
3410.22	-1927.08		3410.12	-6507.76		3410.12	-4972
3410.42	-1862.53		3410.32	-6234.16		3410.32	-4853
3410.61	-2091.97		3410.51	-6697.56		3410.51	-4739
3410.81	-1764.41		3410.71	-4834.95		3410.71	-4630
3411	-1507.86		3410.9	-6497.35		3410.9	-4526
3411.2	-1273.3		3411.1	-6005.75		3411.1	-4426
3411.4	-1617.75		3411.3	-6576.15		3411.3	-4330
3411.59	-1845.19		3411.49	-6556.54		3411.49	-4237
3411.79	-1841.64		3411.69	-5827.94		3411.69	-4148
3411.98	-1862.08		3411.88	-5572.34		3411.88	-4063
3412.18	-1848.53		3412.08	-5438.74		3412.08	-3980
3412.37	-1829.97		3412.27	-5698.13		3412.27	-3900
3412.57	-1763.42		3412.47	-5329.53		3412.47	-3823
3412.76	-1745.86		3412.66	-6487.93		3412.66	-3749
3412.96	-1683.3		3412.86	-7351.33		3412.86	-3677
3413.15	-1871.75		3413.05	-6751.72		3413.05	-3606
3413.35	-2109.19		3413.25	-6368.12		3413.25	-3538
3413.55	-1710.64		3413.45	-6455.52		3413.45	-3472
3413.74	-1891.07		3413.64	-6631.92		3413.64	-3409
3413.94	-1972.52		3413.84	-5862.31		3413.84	-3347
3414.13	-1914.96		3414.03	-7461.71		3414.03	-3288
3414.33	-1837.41		3414.23	-6368.11		3414.23	-3230
3414.52	-1753.85		3414.42	-6599.51		3414.42	-3173
3414.72	-1880.3		3414.62	-6305.9		3414.62	-3118
3414.91	-1987.74		3414.81	-6857.3		3414.81	-3064
3415.11	-1955.19		3415.01	-7006.7		3415.01	-3012
3415.31	-1805.63		3415.21	-7102.1		3415.21	-2962
3415.5	-2008.07		3415.4	-7527.49		3415.4	-2913
3415.7	-1945.52		3415.6	-7678.89		3415.6	-2862
3415.89	-2154.96		3415.79	-7271.29		3415.79	-2816
3416.09	-2121.41		3415.99	-8257.69		3415.99	-2769
3416.28	-1992.85		3416.18	-7194.08		3416.18	-2724
3416.48	-1772.3		3416.38	-6956.48		3416.38	-2680
3416.67	-2156.74		3416.57	-8131.88		3416.57	-2638
3416.87	-2146.19		3416.77	-8687.28		3416.77	-2595
3417.06	-1989.63		3416.96	-7325.67		3416.96	-2555
3417.26	-1987.07		3417.16	-8081.07		3417.16	-2514
3417.46	-1862.52		3417.36	-8288.47		3417.36	-2475
3417.65	-1919.96		3417.55	-7505.87		3417.55	-2436
3417.85	-1882.41		3417.75	-7951.26		3417.75	-2400
3418.04	-2140.85		3417.94	-8216.66		3417.94	-2364
3418.24	-2444.3		3418.14	-7815.06		3418.14	-2326
3418.43	-2347.74		3418.33	-7918.46		3418.33	-2290
3418.63	-2280.19		3418.53	-6716.85		3418.53	-2255
3418.82	-2025.63		3418.72	-8219.25		3418.72	-2221
3419.02	-2002.07		3418.92	-7894.65		3418.92	-2189
3419.22	-1965.52		3419.12	-8306.05		3419.12	-2156
3419.41	-2340.96		3419.31	-7829.44		3419.31	-2123
3419.61	-2482.4		3419.51	-7901.84		3419.51	-2092
3419.8	-2339.84		3419.7	-6994.24		3419.7	-2059
3420	-2188.29		3419.9	-8269.64		3419.9	-2030
3420.19	-2339.73		3420.09	-8120.03		3420.09	-2001
3420.39	-2575.18		3420.29	-8004.43		3420.29	-1971
3420.58	-2098.62		3420.48	-6867.83		3420.48	-1943
3420.78	-2114.07		3420.68	-7923.23		3420.68	-1914
3420.97	-2350.51		3420.87	-7942.62		3420.87	-1887
3421.17	-2334.96		3421.07	-6753.02		3421.07	-1859
3421.37	-2071.4		3421.27	-7919.42		3421.27	-1833
3421.56	-2364.84		3421.46	-7686.82		3421.46	-1807
3421.76	-2668.29		3421.66	-7547.21		3421.66	-1781
3421.95	-2249.73		3421.85	-7053.61		3421.85	-1756
3422.15	-2127.18		3422.05	-7124.01		3422.05	-1730
3422.34	-2224.62		3422.24	-6691.41		3422.24	-1707
3422.54	-2261.07		3422.44	-7783.8		3422.44	-1683
3422.73	-2290.51		3422.63	-6847.2		3422.63	-1660
3422.93	-1981.96		3422.83	-6288.6		3422.83	-1637
3423.13	-2549.4		3423.03	-7015		3423.03	-1615
3423.32	-2072.84		3423.22	-6717.4		3423.22	-1590
3423.52	-2531.29		3423.42	-7734.79		3423.42	-1569
3423.71	-2278.73		3423.61	-5524.19		3423.61	-1547
3423.91	-2293.18		3423.81	-5559.59		3423.81	-1526
3424.1	-2646.62		3424	-6797.98		3424	-1504
3424.3	-2516.07		3424.2	-7458.38		3424.2	-1484
3424.49	-2504.51		3424.39	-6743.78		3424.39	-1465
3424.69	-2311.96		3424.59	-4981.18		3424.59	-1444
3424.88	-2312.4		3424.78	-5747.58		3424.78	-1426
3425.08	-2635.84		3424.98	-6001.97		3424.98	-1406
3425.28	-2549.28		3425.18	-5835.37		3425.18	-1386
3425.47	-2314.73		3425.37	-5838.77		3425.37	-1368
3425.67	-2342.17		3425.57	-5340.17		3425.57	-1350
3425.86	-2197.61		3425.76	-5766.56		3425.76	-1332
3426.06	-2215.06		3425.96	-6366.96		3425.96	-1315
3426.25	-2342.5		3426.15	-5234.36		3426.15	-1296
3426.45	-2231.95		3426.35	-5546.76		3426.35	-1279
3426.64	-2356.39		3426.54	-5094.15		3426.54	-1261
3426.84	-2504.84		3426.74	-5435.55		3426.74	-1245
3427.04	-2299.28		3426.94	-5541.95		3426.94	-1228
3427.23	-2025.73		3427.13	-4970.35		3427.13	-1212
3427.43	-2154.17		3427.33	-5807.74		3427.33	-1197
3427.62	-2302.61		3427.52	-5022.14		3427.52	-1181
3427.82	-2225.06		3427.72	-4931.54		3427.72	-1166
3428.01	-2187.5		3427.91	-5196.94		3427.91	-1151
3428.21	-2377.95		3428.11	-4100.33		3428.11	-1136
3428.4	-2532.39		3428.3	-5097.73		3428.3	-1121
3428.6	-2056.84		3428.5	-5123.13		3428.5	-1107
3428.8	-2218.28		3428.7	-4140.53		3428.7	-1094
3428.99	-2198.73		3428.89	-5335.92		3428.89	-1079
3429.19	-2406.17		3429.09	-4468.32		3429.09	-1062
3429.38	-2529.62		3429.28	-4365.72		3429.28	-1050
3429.58	-2112.06		3429.48	-4393.12		3429.48	-1035
3429.77	-2306.5		3429.67	-4089.51		3429.67	-1023
3429.97	-2321.95		3429.87	-5770.91		3429.87	-1009
3430.16	-2410.39		3430.06	-4521.31		3430.06	-996
3430.36	-1963.84		3430.26	-4345.71		3430.26	-985
3430.55	-2160.28		3430.45	-4190.1		3430.45	-971
3430.75	-2345.73		3430.65	-4517.5		3430.65	-959
3430.95	-2471.16		3430.85	-4014.9		3430.85	-946
3431.14	-2317.61		3431.04	-3941.3		3431.04	-935
3431.34	-2233.05		3431.24	-3881.69		3431.24	-921
3431.53	-2002.5		3431.43	-4192.09		3431.43	-910
3431.73	-2414.94		3431.63	-4428.49		3431.63	-899
3431.92	-2314.39		3431.82	-4151.89		3431.82	-889
3432.12	-2232.83		3432.02	-3173.28		3432.02	-876
3432.31	-2303.27		3432.21	-4732.68		3432.21	-864
3432.51	-2495.72		3432.41	-4198.08		3432.41	-853
3432.71	-2187.16		3432.61	-2968.48		3432.61	-842
3432.9	-2075.61		3432.8	-4254.87		3432.8	-833
3433.1	-2113.05		3433	-3978.27		3433	-822
3433.29	-2111.5		3433.19	-3648.67		3433.19	-811
3433.49	-2052.94		3433.39	-3155.07		3433.39	-802
3433.68	-2290.39		3433.58	-2789.46		3433.58	-791
3433.88	-2174.83		3433.78	-4665.86		3433.78	-781
3434.07	-2540.27		3433.97	-3336.26		3433.97	-771
3434.27	-2424.72		3434.17	-5249.66		3434.17	-762
3434.46	-1798.16		3434.36	-3182.05		3434.36	-752
3434.66	-1912.61		3434.56	-2952.45		3434.56	-742
3434.86	-1831.05		3434.76	-3240.85		3434.76	-735
3435.05	-1864.5		3434.95	-3103.25		3434.95	-726
3435.25	-2188.94		3435.15	-3520.64		3435.15	-715
3435.44	-2238.39		3435.34	-4086.04		3435.34	-706
3435.64	-2135.83		3435.54	-4023.44		3435.54	-696
3435.83	-1910.27		3435.73	-2717.84		3435.73	-688
3436.03	-1902.72		3435.93	-2225.23		3435.93	-680
3436.22	-2116.16		3436.12	-3758.63		3436.12	-669
3436.42	-2259.61		3436.32	-3503.03		3436.32	-661
3436.62	-1847.04		3436.52	-2759.43		3436.52	-653
3436.81	-1769.49		3436.71	-3513.82		3436.71	-644
3437.01	-1948.93		3436.91	-4129.22		3436.91	-637
3437.2	-2142.38		3437.1	-2932.62		3437.1	-629
3437.4	-1766.82		3437.3	-3100.02		3437.3	-620
3437.59	-1901.27		3437.49	-2761.41		3437.49	-614
3437.79	-1883.71		3437.69	-3166.81		3437.69	-605
3437.98	-1823.16		3437.88	-3111.21		3437.88	-596
3438.18	-1871.6		3438.08	-2580.61		3438.08	-589
3438.37	-2047.04		3438.27	-3369		3438.27	-583
3438.57	-1797.49		3438.47	-3040.4		3438.47	-576
3438.77	-1759.93		3438.67	-3273.8		3438.67	-568
3438.96	-1391.38		3438.86	-2080.2		3438.86	-558
3439.16	-1440.82		3439.06	-2539.59		3439.06	-552
3439.35	-2093.27		3439.25	-2724.99		3439.25	-545
3439.55	-1990.71		3439.45	-3381.39		3439.45	-538
3439.74	-1908.16		3439.64	-2095.79		3439.64	-530
3439.94	-1705.6		3439.84	-3330.18		3439.84	-524
3440.13	-1616.04		3440.03	-2885.58		3440.03	-518
3440.33	-1630.49		3440.23	-2079.98		3440.23	-511
3440.53	-1601.93		3440.43	-2830.38		3440.43	-504
3440.72	-1446.38		3440.62	-2445.77		3440.62	-498
3440.92	-1859.82		3440.82	-2978.17		3440.82	-490
3441.11	-1669.27		3441.01	-2007.57		3441.01	-483
3441.31	-1615.71		3441.21	-1871.97		3441.21	-476
3441.5	-1643.16		3441.4	-2458.36		3441.4	-469
3441.7	-2051.6		3441.6	-1841.76		3441.6	-463
3441.89	-1490.04		3441.79	-2185.16		3441.79	-457
3442.09	-1588.49		3441.99	-1707.56		3441.99	-451
3442.28	-1727.93		3442.18	-2210.95		3442.18	-443
3442.48	-1730.37		3442.38	-2655.35		3442.38	-438
3442.68	-1694.81		3442.58	-1459.75		3442.58	-432
3442.87	-1761.26		3442.77	-2015.15		3442.77	-426
3443.07	-1483.7		3442.97	-2015.54		3442.97	-421
3443.26	-1230.15		3443.16	-1576.94		3443.16	-413
3443.46	-1455.59		3443.36	-2269.34		3443.36	-408
3443.65	-1609.04		3443.55	-2083.74		3443.55	-402
3443.85	-1374.48		3443.75	-1867.13		3443.75	-396
3444.04	-1288.93		3443.94	-2126.53		3443.94	-390
3444.24	-1080.37		3444.14	-2861.93		3444.14	-386
3444.44	-1304.81		3444.34	-1021.33		3444.34	-378
3444.63	-1666.26		3444.53	-1931.72		3444.53	-372
3444.83	-1339.7		3444.73	-2348.12		3444.73	-367
3445.02	-1390.15		3444.92	-646.52		3444.92	-363
3445.22	-1569.59		3445.12	-1337.92		3445.12	-357
3445.41	-1177.04		3445.31	-2458.31		3445.31	-352
3445.61	-1244.48		3445.51	-962.712		3445.51	-341
3445.8	-1005.93		3445.7	-2184.11		3445.7	-337
3446	-1515.37		3445.9	-1520.51		3445.9	-333
3446.19	-1436.82		3446.09	-1762.9		3446.09	-327
3446.39	-1311.26		3446.29	-1079.3		3446.29	-323
3446.59	-1158.7		3446.49	-1951.7		3446.49	-317
3446.78	-1001.15		3446.68	-1386.1		3446.68	-311
3446.98	-1395.59		3446.88	-1775.49		3446.88	-305
3447.17	-1542.04		3447.07	-1326.89		3447.07	-299
3447.37	-1390.48		3447.27	-494.29		3447.27	-293
3447.56	-1114.93		3447.46	-2806.69		3447.46	-289
3447.76	-1239.37		3447.66	-1260.08		3447.66	-282
3447.95	-1242.82		3447.85	-638.482		3447.85	-278
3448.15	-1369.25		3448.05	-1553.88		3448.05	-271
3448.35	-1528.7		3448.25	-1751.28		3448.25	-266
3448.54	-1547.14		3448.44	-1443.67		3448.44	-259
3448.74	-1212.59		3448.64	-935.072		3448.64	-252
3448.93	-1412.03		3448.83	-1058.47		3448.83	-245
3449.13	-1236.47		3449.03	-1782.87		3449.03	-234
3449.32	-995.919		3449.22	-1185.27		3449.22	-229
3449.52	-949.363		3449.42	-1061.66		3449.42	-224
3449.71	-1040.81		3449.61	-1368.06		3449.61	-216
3449.91	-1332.25		3449.81	-923.458		3449.81	-211
3450.1	-1273.7		3450	-1630.86		3450	-204
3450.3	-1496.14		3450.2	-1996.25		3450.2	-199
3450.5	-1019.59		3450.4	-255.65		3450.4	-197
3450.69	-1061.03		3450.59	-558.048		3450.59	-190
3450.89	-894.474		3450.79	-1353.45		3450.79	-183
3451.08	-1054.92		3450.98	-1024.84		3450.98	-180
3451.28	-1229.36		3451.18	-1200.24		3451.18	-175
3451.47	-1366.81		3451.37	-1120.64		3451.37	-171
3451.67	-746.252		3451.57	-86.0352		3451.57	-168
3451.86	-884.697		3451.76	-1929.43		3451.76	-163
3452.06	-996.141		3451.96	-1577.83		3451.96	-157
3452.26	-964.585		3452.16	-104.228		3452.16	-154
3452.45	-960.03		3452.35	-519.625		3452.35	-150
3452.65	-968.474		3452.55	-1590.02		3452.55	-145
3452.84	-1175.92		3452.74	-1348.42		3452.74	-141
3453.04	-650.363		3452.94	-1280.82		3452.94	-139
3453.23	-457.808		3453.13	-368.215		3453.13	-136
3453.43	-634.252		3453.33	-621.613		3453.33	-133
3453.62	-707.697		3453.52	-689.01		3453.52	-126
3453.82	-858.133		3453.72	-1056.41		3453.72	-124
3454.01	-826.578		3453.91	-981.805		3453.91	-121
3454.21	-594.022		3454.11	106.797		3454.11	-117
3454.41	-757.467		3454.31	-1394.6		3454.31	-114
3454.6	-888.911		3454.5	-638.998		3454.5	-110
3454.8	-461.356		3454.7	-1464.4		3454.7	-107
3454.99	-707.8		3454.89	-270.793		3454.89	-104
3455.19	-546.244		3455.09	-652.191		3455.09	-102
3455.38	-753.689		3455.28	-42.5881		3455.28	-98
3455.58	-547.133		3455.48	-1730.99		3455.48	-95
3455.77	-660.578		3455.67	-922.383		3455.67	-92
3455.97	-792.022		3455.87	-20.7806		3455.87	-91
3456.17	-765.467		3456.07	-473.178		3456.07	-87
3456.36	-417.911		3456.26	-1242.58		3456.26	-83
3456.56	-544.356		3456.46	44.0268		3456.46	-82
3456.75	-288.8		3456.65	-750.371		3456.65	-78
3456.95	-414.245		3456.85	-1052.77		3456.85	-76
3457.14	-317.689		3457.04	-593.166		3457.04	-73
3457.34	-631.134		3457.24	-390.563		3457.24	-70
3457.53	-448.578		3457.43	-886.961		3457.43	-67
3457.73	-695.023		3457.63	-577.358		3457.63	-65
3457.93	-549.467		3457.82	-554.756		3457.82	-62
3458.12	-350.911		3458.02	-661.153		3458.02	-60
3458.32	-635.356		3458.22	-1181.55		3458.22	-57
3458.51	-782.8		3458.41	-436.948		3458.41	-55
3458.71	-569.245		3458.61	-499.346		3458.61	-53
3458.9	-591.689		3458.8	-735.743		3458.8	-50
3459.1	-435.134		3459	-723.141		3459	-48
3459.29	-674.578		3459.19	105.462		3459.19	-47
3459.49	-456.015		3459.39	-493.936		3459.39	-43
3459.68	-737.459		3459.58	-1512.33		3459.58	-41
3459.88	-474.904		3459.78	-418.731		3459.78	-38
3460.08	-148.348		3459.98	-218.129		3459.98	-36
3460.27	-247.793		3460.17	-314.526		3460.17	-36
3460.47	-297.237		3460.37	-460.924		3460.37	-33
3460.66	-705.681		3460.56	-791.321		3460.56	-30
3460.86	-695.126		3460.76	-1143.72		3460.76	-28
3461.05	-592.57		3460.95	31.8839		3460.95	-27
3461.25	-471.015		3461.15	-871.514		3461.15	-24
3461.44	-438.459		3461.34	-474.911		3461.34	-22
3461.64	-445.904		3461.54	334.691		3461.54	-20
3461.84	-833.348		3461.74	-333.706		3461.74	-18
3462.03	-415.793		3461.93	-313.104		3461.93	-18
3462.23	-365.237		3462.13	-992.501		3462.13	-15
3462.42	-246.682		3462.32	10.1012		3462.32	-12
3462.62	-331.126		3462.52	-1058.3		3462.52	-11
3462.81	-294.571		3462.71	-552.694		3462.71	-10
3463.01	43.9849		3462.91	-539.091		3462.91	-7
3463.2	-269.46		3463.1	-144.489		3463.1	-6
3463.4	-571.904		3463.3	-703.886		3463.3	-3
3463.59	-399.348		3463.49	-1342.28		3463.49	0
3463.79	-706.793		3463.69	571.319		3463.69	0
3463.99	-12.2374		3463.89	-821.079		3463.89	0
3464.18	-42.6818		3464.08	-1024.48		3464.08	0
3464.38	-377.126		3464.28	-194.874		3464.28	0
3464.57	-452.571		3464.47	-531.271		3464.47	0
3464.77	-183.015		3464.67	134.331		3464.67	0
3464.96	-249.46		3464.86	-350.067		3464.86	0
3465.16	-353.896		3465.06	-855.464		3465.06	0
3465.35	-344.341		3465.25	21.1385		3465.25	0
3465.55	-225.785		3465.45	-481.259		3465.45	0
3465.75	82.7704		3465.65	-944.657		3465.65	0
3465.94	-165.674		3465.84	-748.054		3465.84	0
3466.14	-225.119		3466.04	-629.452		3466.04	0
3466.33	-244.563		3466.23	-55.8491		3466.23	0
3466.53	-156.007		3466.43	-926.247		3466.43	0
3466.72	-106.452		3466.62	729.356		3466.62	0
3466.92	181.104		3466.82	-888.042		3466.82	0
3467.11	-112.341		3467.01	-816.439		3467.01	0
3467.31	159.215		3467.21	-21.8367		3467.21	0
3467.5	-154.23		3467.4	-486.234		3467.4	0
3467.7	36.3258		3467.6	1175.37		3467.6	0
3467.9	34.8813		3467.8	451.971		3467.8	0
3468.09	-229.563		3467.99	-957.427		3467.99	0
3468.29	-123.008		3468.19	-1146.82		3468.19	0
3468.48	89.5479		3468.38	-219.222		3468.38	0
3468.68	-233.897		3468.58	-405.619		3468.58	0
3468.87	30.659		3468.77	-41.0169		3468.77	0
3469.07	158.215		3468.97	52.5856		3468.97	0
3469.26	254.77		3469.16	-7.81192		3469.16	0
3469.46	164.326		3469.36	41.7906		3469.36	0
3469.66	-28.1189		3469.56	-165.607		3469.56	0
3469.85	-151.563		3469.75	-529.004		3469.75	0
3470.05	-346.008		3469.95	375.598		3469.95	0
3470.24	189.548		3470.14	-228.8		3470.14	0
3470.44	292.103		3470.34	-616.197		3470.34	0
3470.63	69.6588		3470.53	-394.595		3470.53	0
3470.83	-270.778		3470.73	244.008		3470.73	0
3471.02	-203.222		3470.92	1629.61		3470.92	0
3471.22	12.3334		3471.12	-805.787		3471.12	0
3471.41	43.8889		3471.31	-405.185		3471.31	0
3471.61	-209.556		3471.51	116.418		3471.51	0
3471.81	-0.00148131		3471.71	-1233.98		3471.71	0
3472	39.6841		3471.9	351.623		3471.9	0
3472.2	-62.6318		3472.1	182.225		3472.1	0
3472.39	239.052		3472.29	-288.172		3472.29	0
3472.59	-39.2635		3472.49	-251.57		3472.49	0
3472.78	-114.579		3472.68	-37.9673		3472.68	0
3472.98	48.1047		3472.88	-1118.36		3472.88	0
3473.17	-81.2112		3473.07	-211.762		3473.07	0
3473.37	71.473		3473.27	-123.16		3473.27	0
3473.57	128.157		3473.47	1110.44		3473.47	0
3473.76	112.841		3473.66	304.045		3473.66	0
3473.96	273.525		3473.86	376.648		3473.86	0
3474.15	-152.791		3474.05	-286.75		3474.05	0
3474.35	-143.106		3474.25	26.8526		3474.25	0
3474.54	-279.422		3474.44	188.455		3474.44	0
3474.74	200.262		3474.64	187.058		3474.64	0
3474.93	101.946		3474.83	668.66		3474.83	0
3475.13	144.63		3475.03	-664.737		3475.03	0
3475.32	-205.686		3475.22	-734.135		3475.22	0
3475.52	123.998		3475.42	-437.533		3475.42	0
3475.72	138.682		3475.62	389.07		3475.62	0
3475.91	169.367		3475.81	-230.328		3475.81	0
3476.11	-160.949		3476.01	82.2749		3476.01	0
3476.3	-185.265		3476.2	-1011.12		3476.2	0
3476.5	-22.5811		3476.4	224.48		3476.4	0
3476.69	105.106		3476.59	377.082		3476.59	0
3476.89	-17.2094		3476.79	295.685		3476.79	0
3477.08	257.475		3476.98	174.287		3476.98	0
3477.28	186.159		3477.18	-664.11		3477.18	0
3477.48	-172.157		3477.38	267.492		3477.38	0
3477.67	-275.473		3477.57	-142.905		3477.57	0
3477.87	-439.789		3477.77	-456.303		3477.77	0
3478.06	-341.105		3477.96	-188.7		3477.96	0
3478.26	115.579		3478.16	-80.0978		3478.16	0
3478.45	-112.736		3478.35	-331.495		3478.35	0
3478.65	286.948		3478.55	-542.893		3478.55	0
3478.84	116.632		3478.74	656.71		3478.74	0
3479.04	131.316		3478.94	299.312		3478.94	0
3479.23	0.00011431		3479.13	-421.085		3479.13	0
3479.43	-54.8485		3479.33	-110.483		3479.33	0
3479.63	52.303		3479.53	-214.88		3479.53	0
3479.82	-197.546		3479.72	341.722		3479.72	0
3480.02	-15.394		3479.92	-759.675		3479.92	0
3480.21	-16.2425		3480.11	847.927		3480.11	0
3480.41	47.909		3480.31	309.529		3480.31	0
3480.6	232.06		3480.5	-533.868		3480.5	0
3480.8	190.212		3480.7	-42.2655		3480.7	0
3480.99	272.363		3480.89	-590.663		3480.89	0
3481.19	699.515		3481.09	-275.061		3481.09	0
3481.39	55.6665		3481.29	1477.54		3481.29	0
3481.58	10.818		3481.48	234.144		3481.48	0
3481.78	362.969		3481.68	-477.253		3481.68	0
3481.97	-29.879		3481.87	284.349		3481.87	0
3482.17	374.272		3482.07	434.952		3482.07	0
3482.36	546.432		3482.26	479.554		3482.26	0
3482.56	209.583		3482.46	-554.843		3482.46	0
3482.75	463.735		3482.65	501.759		3482.65	0
3482.95	625.886		3482.85	28.3617		3482.85	0
3483.14	788.038		3483.05	796.964		3483.05	0
3483.34	492.189		3483.24	120.567		3483.24	0
3483.54	713.341		3483.44	440.169		3483.44	0
3483.73	459.492		3483.63	334.772		3483.63	0
3483.93	507.644		3483.83	-479.626		3483.83	0
3484.12	589.795		3484.02	620.977		3484.02	0
3484.32	243.947		3484.22	114.579		3484.22	0
3484.51	541.098		3484.41	579.182		3484.41	0
3484.71	749.25		3484.61	57.7841		3484.61	0
3484.9	549.401		3484.8	768.387		3484.8	0
3485.1	860.553		3485	416.989		3485	0
