# Supplementary material for: Mechanoradicals in tensed tendon collagen as a source of oxidative stress
Source: Nat Commun. 2020 May 8;11:2315. doi: 10.1038/s41467-020-15567-4 (PMC7210969; doi:10.1038/s41467-020-15567-4)
Supplement: Supplementary file 4 — Source Data [file 41467_2020_15567_MOESM4_ESM.zip › Fig_S3c.xlsx]

## Sheet: Sheet1
crushed			simulation
Field	Signal		Field	Signal
3285	39.9346		3284.98	0
3285.2	192.117		3285.18	0
3285.39	11.5711		3285.37	0
3285.59	-52.5224		3285.57	0
3285.78	3.29085		3285.76	0
3285.98	-141.591		3285.96	0
3286.17	218.56		3286.15	0
3286.37	88.651		3286.35	0
3286.56	-66.1028		3286.54	0
3286.76	-91.0951		3286.74	0
3286.95	-115.805		3286.93	0
3287.15	85.5519		3287.13	0
3287.35	98.3502		3287.33	0
3287.54	-36.0761		3287.52	0
3287.74	-9.22023		3287.72	0
3287.93	-149.38		3287.91	0
3288.13	46.6407		3288.11	0
3288.32	89.3156		3288.3	0
3288.52	224.155		3288.5	0
3288.71	-83.491		3288.69	0
3288.91	93.4893		3288.89	0
3289.11	-33.9715		3289.09	0
3289.3	150.798		3289.28	0
3289.5	34.5459		3289.48	0
3289.69	55.038		3289.67	0
3289.89	-129.636		3289.87	0
3290.08	-205.67		3290.06	0
3290.28	-82.6073		3290.26	0
3290.47	153.964		3290.45	0
3290.67	117.866		3290.65	0
3290.87	6.08916		3290.85	0
3291.06	51.4924		3291.04	0
3291.26	-77.3234		3291.24	0
3291.45	3.11292		3291.43	0
3291.65	53.3744		3291.63	0
3291.84	-37.792		3291.82	0
3292.04	-102.765		3292.02	0
3292.23	-94.8691		3292.21	0
3292.43	37.1599		3292.41	0
3292.62	-197.585		3292.6	0
3292.82	-93.9729		3292.8	0
3293.02	126.455		3293	0
3293.21	-44.9089		3293.19	0
3293.41	0.608938		3293.39	0
3293.6	-5.80845		3293.58	0
3293.8	-153.743		3293.78	0
3293.99	0.751582		3293.97	0
3294.19	-133.333		3294.17	0
3294.38	-117.965		3294.36	0
3294.58	-28.0719		3294.56	0
3294.78	-16.7636		3294.76	0
3294.97	14.1536		3294.95	0
3295.17	-108.291		3295.15	0
3295.36	21.7331		3295.34	0
3295.56	112.694		3295.54	0
3295.75	-112.165		3295.73	0
3295.95	-107.626		3295.93	0
3296.14	-261.191		3296.12	0
3296.34	-240.73		3296.32	0
3296.53	79.8846		3296.51	0
3296.73	-110.372		3296.71	0
3296.93	-39.7391		3296.91	0
3297.12	136.431		3297.1	0
3297.32	-93.848		3297.3	0
3297.51	-66.2761		3297.49	0
3297.71	-183.879		3297.69	0
3297.9	-102.196		3297.88	0
3298.1	-210.657		3298.08	0
3298.29	-170.814		3298.27	0
3298.49	-68.9512		3298.47	0
3298.69	-74.4273		3298.67	0
3298.88	4.66296		3298.86	0
3299.08	-59.1634		3299.06	0
3299.27	-180.403		3299.25	0
3299.47	-90.4837		3299.45	0
3299.66	30.7183		3299.64	0
3299.86	-10.8961		3299.84	0
3300.05	-97.3135		3300.03	0
3300.25	-184.041		3300.23	0
3300.44	45.8172		3300.42	0
3300.64	-126.275		3300.62	0
3300.84	-28.4267		3300.82	0
3301.03	-102.866		3301.01	0
3301.23	-49.6855		3301.21	0
3301.42	-169.036		3301.4	0
3301.62	-142.165		3301.6	0
3301.81	-235.653		3301.79	0
3302.01	45.9093		3301.99	0
3302.2	-68.5534		3302.18	0
3302.4	-76.7188		3302.38	0
3302.6	-225.487		3302.58	0
3302.79	-26.3982		3302.77	0
3302.99	-78.6808		3302.97	0
3303.18	-88.604		3303.16	0
3303.38	-104.497		3303.36	0
3303.57	-242.124		3303.55	0
3303.77	-191.799		3303.75	0
3303.96	-46.4748		3303.94	0
3304.16	-75.1036		3304.14	0
3304.35	25.1828		3304.33	0
3304.55	-17.815		3304.53	0
3304.75	25.5716		3304.73	0
3304.94	-8.79163		3304.92	0
3305.14	25.9843		3305.12	0
3305.33	-84.756		3305.31	0
3305.53	-110.46		3305.51	0
3305.72	-68.8241		3305.7	0
3305.92	-27.6692		3305.9	0
3306.11	69.7972		3306.09	0
3306.31	-186.539		3306.29	0
3306.51	-108.361		3306.49	0
3306.7	2.96111		3306.68	0
3306.9	-108.398		3306.88	0
3307.09	-186.926		3307.07	0
3307.29	-1.15533		3307.27	0
3307.48	-101.485		3307.46	0
3307.68	-63.3689		3307.66	0
3307.87	7.87999		3307.85	0
3308.07	-183.017		3308.05	0
3308.26	-312.419		3308.24	0
3308.46	-209.204		3308.44	0
3308.66	-74.0052		3308.64	0
3308.85	88.0886		3308.83	0
3309.05	10.4609		3309.03	0
3309.24	85.716		3309.22	0
3309.44	-5.62326		3309.42	0
3309.63	-89.7532		3309.61	0
3309.83	-282.164		3309.81	0
3310.02	-101.059		3310	0
3310.22	-180.518		3310.2	0
3310.42	-110.392		3310.4	0
3310.61	26.5362		3310.59	0
3310.81	-9.65941		3310.79	0
3311	-136.28		3310.98	0
3311.2	-47.3692		3311.18	0
3311.39	19.1444		3311.37	0
3311.59	114.88		3311.57	0
3311.78	-248.627		3311.76	0
3311.98	-149.821		3311.96	0
3312.18	-174.294		3312.16	0
3312.37	-56.9825		3312.35	0
3312.57	220.903		3312.55	0
3312.76	-122.681		3312.74	0
3312.96	-249.884		3312.94	0
3313.15	-33.0497		3313.13	0
3313.35	-209.905		3313.33	0
3313.54	-83.1365		3313.52	0
3313.74	-26.7845		3313.72	0
3313.93	23.5506		3313.91	0
3314.13	-201.944		3314.11	0
3314.33	-241		3314.31	0
3314.52	-101.446		3314.5	1
3314.72	-155.006		3314.7	1
3314.91	-81.1939		3314.89	1
3315.11	-134.568		3315.09	1
3315.3	12.8435		3315.28	1
3315.5	-24.7283		3315.48	1
3315.69	115.983		3315.67	1
3315.89	-160.204		3315.87	1
3316.09	-209.217		3316.07	1
3316.28	-301.086		3316.26	1
3316.48	-220.946		3316.46	1
3316.67	-33.796		3316.65	1
3316.87	-149.865		3316.85	1
3317.06	-120.924		3317.04	1
3317.26	-256.453		3317.24	1
3317.45	-302.388		3317.43	1
3317.65	-308.452		3317.63	1
3317.84	-223.617		3317.82	1
3318.04	-141.773		3318.02	1
3318.24	-141.726		3318.22	1
3318.43	-206.325		3318.41	1
3318.63	-8.07742		3318.61	2
3318.82	-185.444		3318.8	2
3319.02	-227.063		3319	2
3319.21	-113.436		3319.19	2
3319.41	-72.7869		3319.39	2
3319.6	-175.067		3319.58	2
3319.8	-177.855		3319.78	2
3320	-34.1803		3319.98	2
3320.19	-239.821		3320.17	2
3320.39	-288.604		3320.37	2
3320.58	-282.595		3320.56	2
3320.78	-135.186		3320.76	2
3320.97	-238.739		3320.95	2
3321.17	-338.899		3321.15	2
3321.36	-219.351		3321.34	2
3321.56	-100.829		3321.54	2
3321.75	-145.993		3321.73	2
3321.95	-98.7384		3321.93	2
3322.15	-340.639		3322.13	2
3322.34	-116.171		3322.32	3
3322.54	-216.32		3322.52	3
3322.73	-245.787		3322.71	3
3322.93	-319.689		3322.91	3
3323.12	9.59555		3323.1	3
3323.32	-84.8103		3323.3	3
3323.51	56.1379		3323.49	3
3323.71	-241.409		3323.69	3
3323.91	-261.829		3323.89	3
3324.1	-232.248		3324.08	3
3324.3	-387.03		3324.28	3
3324.49	-153.691		3324.47	3
3324.69	-108.506		3324.67	3
3324.88	-254.138		3324.86	3
3325.08	-102.622		3325.06	3
3325.27	-105.566		3325.25	4
3325.47	-309.932		3325.45	4
3325.66	-313.837		3325.64	4
3325.86	22.3862		3325.84	4
3326.06	-62.7722		3326.04	4
3326.25	-338.191		3326.23	4
3326.45	-310.082		3326.43	4
3326.64	-145.764		3326.62	4
3326.84	-417.859		3326.82	4
3327.03	-315.239		3327.01	4
3327.23	-209.618		3327.21	4
3327.42	-67.8797		3327.4	4
3327.62	-65.5624		3327.6	5
3327.82	-162.556		3327.8	5
3328.01	-378.313		3327.99	5
3328.21	-209.971		3328.19	5
3328.4	-301.506		3328.38	5
3328.6	-94.3489		3328.58	5
3328.79	-122.222		3328.77	5
3328.99	-442.519		3328.97	5
3329.18	-99.5365		3329.16	5
3329.38	-123.723		3329.36	5
3329.57	-256.484		3329.55	6
3329.77	-238.874		3329.75	6
3329.97	-94.5807		3329.95	6
3330.16	-38.6272		3330.14	6
3330.36	100.991		3330.34	6
3330.55	-131.309		3330.53	6
3330.75	-173.119		3330.73	6
3330.94	-221.668		3330.92	6
3331.14	-183.054		3331.12	6
3331.33	-19.6385		3331.31	7
3331.53	-89.3684		3331.51	7
3331.73	-298.046		3331.71	7
3331.92	-190.396		3331.9	7
3332.12	-112.506		3332.1	7
3332.31	-251.117		3332.29	7
3332.51	178.511		3332.49	8
3332.7	-245.365		3332.68	8
3332.9	-120.458		3332.88	8
3333.09	-145.556		3333.07	8
3333.29	-163.911		3333.27	9
3333.48	-90.6128		3333.46	9
3333.68	-231.336		3333.66	9
3333.88	-34.7856		3333.86	9
3334.07	-296.058		3334.05	10
3334.27	-183.409		3334.25	10
3334.46	-88.4167		3334.44	10
3334.66	-271.31		3334.64	10
3334.85	-283.974		3334.83	10
3335.05	-173.266		3335.03	11
3335.24	-50.0509		3335.22	11
3335.44	-116.876		3335.42	11
3335.64	-325.636		3335.62	11
3335.83	-320.721		3335.81	11
3336.03	-91.4845		3336.01	12
3336.22	-167.275		3336.2	12
3336.42	15.0392		3336.4	12
3336.61	-52.7615		3336.59	12
3336.81	-118.632		3336.79	13
3337	-14.9663		3336.98	13
3337.2	-322.796		3337.18	13
3337.39	-63.4223		3337.37	14
3337.59	-315.871		3337.57	14
3337.79	-210.178		3337.77	14
3337.98	-278.145		3337.96	14
3338.18	-250.702		3338.16	15
3338.37	-316.991		3338.35	15
3338.57	-181.435		3338.55	15
3338.76	9.38371		3338.74	16
3338.96	-330.319		3338.94	16
3339.15	-298.204		3339.13	16
3339.35	-237.569		3339.33	17
3339.55	-191.372		3339.53	17
3339.74	-256.785		3339.72	18
3339.94	-313.604		3339.92	18
3340.13	-167.146		3340.11	19
3340.33	-513.991		3340.31	19
3340.52	-415.189		3340.5	19
3340.72	-327.382		3340.7	20
3340.91	-157.776		3340.89	20
3341.11	-266.281		3341.09	21
3341.3	14.8196		3341.28	21
3341.5	-161.519		3341.48	22
3341.7	-386.677		3341.68	22
3341.89	-350.932		3341.87	23
3342.09	-486.953		3342.07	23
3342.28	-531.304		3342.26	24
3342.48	-229.007		3342.46	24
3342.67	-445.825		3342.65	25
3342.87	-310.544		3342.85	26
3343.06	-361.764		3343.04	26
3343.26	-393.675		3343.24	27
3343.46	-216.212		3343.44	27
3343.65	-296.312		3343.63	28
3343.85	-137.502		3343.83	29
3344.04	-286.481		3344.02	29
3344.24	-398.985		3344.22	30
3344.43	-138.03		3344.41	31
3344.63	-181.646		3344.61	31
3344.82	-367.985		3344.8	32
3345.02	-366.798		3345	33
3345.22	-342.06		3345.2	34
3345.41	-429.456		3345.39	35
3345.61	-162.163		3345.59	35
3345.8	-186.031		3345.78	36
3346	-100.296		3345.98	37
3346.19	-296.218		3346.17	38
3346.39	-222.514		3346.37	39
3346.58	-153.539		3346.56	40
3346.78	-239.186		3346.76	41
3346.97	-254.261		3346.95	42
3347.17	-425.495		3347.15	43
3347.37	-231.28		3347.35	44
3347.56	-225.336		3347.54	45
3347.76	-287.234		3347.74	46
3347.95	-222.299		3347.93	47
3348.15	-391.059		3348.13	49
3348.34	-458.324		3348.32	50
3348.54	-196.241		3348.52	51
3348.73	-36.6222		3348.71	53
3348.93	-284.719		3348.91	54
3349.13	-315.308		3349.11	56
3349.32	-370.514		3349.3	57
3349.52	-93.2785		3349.5	59
3349.71	-250.206		3349.69	61
3349.91	-455.965		3349.89	63
3350.1	-133.227		3350.08	65
3350.3	-213.922		3350.28	67
3350.49	-306.827		3350.47	69
3350.69	-360.87		3350.67	71
3350.88	-74.4123		3350.86	74
3351.08	-203.067		3351.06	77
3351.28	-251.91		3351.26	79
3351.47	-277.537		3351.45	82
3351.67	-274.438		3351.65	86
3351.86	-358.691		3351.84	89
3352.06	-84.7559		3352.04	93
3352.25	-290.485		3352.23	97
3352.45	-197.734		3352.43	101
3352.64	-148.738		3352.62	106
3352.84	-51.6022		3352.82	111
3353.04	-213.078		3353.02	116
3353.23	-215.162		3353.21	122
3353.43	-34.3672		3353.41	128
3353.62	-55.5708		3353.6	135
3353.82	-127.837		3353.8	142
3354.01	-106.859		3353.99	150
3354.21	-193.129		3354.19	159
3354.4	-333.878		3354.38	168
3354.6	-205.927		3354.58	178
3354.79	-205.104		3354.77	188
3354.99	-55.9256		3354.97	200
3355.19	-47.146		3355.17	212
3355.38	-168.461		3355.36	225
3355.58	-165.307		3355.56	239
3355.77	33.3196		3355.75	254
3355.97	-27.0535		3355.95	271
3356.16	0.466993		3356.14	288
3356.36	-85.6842		3356.34	306
3356.55	114.255		3356.53	326
3356.75	-97.5377		3356.73	347
3356.95	51.1381		3356.93	369
3357.14	73.4074		3357.12	393
3357.34	108.466		3357.32	418
3357.53	28.6924		3357.51	444
3357.73	40.4426		3357.71	471
3357.92	215.59		3357.9	500
3358.12	238.852		3358.1	531
3358.31	161.146		3358.29	562
3358.51	385.776		3358.49	596
3358.7	272.332		3358.68	630
3358.9	267.165		3358.88	666
3359.1	347.404		3359.08	703
3359.29	333.997		3359.27	741
3359.49	435.963		3359.47	780
3359.68	546.158		3359.66	820
3359.88	512.35		3359.86	860
3360.07	686.047		3360.05	902
3360.27	672.014		3360.25	944
3360.46	809.368		3360.44	986
3360.66	833.208		3360.64	1028
3360.86	744.332		3360.84	1070
3361.05	919.133		3361.03	1112
3361.25	887.493		3361.23	1153
3361.44	1053.52		3361.42	1193
3361.64	953.544		3361.62	1231
3361.83	1029.6		3361.81	1268
3362.03	1050.5		3362.01	1304
3362.22	1144.2		3362.2	1336
3362.42	1375.11		3362.4	1367
3362.61	1325.79		3362.59	1394
3362.81	1586.51		3362.79	1417
3363.01	1626.9		3362.99	1437
3363.2	1908.51		3363.18	1453
3363.4	1809.47		3363.38	1464
3363.59	1681.68		3363.57	1470
3363.79	1689.72		3363.77	1471
3363.98	1665.26		3363.96	1465
3364.18	1726.47		3364.16	1454
3364.37	1696.69		3364.35	1436
3364.57	1833.54		3364.55	1412
3364.77	1939.54		3364.75	1381
3364.96	1932.82		3364.94	1343
3365.16	1801.37		3365.14	1297
3365.35	1740.53		3365.33	1244
3365.55	1803.74		3365.53	1184
3365.74	1650.88		3365.72	1117
3365.94	1679.23		3365.92	1043
3366.13	1428.64		3366.11	962
3366.33	1481.44		3366.31	874
3366.52	1218.87		3366.5	780
3366.72	1310.06		3366.7	680
3366.92	1143.41		3366.9	575
3367.11	980.516		3367.09	466
3367.31	892.156		3367.29	353
3367.5	647.054		3367.48	236
3367.7	571.855		3367.68	117
3367.89	390.596		3367.87	-2
3368.09	79.4967		3368.07	-123
3368.28	242.242		3368.26	-243
3368.48	248.912		3368.46	-362
3368.68	-137.639		3368.66	-479
3368.87	-234.449		3368.85	-592
3369.07	-350.505		3369.05	-701
3369.26	-509.464		3369.24	-806
3369.46	-837.415		3369.44	-904
3369.65	-753.287		3369.63	-996
3369.85	-821.151		3369.83	-1081
3370.04	-941.486		3370.02	-1159
3370.24	-1213.65		3370.22	-1228
3370.43	-1256.52		3370.41	-1288
3370.63	-1494.03		3370.61	-1340
3370.83	-1414.38		3370.81	-1382
3371.02	-1146.36		3371	-1416
3371.22	-1477.88		3371.2	-1441
3371.41	-1505.47		3371.39	-1457
3371.61	-1455.65		3371.59	-1464
3371.8	-1522.52		3371.78	-1463
3372	-1594.05		3371.98	-1454
3372.19	-1619.51		3372.17	-1438
3372.39	-1737.99		3372.37	-1415
3372.59	-1541.2		3372.57	-1385
3372.78	-1544.22		3372.76	-1349
3372.98	-1602.68		3372.96	-1307
3373.17	-1350.42		3373.15	-1261
3373.37	-1421.84		3373.35	-1210
3373.56	-1362.03		3373.54	-1156
3373.76	-1450.76		3373.74	-1098
3373.95	-1144.77		3373.93	-1038
3374.15	-1011.42		3374.13	-975
3374.35	-1138.66		3374.33	-910
3374.54	-1269.25		3374.52	-844
3374.74	-1093.13		3374.72	-777
3374.93	-846.139		3374.91	-709
3375.13	-904.406		3375.11	-641
3375.32	-907.118		3375.3	-572
3375.52	-694.407		3375.5	-504
3375.71	-619.268		3375.69	-435
3375.91	-778.929		3375.89	-367
3376.1	-571.692		3376.08	-300
3376.3	-383.753		3376.28	-233
3376.5	-393.707		3376.48	-166
3376.69	-390.998		3376.67	-99
3376.89	-31.0806		3376.87	-34
3377.08	-183.927		3377.06	31
3377.28	-281.305		3377.26	96
3377.47	-104.68		3377.45	161
3377.67	49.7391		3377.65	226
3377.86	490.698		3377.84	291
3378.06	200.208		3378.04	356
3378.26	278.538		3378.24	421
3378.45	329.716		3378.43	486
3378.65	607.797		3378.63	551
3378.84	575.029		3378.82	617
3379.04	721.222		3379.02	683
3379.23	720.723		3379.21	749
3379.43	922.991		3379.41	816
3379.62	1034.15		3379.6	883
3379.82	995.79		3379.8	950
3380.01	1252.65		3379.99	1017
3380.21	1406.32		3380.19	1084
3380.41	1473.97		3380.39	1151
3380.6	1583.3		3380.58	1218
3380.8	1429.91		3380.78	1284
3380.99	1736.61		3380.97	1350
3381.19	1882.25		3381.17	1414
3381.38	1513.43		3381.36	1477
3381.58	1720.75		3381.56	1538
3381.77	1877.12		3381.75	1597
3381.97	1922.65		3381.95	1654
3382.17	2169.96		3382.15	1707
3382.36	2076.19		3382.34	1758
3382.56	2169.8		3382.54	1805
3382.75	2205.99		3382.73	1847
3382.95	2080.49		3382.93	1886
3383.14	2091.48		3383.12	1919
3383.34	2384.45		3383.32	1947
3383.53	2073.63		3383.51	1969
3383.73	1976.15		3383.71	1986
3383.92	2067.8		3383.9	1996
3384.12	2455.49		3384.1	2000
3384.32	2305.58		3384.3	1996
3384.51	1911.58		3384.49	1986
3384.71	2111.29		3384.69	1969
3384.9	1841.23		3384.88	1945
3385.1	2208.58		3385.08	1914
3385.29	2023.69		3385.27	1876
3385.49	1835.82		3385.47	1831
3385.68	2013.25		3385.66	1780
3385.88	1813.38		3385.86	1723
3386.08	2003.94		3386.06	1660
3386.27	1550.8		3386.25	1591
3386.47	2069.72		3386.45	1518
3386.66	1696.02		3386.64	1440
3386.86	1259.04		3386.84	1359
3387.05	1786.71		3387.03	1274
3387.25	1402.22		3387.23	1187
3387.44	1588.22		3387.42	1098
3387.64	1358.98		3387.62	1007
3387.83	1298.14		3387.81	915
3388.03	1384.94		3388.01	822
3388.23	1343.63		3388.21	730
3388.42	1170.43		3388.4	637
3388.62	1086.69		3388.6	544
3388.81	829.634		3388.79	452
3389.01	691.363		3388.99	360
3389.2	414.692		3389.18	269
3389.4	481.576		3389.38	178
3389.59	263.101		3389.57	88
3389.79	216.781		3389.77	-1
3389.99	-245.579		3389.97	-91
3390.18	13.803		3390.16	-181
3390.38	-225.832		3390.36	-270
3390.57	-356.279		3390.55	-359
3390.77	-682.074		3390.75	-449
3390.96	-761.022		3390.94	-538
3391.16	-647.204		3391.14	-627
3391.35	-1015.02		3391.33	-716
3391.55	-1178.43		3391.53	-805
3391.74	-1267.84		3391.72	-892
3391.94	-1454		3391.92	-979
3392.14	-1574.84		3392.12	-1064
3392.33	-1707.86		3392.31	-1148
3392.53	-1625.81		3392.51	-1229
3392.72	-1686.43		3392.7	-1307
3392.92	-1779.17		3392.9	-1383
3393.11	-1958.18		3393.09	-1454
3393.31	-1939.11		3393.29	-1522
3393.5	-1988.02		3393.48	-1585
3393.7	-2087.04		3393.68	-1644
3393.9	-1988.96		3393.88	-1697
3394.09	-1813.15		3394.07	-1745
3394.29	-1758.56		3394.27	-1788
3394.48	-1894.4		3394.46	-1824
3394.68	-1828.94		3394.66	-1854
3394.87	-1737.62		3394.85	-1879
3395.07	-1789.71		3395.05	-1897
3395.26	-1779.5		3395.24	-1909
3395.46	-1606.34		3395.44	-1915
3395.65	-1514.61		3395.63	-1915
3395.85	-1410.94		3395.83	-1909
3396.05	-1420.94		3396.03	-1898
3396.24	-1256.86		3396.22	-1881
3396.44	-1149.38		3396.42	-1859
3396.63	-1253.05		3396.61	-1832
3396.83	-1179.29		3396.81	-1801
3397.02	-1060.06		3397	-1766
3397.22	-1078.56		3397.2	-1727
3397.41	-908.398		3397.39	-1684
3397.61	-1022.52		3397.59	-1638
3397.81	-841.246		3397.79	-1589
3398	-750.716		3397.98	-1538
3398.2	-718.857		3398.18	-1485
3398.39	-543.264		3398.37	-1429
3398.59	-480.512		3398.57	-1372
3398.78	-402.792		3398.76	-1313
3398.98	-537.348		3398.96	-1253
3399.17	-546.345		3399.15	-1192
3399.37	-458.119		3399.35	-1131
3399.57	-416.942		3399.55	-1068
3399.76	-567.814		3399.74	-1006
3399.96	-682.711		3399.94	-943
3400.15	-402.263		3400.13	-879
3400.35	-315.846		3400.33	-816
3400.54	-326.021		3400.52	-752
3400.74	-326.27		3400.72	-688
3400.93	-295.803		3400.91	-624
3401.13	-278.581		3401.11	-560
3401.32	-296.343		3401.3	-496
3401.52	-123.421		3401.5	-431
3401.72	55.2727		3401.7	-367
3401.91	-191.215		3401.89	-302
3402.11	-72.5267		3402.09	-236
3402.3	-34.8333		3402.28	-171
3402.5	213.271		3402.48	-105
3402.69	202.53		3402.67	-38
3402.89	173.083		3402.87	28
3403.08	253.184		3403.06	96
3403.28	318.351		3403.26	164
3403.48	195.032		3403.46	232
3403.67	375.293		3403.65	301
3403.87	239.918		3403.85	371
3404.06	506.433		3404.04	440
3404.26	554.737		3404.24	509
3404.45	563.133		3404.43	579
3404.65	552.867		3404.63	648
3404.84	448.922		3404.82	716
3405.04	525.085		3405.02	783
3405.23	660.183		3405.21	849
3405.43	811.387		3405.41	914
3405.63	811.502		3405.61	976
3405.82	991.648		3405.8	1036
3406.02	829.635		3406	1093
3406.21	831.425		3406.19	1146
3406.41	903.979		3406.39	1195
3406.6	758.23		3406.58	1240
3406.8	992.316		3406.78	1280
3406.99	925.667		3406.97	1315
3407.19	1144.21		3407.17	1343
3407.39	988.382		3407.37	1365
3407.58	1279.14		3407.56	1380
3407.78	1064.65		3407.76	1388
3407.97	1055.7		3407.95	1389
3408.17	1232.13		3408.15	1381
3408.36	1057.16		3408.34	1366
3408.56	1343.4		3408.54	1342
3408.75	1220.07		3408.73	1311
3408.95	1199.5		3408.93	1271
3409.14	946.514		3409.12	1223
3409.34	1001.7		3409.32	1168
3409.54	1006.29		3409.52	1105
3409.73	1079.48		3409.71	1034
3409.93	1193.74		3409.91	958
3410.12	942.187		3410.1	875
3410.32	882.475		3410.3	786
3410.51	898.996		3410.49	693
3410.71	971.741		3410.69	596
3410.9	852.449		3410.88	495
3411.1	674.801		3411.08	391
3411.3	691.794		3411.28	286
3411.49	740.861		3411.47	179
3411.69	557.529		3411.67	72
3411.88	656.549		3411.86	-33
3412.08	319.778		3412.06	-139
3412.27	505.998		3412.25	-243
3412.47	297.869		3412.45	-345
3412.66	93.1453		3412.64	-444
3412.86	249.573		3412.84	-539
3413.05	124.789		3413.03	-630
3413.25	-163.184		3413.23	-717
3413.45	-134.933		3413.43	-800
3413.64	-183.665		3413.62	-877
3413.84	-298.867		3413.82	-948
3414.03	-604.507		3414.01	-1015
3414.23	-649.03		3414.21	-1075
3414.42	-346.56		3414.4	-1129
3414.62	-647.12		3414.6	-1178
3414.81	-732.876		3414.79	-1221
3415.01	-845.854		3414.99	-1258
3415.21	-889.316		3415.19	-1289
3415.4	-976.313		3415.38	-1314
3415.6	-1049.31		3415.58	-1334
3415.79	-1043.23		3415.77	-1348
3415.99	-1225.51		3415.97	-1357
3416.18	-1238.87		3416.16	-1361
3416.38	-1225.82		3416.36	-1361
3416.57	-1278.09		3416.55	-1356
3416.77	-1373.04		3416.75	-1347
3416.96	-1226.64		3416.94	-1334
3417.16	-1591.09		3417.14	-1317
3417.36	-1372.75		3417.34	-1298
3417.55	-1599.7		3417.53	-1275
3417.75	-1259.52		3417.73	-1250
3417.94	-1443.17		3417.92	-1222
3418.14	-1472.52		3418.12	-1192
3418.33	-1534.06		3418.31	-1160
3418.53	-1469.06		3418.51	-1127
3418.72	-1545.32		3418.7	-1093
3418.92	-1490.53		3418.9	-1057
3419.12	-1375.13		3419.1	-1021
3419.31	-1238.32		3419.29	-984
3419.51	-1282.84		3419.49	-947
3419.7	-1230.09		3419.68	-910
3419.9	-1271.2		3419.88	-872
3420.09	-1407.98		3420.07	-835
3420.29	-1081.7		3420.27	-798
3420.48	-992.372		3420.46	-762
3420.68	-1032.31		3420.66	-726
3420.87	-1165.48		3420.85	-691
3421.07	-1121.21		3421.05	-657
3421.27	-786.627		3421.25	-624
3421.46	-873.98		3421.44	-592
3421.66	-979.002		3421.64	-561
3421.85	-860.372		3421.83	-531
3422.05	-955.415		3422.03	-502
3422.24	-939.543		3422.22	-474
3422.44	-901.309		3422.42	-448
3422.63	-864.029		3422.61	-422
3422.83	-615.157		3422.81	-398
3423.03	-510.343		3423.01	-375
3423.22	-617.961		3423.2	-353
3423.42	-663.499		3423.4	-333
3423.61	-828.803		3423.59	-313
3423.81	-559.324		3423.79	-295
3424	-638.265		3423.98	-278
3424.2	-650.519		3424.18	-261
3424.39	-558.529		3424.37	-246
3424.59	-661.949		3424.57	-232
3424.78	-551.436		3424.76	-218
3424.98	-624.734		3424.96	-206
3425.18	-594.447		3425.16	-194
3425.37	-673.148		3425.35	-183
3425.57	-318.547		3425.55	-173
3425.76	-439.152		3425.74	-163
3425.96	-304.686		3425.94	-154
3426.15	-272.869		3426.13	-146
3426.35	-359.42		3426.33	-139
3426.54	-505.698		3426.52	-132
3426.74	-507.246		3426.72	-125
3426.94	-366.981		3426.92	-119
3427.13	-342.251		3427.11	-113
3427.33	-460.558		3427.31	-108
3427.52	-408.278		3427.5	-103
3427.72	-278.817		3427.7	-99
3427.91	-340.264		3427.89	-94
3428.11	-311.675		3428.09	-90
3428.3	-225.563		3428.28	-87
3428.5	-451.046		3428.48	-83
3428.7	-501.855		3428.68	-80
3428.89	-102.078		3428.87	-77
3429.09	-112.848		3429.07	-74
3429.28	-443.503		3429.26	-72
3429.48	-179.558		3429.46	-69
3429.67	-410.502		3429.65	-67
3429.87	-207.739		3429.85	-65
3430.06	-176.159		3430.04	-63
3430.26	-491.959		3430.24	-61
3430.45	-166.528		3430.43	-59
3430.65	-407.709		3430.63	-57
3430.85	-177.118		3430.83	-56
3431.04	-170.202		3431.02	-54
3431.24	-258.95		3431.22	-53
3431.43	-39.3163		3431.41	-51
3431.63	-108.228		3431.61	-50
3431.82	-256.195		3431.8	-48
3432.02	-166.415		3432	-47
3432.21	-195.448		3432.19	-46
3432.41	-55.0536		3432.39	-45
3432.61	-326.099		3432.59	-44
3432.8	-244.274		3432.78	-43
3433	-62.1222		3432.98	-41
3433.19	-88.134		3433.17	-40
3433.39	-293.177		3433.37	-39
3433.58	-192.9		3433.56	-39
3433.78	-166.889		3433.76	-38
3433.97	-305.532		3433.95	-37
3434.17	-230.838		3434.15	-36
3434.36	-242.906		3434.34	-35
3434.56	-221.898		3434.54	-34
3434.76	-119.734		3434.74	-33
3434.95	-109.939		3434.93	-33
3435.15	-259.226		3435.13	-32
3435.34	-200.567		3435.32	-31
3435.54	-92.7231		3435.52	-30
3435.73	-299.333		3435.71	-30
3435.93	-283.966		3435.91	-29
3436.12	-41.8209		3436.1	-28
3436.32	-297.879		3436.3	-28
3436.52	-86.7638		3436.5	-27
3436.71	-48.2061		3436.69	-27
3436.91	-227.797		3436.89	-26
3437.1	-242.523		3437.08	-25
3437.3	-98.2755		3437.28	-25
3437.49	-186.577		3437.47	-24
3437.69	-126.939		3437.67	-24
3437.88	-151.9		3437.86	-23
3438.08	-220.638		3438.06	-23
3438.27	-212.536		3438.25	-22
3438.47	-142.436		3438.45	-22
3438.67	-103.726		3438.65	-21
3438.86	-318.336		3438.84	-21
3439.06	-67.5591		3439.04	-20
3439.25	-267.939		3439.23	-20
3439.45	87.0666		3439.43	-19
3439.64	-184.286		3439.62	-19
3439.84	-116.14		3439.82	-19
3440.03	-95.8094		3440.01	-18
3440.23	-82.2836		3440.21	-18
3440.43	-96.4268		3440.41	-17
3440.62	-187.416		3440.6	-17
3440.82	-157.538		3440.8	-16
3441.01	-169.927		3440.99	-16
3441.21	-262.836		3441.19	-15
3441.4	-110.141		3441.38	-15
3441.6	-100.865		3441.58	-15
3441.79	174.985		3441.77	-15
3441.99	-197.743		3441.97	-14
3442.18	-155.459		3442.16	-14
3442.38	-89.1234		3442.36	-14
3442.58	70.7353		3442.56	-13
3442.77	-64.4923		3442.75	-13
3442.97	84.8996		3442.95	-13
3443.16	-76.6438		3443.14	-13
3443.36	-9.01331		3443.34	-12
3443.55	-329.101		3443.53	-12
3443.75	17.1093		3443.73	-12
3443.94	-118.095		3443.92	-12
3444.14	-193.319		3444.12	-11
3444.34	-99.1153		3444.32	-11
3444.53	-5.98528		3444.51	-11
3444.73	57.9921		3444.71	-11
3444.92	38.3548		3444.9	-11
3445.12	-16.1354		3445.1	-10
3445.31	-76.0657		3445.29	-10
3445.51	-41.8237		3445.49	-10
3445.7	-104.551		3445.68	-10
3445.9	90.2111		3445.88	-9
3446.09	194.734		3446.07	-9
3446.29	29.764		3446.27	-9
3446.49	-38.2133		3446.47	-9
3446.68	101.833		3446.66	-9
3446.88	2.64674		3446.86	-8
3447.07	24.193		3447.05	-8
3447.27	109.335		3447.25	-8
3447.46	-138.174		3447.44	-8
3447.66	-75.1506		3447.64	-7
3447.85	-183.294		3447.83	-7
3448.05	84.4796		3448.03	-7
3448.25	-30.8234		3448.23	-7
3448.44	-40.7271		3448.42	-7
3448.64	-184.423		3448.62	-6
3448.83	-24.4003		3448.81	-6
3449.03	67.7262		3449.01	-6
3449.22	109.591		3449.2	-6
3449.42	47.0787		3449.4	-6
3449.61	-56.9989		3449.59	-6
3449.81	-128.538		3449.79	-6
3450	-52.5249		3449.98	-6
3450.2	-49.2937		3450.18	-6
3450.4	-180.354		3450.38	-5
3450.59	37.2753		3450.57	-5
3450.79	30.1588		3450.77	-5
3450.98	49.8824		3450.96	-5
3451.18	-76.0631		3451.16	-5
3451.37	118.077		3451.35	-5
3451.57	-82.5055		3451.55	-5
3451.76	95.4151		3451.74	-5
3451.96	-99.1549		3451.94	-5
3452.16	-117.099		3452.14	-5
3452.35	132.445		3452.33	-4
3452.55	7.04641		3452.53	-4
3452.74	126.822		3452.72	-4
3452.94	-187.991		3452.92	-4
3453.13	-146.846		3453.11	-4
3453.33	-4.08187		3453.31	-4
3453.52	-24.0316		3453.5	-4
3453.72	73.9626		3453.7	-4
3453.91	-50.6678		3453.89	-4
3454.11	-224.878		3454.09	-4
3454.31	33.5703		3454.29	-4
3454.5	141.573		3454.48	-4
3454.7	-58.5956		3454.68	-3
3454.89	-74.0475		3454.87	-3
3455.09	-123.282		3455.07	-3
3455.28	71.7611		3455.26	-3
3455.48	118.277		3455.46	-3
3455.67	-311.885		3455.65	-3
3455.87	89.1699		3455.85	-3
3456.07	110.375		3456.05	-3
3456.26	-54.2043		3456.24	-3
3456.46	-20.0397		3456.44	-3
3456.65	61.1561		3456.63	-3
3456.85	-116.981		3456.83	-3
3457.04	68.0577		3457.02	-3
3457.24	-77.6356		3457.22	-3
3457.43	66.0722		3457.41	-3
3457.63	-203.958		3457.61	-2
3457.82	30.8195		3457.8	-2
3458.02	-111.618		3458	-2
3458.22	-26.1457		3458.2	-2
3458.41	166.967		3458.39	-2
3458.61	88.8819		3458.59	-2
3458.8	-114.1		3458.78	-2
3459	16.3906		3458.98	-2
3459.19	73.8286		3459.17	-2
3459.39	-167.229		3459.37	-2
3459.58	-308.831		3459.56	-2
3459.78	-211.33		3459.76	-2
3459.98	-58.6413		3459.96	-2
3460.17	-75.4696		3460.15	-2
3460.37	134.408		3460.35	-2
3460.56	-126.842		3460.54	-2
3460.76	161.559		3460.74	-2
3460.95	-98.8614		3460.93	-2
3461.15	0.415099		3461.13	-2
3461.34	-52.053		3461.32	-2
3461.54	-17.5146		3461.52	-1
3461.74	91.3173		3461.72	-1
3461.93	-85.1427		3461.91	-1
3462.13	122.422		3462.11	-1
3462.32	0.861059		3462.3	-1
3462.52	-82.9911		3462.5	-1
3462.71	-182.591		3462.69	-1
3462.91	-44.959		3462.89	-1
3463.1	38.9369		3463.08	-1
3463.3	-27.8035		3463.28	-1
3463.49	117.884		3463.47	-1
3463.69	-257.495		3463.67	-1
3463.89	-154.289		3463.87	-1
3464.08	217.151		3464.06	-1
3464.28	51.4565		3464.26	-1
3464.47	22.9831		3464.45	-1
3464.67	-8.51138		3464.65	-1
3464.86	-110.384		3464.84	-1
3465.06	-46.6249		3465.04	-1
3465.25	-11.697		3465.23	-1
3465.45	18.2644		3465.43	-1
3465.65	-226.172		3465.63	0
3465.84	28.6392		3465.82	0
3466.04	-11.1004		3466.02	0
3466.23	37.0688		3466.21	0
3466.43	161.029		3466.41	0
3466.62	152.936		3466.6	0
3466.82	-17.0175		3466.8	0
3467.01	-64.2744		3466.99	0
3467.21	98.0218		3467.19	0
3467.4	-7.84641		3467.38	0
3467.6	-194.636		3467.58	0
3467.8	47.2389		3467.78	0
3467.99	-88.4668		3467.97	0
3468.19	-128.435		3468.17	0
3468.38	80.7702		3468.36	0
3468.58	-55.507		3468.56	0
3468.77	67.3489		3468.75	0
3468.97	-113.493		3468.95	0
3469.16	-2.9756		3469.14	0
3469.36	113.345		3469.34	0
3469.56	66.7096		3469.54	0
3469.75	81.7669		3469.73	0
3469.95	0.807456		3469.93	0
3470.14	-71.1344		3470.12	0
3470.34	-164.23		3470.32	0
3470.53	-24.1032		3470.51	0
3470.73	-42.1488		3470.71	0
3470.92	168.799		3470.9	0
3471.12	223.421		3471.1	0
3471.31	-131.393		3471.29	0
3471.51	123.502		3471.49	0
3471.71	64.4316		3471.69	0
3471.9	-14.6194		3471.88	0
3472.1	-54.3225		3472.08	0
3472.29	-65.9458		3472.27	0
3472.49	121.018		3472.47	0
3472.68	-12.784		3472.66	0
3472.88	-28.906		3472.86	0
3473.07	-133.054		3473.05	0
3473.27	180.806		3473.25	0
3473.47	184.436		3473.45	0
3473.66	143.205		3473.64	0
3473.86	-51.9619		3473.84	0
3474.05	55.4921		3474.03	0
3474.25	-75.6476		3474.23	0
3474.44	-199.041		3474.42	0
3474.64	72.7351		3474.62	0
3474.83	169.518		3474.81	0
3475.03	74.525		3475.01	0
3475.22	-88.84		3475.2	0
3475.42	-53.9754		3475.4	0
3475.62	-135.305		3475.6	0
3475.81	81.4952		3475.79	0
3476.01	52.7734		3475.99	0
3476.2	-91.9333		3476.18	0
3476.4	-73.6683		3476.38	0
3476.59	108.934		3476.57	0
3476.79	34.1536		3476.77	0
3476.98	-195.67		3476.96	0
3477.18	-162.276		3477.16	0
3477.38	-49.4039		3477.36	0
3477.57	-213.247		3477.55	0
3477.77	-23.0841		3477.75	0
3477.96	56.3405		3477.94	0
3478.16	216.746		3478.14	0
3478.35	31.6033		3478.33	0
3478.55	-42.398		3478.53	0
3478.74	-198.516		3478.72	0
3478.94	-215.938		3478.92	0
3479.13	-104.121		3479.11	0
3479.33	125.788		3479.31	0
3479.53	-210.712		3479.51	0
3479.72	-73.5049		3479.7	0
3479.92	-33.4368		3479.9	0
3480.11	249.193		3480.09	0
3480.31	-68.4677		3480.29	0
3480.5	34.4236		3480.48	0
3480.7	75.7285		3480.68	0
3480.89	165.426		3480.87	0
3481.09	80.4618		3481.07	0
3481.29	41.3921		3481.27	0
3481.48	-0.644636		3481.46	0
3481.68	114.731		3481.66	0
3481.87	-22.1378		3481.85	0
3482.07	92.2221		3482.05	0
3482.26	-97.8563		3482.24	0
3482.46	-10.9817		3482.44	0
3482.65	6.25476		3482.63	0
3482.85	0.639555		3482.83	0
3483.05	88.2745		3483.03	0
3483.24	-68.5387		3483.22	0
3483.44	-155.023		3483.42	0
3483.63	19.5636		3483.61	0
3483.83	143.517		3483.81	0
3484.02	-11.5986		3484	0
3484.22	-151.211		3484.2	0
3484.41	-125.497		3484.39	0
3484.61	-154.78		3484.59	0
3484.8	-124.574		3484.78	0
3485	24.4857		3484.98	0
