# Supplementary material for: Mechanoradicals in tensed tendon collagen as a source of oxidative stress
Source: Nat Commun. 2020 May 8;11:2315. doi: 10.1038/s41467-020-15567-4 (PMC7210969; doi:10.1038/s41467-020-15567-4)
Supplement: Supplementary file 4 — Source Data [file 41467_2020_15567_MOESM4_ESM.zip › Fig_S3d.xlsx]

## Sheet: Sheet1
stressed			MnMgO
Magnetic field	Echo-intensity		Magnetic field	Echo-intensity
63911.2	2.00592e-07		63911.2	1.92261e-09
63912.2	1.96091e-07		63912.2	4.11987e-09
63913.2	1.94099e-07		63913.2	1.22681e-08
63914.2	1.64215e-07		63914.2	6.28662e-09
63915.2	2.08649e-07		63915.2	1.08948e-08
63916.2	1.87546e-07		63916.2	5.70679e-09
63917.2	1.79451e-07		63917.2	1.53198e-08
63918.2	1.81725e-07		63918.2	9.67407e-09
63919.2	1.9059e-07		63919.2	3.23486e-09
63920.2	2.16156e-07		63920.2	4.97437e-09
63921.2	2.08565e-07		63921.2	1.51978e-08
63922.2	2.11006e-07		63922.2	6.74438e-09
63923.2	2.01439e-07		63923.2	7.72095e-09
63924.2	1.90376e-07		63924.2	2.71606e-09
63925.2	2.05887e-07		63925.2	6.28662e-09
63926.2	2.05391e-07		63926.2	1.64795e-09
63927.2	1.96075e-07		63927.2	6.04248e-09
63928.2	1.95457e-07		63928.2	4.57764e-09
63929.2	1.96037e-07		63929.2	6.98853e-09
63930.2	1.94046e-07		63930.2	6.89697e-09
63931.2	2.07878e-07		63931.2	7.56836e-09
63932.2	2.04369e-07		63932.2	3.08228e-09
63933.2	2.11227e-07		63933.2	6.89697e-09
63934.2	2.16919e-07		63934.2	9.76562e-10
63935.2	2.13524e-07		63935.2	9.15527e-11
63936.2	2.15897e-07		63936.2	5.67627e-09
63937.2	2.14371e-07		63937.2	5.49316e-10
63938.2	2.16782e-07		63938.2	1.13831e-08
63939.2	2.1743e-07		63939.2	4.97437e-09
63940.2	1.84662e-07		63940.2	5.49316e-09
63941.2	1.95625e-07		63941.2	-1.98364e-09
63942.2	2.07489e-07		63942.2	2.09656e-08
63943.2	1.94221e-07		63943.2	8.57544e-09
63944.2	2.1669e-07		63944.2	1.17493e-08
63945.2	2.22961e-07		63945.2	2.86865e-09
63946.2	2.07275e-07		63946.2	8.63647e-09
63947.2	2.30721e-07		63947.2	8.54492e-09
63948.3	2.006e-07		63948.3	2.71606e-09
63949.3	2.0433e-07		63949.3	2.86865e-09
63950.3	2.23122e-07		63950.3	4.15039e-09
63951.3	2.22069e-07		63951.3	3.35693e-09
63952.3	1.79855e-07		63952.3	6.46973e-09
63953.3	2.20238e-07		63953.3	3.63159e-09
63954.3	2.18559e-07		63954.3	-6.10352e-10
63955.3	2.16309e-07		63955.3	9.18579e-09
63956.3	2.33017e-07		63956.3	-9.15527e-10
63957.3	2.13226e-07		63957.3	1.11084e-08
63958.3	2.14409e-07		63958.3	5.15747e-09
63959.3	2.005e-07		63959.3	3.93677e-09
63960.3	2.17484e-07		63960.3	8.57544e-09
63961.3	2.24525e-07		63961.3	1.86157e-09
63962.3	2.11243e-07		63962.3	1.08337e-08
63963.3	2.18933e-07		63963.3	-8.23975e-10
63964.3	2.13272e-07		63964.3	1.33362e-08
63965.3	2.13211e-07		63965.3	8.27026e-09
63966.3	2.34367e-07		63966.3	1.18713e-08
63967.3	2.28317e-07		63967.3	1.52283e-08
63968.3	2.29622e-07		63968.3	5.76782e-09
63969.3	2.15347e-07		63969.3	8.23975e-09
63970.3	2.21657e-07		63970.3	1.02844e-08
63971.3	1.93314e-07		63971.3	8.20923e-09
63972.3	1.82274e-07		63972.3	9.79614e-09
63973.3	2.35046e-07		63973.3	1.55029e-08
63974.3	2.03468e-07		63974.3	3.75366e-09
63975.3	2.19452e-07		63975.3	1.23901e-08
63976.3	2.32506e-07		63976.3	4.05884e-09
63977.3	2.33345e-07		63977.3	1.20239e-08
63978.3	2.33887e-07		63978.3	6.01196e-09
63979.3	2.31918e-07		63979.3	1.06506e-08
63980.3	2.25746e-07		63980.3	8.20923e-09
63981.3	2.31598e-07		63981.3	3.96729e-10
63982.3	2.49008e-07		63982.3	2.53296e-09
63983.3	2.06932e-07		63983.3	1.0498e-08
63984.3	2.33849e-07		63984.3	1.20544e-08
63985.3	2.54341e-07		63985.3	1.07422e-08
63986.3	2.38884e-07		63986.3	1.00708e-08
63987.3	2.32521e-07		63987.3	3.50952e-09
63988.3	2.30942e-07		63988.3	1.69983e-08
63989.3	2.59201e-07		63989.3	1.5686e-08
63990.3	2.20497e-07		63990.3	6.56128e-09
63991.3	2.46933e-07		63991.3	1.53503e-08
63992.3	2.1727e-07		63992.3	1.44653e-08
63993.3	2.36992e-07		63993.3	1.39465e-08
63994.3	2.27486e-07		63994.3	1.67236e-08
63995.3	2.3568e-07		63995.3	1.50452e-08
63996.3	2.69966e-07		63996.3	8.97217e-09
63997.3	2.33704e-07		63997.3	2.28882e-08
63998.3	2.67487e-07		63998.3	2.48108e-08
63999.3	2.43179e-07		63999.3	2.87476e-08
64000.3	2.41798e-07		64000.3	2.59094e-08
64001.3	2.46048e-07		64001.3	3.10669e-08
64002.3	2.53334e-07		64002.3	3.20129e-08
64003.3	2.23618e-07		64003.3	4.09546e-08
64004.3	2.32544e-07		64004.3	3.04871e-08
64005.3	2.3027e-07		64005.3	4.31519e-08
64006.3	2.45712e-07		64006.3	4.84009e-08
64007.3	2.43271e-07		64007.3	4.36096e-08
64008.4	2.49413e-07		64008.4	4.61426e-08
64009.4	2.48383e-07		64009.4	4.88892e-08
64010.4	2.4054e-07		64010.4	5.26428e-08
64011.4	2.46262e-07		64011.4	4.8523e-08
64012.4	2.54669e-07		64012.4	4.62036e-08
64013.4	2.25197e-07		64013.4	4.76379e-08
64014.4	2.12212e-07		64014.4	5.79834e-08
64015.4	2.58293e-07		64015.4	6.90002e-08
64016.4	2.72293e-07		64016.4	7.51343e-08
64017.4	2.33597e-07		64017.4	9.25903e-08
64018.4	2.5634e-07		64018.4	9.21021e-08
64019.4	2.38121e-07		64019.4	1.10382e-07
64020.4	2.57988e-07		64020.4	1.05347e-07
64021.4	2.39311e-07		64021.4	1.11481e-07
64022.4	2.60681e-07		64022.4	1.24481e-07
64023.4	2.48177e-07		64023.4	1.3324e-07
64024.4	2.56546e-07		64024.4	1.43158e-07
64025.4	2.6078e-07		64025.4	1.52161e-07
64026.4	2.54616e-07		64026.4	1.53992e-07
64027.4	2.43675e-07		64027.4	1.59241e-07
64028.4	2.74834e-07		64028.4	1.66687e-07
64029.4	2.60994e-07		64029.4	1.79047e-07
64030.4	2.57469e-07		64030.4	1.67053e-07
64031.4	2.69173e-07		64031.4	1.72577e-07
64032.4	2.61391e-07		64032.4	1.93939e-07
64033.4	2.74742e-07		64033.4	2.0517e-07
64034.4	2.66685e-07		64034.4	2.01324e-07
64035.4	2.81677e-07		64035.4	2.20215e-07
64036.4	2.85973e-07		64036.4	2.40021e-07
64037.4	2.66136e-07		64037.4	2.40021e-07
64038.4	2.65923e-07		64038.4	2.40631e-07
64039.4	2.87598e-07		64039.4	2.3584e-07
64040.4	2.95738e-07		64040.4	2.3114e-07
64041.4	2.81265e-07		64041.4	2.16309e-07
64042.4	2.80289e-07		64042.4	2.13379e-07
64043.4	2.70248e-07		64043.4	1.91498e-07
64044.4	2.53265e-07		64044.4	1.67938e-07
64045.4	2.73026e-07		64045.4	2.22809e-07
64046.4	2.83218e-07		64046.4	2.11212e-07
64047.4	2.92374e-07		64047.4	2.02789e-07
64048.4	2.97722e-07		64048.4	3.57361e-08
64049.4	2.90565e-07		64049.4	3.70666e-07
64050.4	3.16208e-07		64050.4	1.84457e-06
64051.4	3.16704e-07		64051.4	2.07159e-06
64052.4	3.09219e-07		64052.4	7.2934e-07
64053.4	3.25722e-07		64053.4	2.12158e-07
64054.4	3.24997e-07		64054.4	1.33972e-07
64055.4	3.32977e-07		64055.4	1.54907e-07
64056.4	3.32893e-07		64056.4	2.50275e-07
64057.4	3.48648e-07		64057.4	1.9751e-07
64058.4	3.82324e-07		64058.4	1.78955e-07
64059.4	4.09981e-07		64059.4	1.89819e-07
64060.4	4.45183e-07		64060.4	2.00745e-07
64061.4	4.76799e-07		64061.4	2.01569e-07
64062.4	4.99222e-07		64062.4	1.99249e-07
64063.4	5.65628e-07		64063.4	2.01599e-07
64064.4	6.2117e-07		64064.4	2.15668e-07
64065.4	6.98463e-07		64065.4	2.06024e-07
64066.4	7.49145e-07		64066.4	1.97784e-07
64067.5	8.07503e-07		64067.5	1.90643e-07
64068.5	9.60999e-07		64068.5	1.75598e-07
64069.5	1.06009e-06		64069.5	1.6864e-07
64070.5	1.15437e-06		64070.5	1.61804e-07
64071.5	1.29125e-06		64071.5	1.6861e-07
64072.5	1.46227e-06		64072.5	1.58356e-07
64073.5	1.61834e-06		64073.5	1.52222e-07
64074.5	1.7702e-06		64074.5	1.54999e-07
64075.5	1.96799e-06		64075.5	1.5329e-07
64076.5	2.11765e-06		64076.5	1.4212e-07
64077.5	2.29301e-06		64077.5	1.48651e-07
64078.5	2.43297e-06		64078.5	1.44775e-07
64079.5	2.63603e-06		64079.5	1.43524e-07
64080.5	2.77248e-06		64080.5	1.29608e-07
64081.5	2.9331e-06		64081.5	1.18927e-07
64082.5	3.07551e-06		64082.5	1.18011e-07
64083.5	3.1721e-06		64083.5	1.0968e-07
64084.5	3.28004e-06		64084.5	1.09894e-07
64085.5	3.39053e-06		64085.5	1.02356e-07
64086.5	3.46925e-06		64086.5	9.19189e-08
64087.5	3.54201e-06		64087.5	8.63647e-08
64088.5	3.57063e-06		64088.5	8.0719e-08
64089.5	3.59705e-06		64089.5	7.2876e-08
64090.5	3.59739e-06		64090.5	8.12988e-08
64091.5	3.59256e-06		64091.5	8.48084e-08
64092.5	3.53273e-06		64092.5	7.23877e-08
64093.5	3.45973e-06		64093.5	6.28052e-08
64094.5	3.41477e-06		64094.5	7.20825e-08
64095.5	3.33334e-06		64095.5	6.90002e-08
64096.5	3.2326e-06		64096.5	7.13196e-08
64097.5	3.1648e-06		64097.5	7.04956e-08
64098.5	3.06006e-06		64098.5	6.97022e-08
64099.5	2.97016e-06		64099.5	8.11768e-08
64100.5	2.91122e-06		64100.5	8.3374e-08
64101.5	2.78915e-06		64101.5	8.29773e-08
64102.5	2.72698e-06		64102.5	7.88574e-08
64103.5	2.64513e-06		64103.5	9.05151e-08
64104.5	2.56599e-06		64104.5	1.07147e-07
64105.5	2.55605e-06		64105.5	1.13586e-07
64106.5	2.49531e-06		64106.5	1.17889e-07
64107.5	2.40564e-06		64107.5	1.20758e-07
64108.5	2.40044e-06		64108.5	1.23352e-07
64109.5	2.34785e-06		64109.5	1.23718e-07
64110.5	2.31946e-06		64110.5	1.45203e-07
64111.5	2.28483e-06		64111.5	1.45996e-07
64112.5	2.2341e-06		64112.5	1.55701e-07
64113.5	2.23883e-06		64113.5	1.55518e-07
64114.5	2.22113e-06		64114.5	1.59058e-07
64115.5	2.18739e-06		64115.5	1.65375e-07
64116.5	2.173e-06		64116.5	1.6629e-07
64117.5	2.15792e-06		64117.5	1.73859e-07
64118.5	2.14954e-06		64118.5	1.79047e-07
64119.5	2.11698e-06		64119.5	1.85974e-07
64120.5	2.12994e-06		64120.5	1.98761e-07
64121.5	2.08875e-06		64121.5	1.8576e-07
64122.5	2.07965e-06		64122.5	2.06482e-07
64123.5	2.08232e-06		64123.5	2.13654e-07
64124.5	2.06757e-06		64124.5	2.18475e-07
64125.5	2.02594e-06		64125.5	2.3407e-07
64126.5	1.99004e-06		64126.5	2.36053e-07
64127.6	2.04243e-06		64127.6	2.30347e-07
64128.6	1.99734e-06		64128.6	2.36206e-07
64129.6	1.96951e-06		64129.6	2.33276e-07
64130.6	1.93831e-06		64130.6	2.16919e-07
64131.6	1.94918e-06		64131.6	1.92688e-07
64132.6	1.93011e-06		64132.6	1.96503e-07
64133.6	1.90314e-06		64133.6	2.44781e-07
64134.6	1.86816e-06		64134.6	2.20154e-07
64135.6	1.88113e-06		64135.6	1.37146e-07
64136.6	1.86076e-06		64136.6	8.54187e-08
64137.6	1.84807e-06		64137.6	1.26498e-06
64138.6	1.85281e-06		64138.6	2.28448e-06
64139.6	1.84865e-06		64139.6	1.20486e-06
64140.6	1.82336e-06		64140.6	2.97211e-07
64141.6	1.78201e-06		64141.6	1.87592e-07
64142.6	1.767e-06		64142.6	1.30066e-07
64143.6	1.78021e-06		64143.6	2.35657e-07
64144.6	1.7477e-06		64144.6	2.06238e-07
64145.6	1.78117e-06		64145.6	1.77856e-07
64146.6	1.74229e-06		64146.6	1.92657e-07
64147.6	1.72322e-06		64147.6	2.03705e-07
64148.6	1.72022e-06		64148.6	2.11517e-07
64149.6	1.73878e-06		64149.6	2.01294e-07
64150.6	1.7044e-06		64150.6	2.12616e-07
64151.6	1.66845e-06		64151.6	2.08862e-07
64152.6	1.70573e-06		64152.6	2.00928e-07
64153.6	1.67163e-06		64153.6	1.91956e-07
64154.6	1.6788e-06		64154.6	1.89911e-07
64155.6	1.67406e-06		64155.6	1.78619e-07
64156.6	1.65957e-06		64156.6	1.72424e-07
64157.6	1.65919e-06		64157.6	1.70502e-07
64158.6	1.63892e-06		64158.6	1.69281e-07
64159.6	1.60051e-06		64159.6	1.57715e-07
64160.6	1.58981e-06		64160.6	1.58203e-07
64161.6	1.5985e-06		64161.6	1.50208e-07
64162.6	1.55573e-06		64162.6	1.59271e-07
64163.6	1.55653e-06		64163.6	1.539e-07
64164.6	1.58628e-06		64164.6	1.53473e-07
64165.6	1.53291e-06		64165.6	1.48499e-07
64166.6	1.52099e-06		64166.6	1.43341e-07
64167.6	1.5032e-06		64167.6	1.32538e-07
64168.6	1.48687e-06		64168.6	1.20483e-07
64169.6	1.50611e-06		64169.6	1.20087e-07
64170.6	1.48965e-06		64170.6	1.08429e-07
64171.6	1.47399e-06		64171.6	1.22406e-07
64172.6	1.44085e-06		64172.6	1.11115e-07
64173.6	1.46312e-06		64173.6	1.01868e-07
64174.6	1.42303e-06		64174.6	1.03088e-07
64175.6	1.40858e-06		64175.6	1.33362e-07
64176.6	1.3869e-06		64176.6	1.73889e-07
64177.6	1.39277e-06		64177.6	1.85303e-07
64178.6	1.39484e-06		64178.6	1.31775e-07
64179.6	1.39812e-06		64179.6	9.15222e-08
64180.6	1.36798e-06		64180.6	7.40662e-08
64181.6	1.35011e-06		64181.6	6.75049e-08
64182.6	1.3449e-06		64182.6	7.95898e-08
64183.6	1.32872e-06		64183.6	7.78809e-08
64184.6	1.33521e-06		64184.6	7.40662e-08
64185.6	1.31336e-06		64185.6	7.69348e-08
64186.6	1.31275e-06		64186.6	8.63037e-08
64187.7	1.30334e-06		64187.7	7.24792e-08
64188.7	1.30537e-06		64188.7	7.88574e-08
64189.7	1.27327e-06		64189.7	8.81653e-08
64190.7	1.28393e-06		64190.7	9.2041e-08
64191.7	1.2667e-06		64191.7	1.02448e-07
64192.7	1.2522e-06		64192.7	1.12396e-07
64193.7	1.27457e-06		64193.7	1.10291e-07
64194.7	1.23109e-06		64194.7	1.10596e-07
64195.7	1.22707e-06		64195.7	1.12915e-07
64196.7	1.22739e-06		64196.7	1.18835e-07
64197.7	1.20985e-06		64197.7	1.36322e-07
64198.7	1.23369e-06		64198.7	1.46362e-07
64199.7	1.2261e-06		64199.7	1.56616e-07
64200.7	1.21113e-06		64200.7	1.49963e-07
64201.7	1.22507e-06		64201.7	1.61743e-07
64202.7	1.1993e-06		64202.7	1.65955e-07
64203.7	1.18931e-06		64203.7	1.73401e-07
64204.7	1.16808e-06		64204.7	1.78009e-07
64205.7	1.20126e-06		64205.7	1.78955e-07
64206.7	1.18269e-06		64206.7	1.79565e-07
64207.7	1.16018e-06		64207.7	1.89545e-07
64208.7	1.1507e-06		64208.7	1.99829e-07
64209.7	1.15573e-06		64209.7	2.07581e-07
64210.7	1.14958e-06		64210.7	2.03491e-07
64211.7	1.14922e-06		64211.7	2.21863e-07
64212.7	1.10581e-06		64212.7	2.21527e-07
64213.7	1.11597e-06		64213.7	2.24823e-07
64214.7	1.11058e-06		64214.7	2.16125e-07
64215.7	1.14242e-06		64215.7	2.24792e-07
64216.7	1.08969e-06		64216.7	2.19879e-07
64217.7	1.10128e-06		64217.7	2.21649e-07
64218.7	1.08873e-06		64218.7	1.98151e-07
64219.7	1.07682e-06		64219.7	1.87927e-07
64220.7	1.07674e-06		64220.7	2.5177e-07
64221.7	1.07183e-06		64221.7	2.47986e-07
64222.7	1.04911e-06		64222.7	2.27356e-07
64223.7	1.04448e-06		64223.7	1.77002e-08
64224.7	1.04023e-06		64224.7	6.03058e-07
64225.7	9.90112e-07		64225.7	2.10742e-06
64226.7	1.02754e-06		64226.7	1.86557e-06
64227.7	9.81277e-07		64227.7	5.67719e-07
64228.7	9.52805e-07		64228.7	2.26868e-07
64229.7	9.263e-07		64229.7	1.32263e-07
64230.7	8.65379e-07		64230.7	1.88416e-07
64231.7	8.09303e-07		64231.7	2.49695e-07
64232.7	7.36038e-07		64232.7	1.89697e-07
64233.7	6.06934e-07		64233.7	1.82892e-07
64234.7	5.27397e-07		64234.7	1.97479e-07
64235.7	4.47807e-07		64235.7	2.02209e-07
64236.7	3.72894e-07		64236.7	2.03156e-07
64237.7	3.48679e-07		64237.7	2.09656e-07
64238.7	3.32687e-07		64238.7	2.15179e-07
64239.7	3.16727e-07		64239.7	2.05536e-07
64240.7	3.13995e-07		64240.7	2.02271e-07
64241.7	3.38631e-07		64241.7	2.0282e-07
64242.7	3.08846e-07		64242.7	1.87439e-07
64243.7	3.00316e-07		64243.7	1.75537e-07
64244.7	3.00751e-07		64244.7	1.65253e-07
64245.7	2.95982e-07		64245.7	1.63025e-07
64246.7	3.13705e-07		64246.7	1.69891e-07
64247.8	3.07274e-07		64247.8	1.66382e-07
64248.8	3.43414e-07		64248.8	1.6571e-07
64249.8	3.33221e-07		64249.8	1.50208e-07
64250.8	3.49495e-07		64250.8	1.5448e-07
64251.8	3.35472e-07		64251.8	1.57898e-07
64252.8	3.41385e-07		64252.8	1.4389e-07
64253.8	3.37097e-07		64253.8	1.37146e-07
64254.8	3.2122e-07		64254.8	1.34186e-07
64255.8	3.26637e-07		64255.8	1.31195e-07
64256.8	3.34518e-07		64256.8	1.26404e-07
64257.8	3.3889e-07		64257.8	1.24481e-07
64258.8	3.14163e-07		64258.8	1.17004e-07
64259.8	3.4906e-07		64259.8	1.24664e-07
64260.8	3.27072e-07		64260.8	1.04095e-07
64261.8	3.40729e-07		64261.8	8.82568e-08
64262.8	3.44658e-07		64262.8	8.63037e-08
64263.8	3.3992e-07		64263.8	8.23059e-08
64264.8	3.41492e-07		64264.8	7.8125e-08
64265.8	3.32138e-07		64265.8	8.19397e-08
64266.8	3.38043e-07		64266.8	8.05054e-08
64267.8	3.42369e-07		64267.8	7.93762e-08
64268.8	3.64677e-07		64268.8	8.30688e-08
64269.8	3.5199e-07		64269.8	6.94275e-08
64270.8	3.58376e-07		64270.8	7.44629e-08
64271.8	3.7664e-07		64271.8	7.70874e-08
64272.8	3.67973e-07		64272.8	7.08008e-08
64273.8	3.84171e-07		64273.8	8.45337e-08
64274.8	3.79555e-07		64274.8	7.04651e-08
64275.8	3.97354e-07		64275.8	8.0719e-08
64276.8	3.87115e-07		64276.8	7.66602e-08
64277.8	3.97873e-07		64277.8	9.38416e-08
64278.8	3.955e-07		64278.8	9.38416e-08
64279.8	4.43619e-07		64279.8	1.00128e-07
64280.8	4.43634e-07		64280.8	1.11969e-07
64281.8	4.75639e-07		64281.8	1.18927e-07
64282.8	4.63341e-07		64282.8	1.20483e-07
64283.8	4.47258e-07		64283.8	1.20331e-07
64284.8	4.64745e-07		64284.8	1.22803e-07
64285.8	4.552e-07		64285.8	1.39008e-07
64286.8	4.67834e-07		64286.8	1.50299e-07
64287.8	4.71046e-07		64287.8	1.60278e-07
64288.8	4.78622e-07		64288.8	1.50848e-07
64289.8	4.71931e-07		64289.8	1.67328e-07
64290.8	4.75052e-07		64290.8	1.69098e-07
64291.8	4.589e-07		64291.8	1.72485e-07
64292.8	4.42886e-07		64292.8	1.79718e-07
64293.8	4.12773e-07		64293.8	1.83716e-07
64294.8	3.93761e-07		64294.8	1.84662e-07
64295.8	3.69087e-07		64295.8	1.91956e-07
64296.8	3.56377e-07		64296.8	2.00928e-07
64297.8	3.59657e-07		64297.8	2.04193e-07
64298.8	2.92633e-07		64298.8	2.14111e-07
64299.8	2.91428e-07		64299.8	2.19727e-07
64300.8	3.23921e-07		64300.8	2.17011e-07
64301.8	2.98042e-07		64301.8	2.18964e-07
64302.8	2.826e-07		64302.8	2.22778e-07
64303.8	2.94022e-07		64303.8	2.20062e-07
64304.8	2.59758e-07		64304.8	2.15454e-07
64305.8	3.0938e-07		64305.8	2.10602e-07
64306.8	2.71973e-07		64306.8	1.77704e-07
64307.9	2.60284e-07		64307.9	2.05109e-07
64308.9	2.7961e-07		64308.9	2.38983e-07
64309.9	2.69386e-07		64309.9	2.25342e-07
64310.9	2.66594e-07		64310.9	1.32965e-07
64311.9	2.62489e-07		64311.9	1.22437e-07
64312.9	3.11279e-07		64312.9	1.3522e-06
64313.9	2.90184e-07		64313.9	2.29211e-06
64314.9	3.10005e-07		64314.9	1.17105e-06
64315.9	2.85202e-07		64315.9	3.36792e-07
64316.9	2.77336e-07		64316.9	2.03766e-07
64317.9	2.82974e-07		64317.9	1.37329e-07
64318.9	2.9435e-07		64318.9	2.49817e-07
64319.9	3.13736e-07		64319.9	2.30347e-07
64320.9	2.84538e-07		64320.9	1.88599e-07
64321.9	2.77702e-07		64321.9	1.89026e-07
64322.9	2.67151e-07		64322.9	1.94611e-07
64323.9	2.72835e-07		64323.9	2.04437e-07
64324.9	2.69829e-07		64324.9	2.13715e-07
64325.9	2.75276e-07		64325.9	2.12799e-07
64326.9	2.62833e-07		64326.9	2.02454e-07
64327.9	2.52014e-07		64327.9	2.07031e-07
64328.9	2.71187e-07		64328.9	1.92017e-07
64329.9	2.99866e-07		64329.9	1.87988e-07
64330.9	2.45056e-07		64330.9	1.85394e-07
64331.9	2.48047e-07		64331.9	1.74866e-07
64332.9	2.59331e-07		64332.9	1.62476e-07
64333.9	2.6799e-07		64333.9	1.71936e-07
64334.9	2.46071e-07		64334.9	1.67694e-07
64335.9	2.75902e-07		64335.9	1.51489e-07
64336.9	2.60628e-07		64336.9	1.58051e-07
64337.9	2.75238e-07		64337.9	1.48895e-07
64338.9	2.64e-07		64338.9	1.48926e-07
64339.9	2.64755e-07		64339.9	1.50421e-07
64340.9	2.7121e-07		64340.9	1.4151e-07
64341.9	2.74788e-07		64341.9	1.46973e-07
64342.9	2.77382e-07		64342.9	1.28601e-07
64343.9	2.4987e-07		64343.9	1.1911e-07
64344.9	2.78008e-07		64344.9	1.23535e-07
64345.9	2.74055e-07		64345.9	1.1203e-07
64346.9	2.59613e-07		64346.9	1.08307e-07
64347.9	2.74506e-07		64347.9	1.09344e-07
64348.9	2.60796e-07		64348.9	1.02905e-07
64349.9	2.68211e-07		64349.9	7.76978e-08
64350.9	2.97737e-07		64350.9	7.73315e-08
64351.9	2.63222e-07		64351.9	7.49207e-08
64352.9	2.68707e-07		64352.9	7.85217e-08
64353.9	2.72896e-07		64353.9	7.31811e-08
64354.9	2.54784e-07		64354.9	7.83386e-08
64355.9	2.44438e-07		64355.9	7.37e-08
64356.9	2.37381e-07		64356.9	7.83081e-08
64357.9	2.48047e-07		64357.9	7.51038e-08
64358.9	2.45834e-07		64358.9	6.81457e-08
64359.9	2.64076e-07		64359.9	7.28149e-08
64360.9	2.64931e-07		64360.9	8.09937e-08
64361.9	2.87186e-07		64361.9	7.40051e-08
64362.9	2.57339e-07		64362.9	7.49512e-08
64363.9	2.44873e-07		64363.9	7.63855e-08
64364.9	2.52342e-07		64364.9	6.99768e-08
64365.9	2.32056e-07		64365.9	8.86841e-08
64366.9	2.52991e-07		64366.9	1.01532e-07
64368	2.724e-07		64368	9.95789e-08
64369	2.41859e-07		64369	1.01471e-07
64370	2.69997e-07		64370	1.05774e-07
64371	2.62024e-07		64371	1.0611e-07
64372	2.45804e-07		64372	1.20911e-07
64373	2.57294e-07		64373	1.22162e-07
64374	2.41776e-07		64374	1.40778e-07
64375	2.57935e-07		64375	1.47278e-07
64376	2.61406e-07		64376	1.48468e-07
64377	2.61475e-07		64377	1.58997e-07
64378	2.65625e-07		64378	1.65588e-07
64379	2.62802e-07		64379	1.745e-07
64380	2.50412e-07		64380	1.73035e-07
64381	2.59407e-07		64381	1.7395e-07
64382	2.46811e-07		64382	1.7868e-07
64383	2.55531e-07		64383	1.77673e-07
64384	2.25273e-07		64384	1.96838e-07
64385	2.70172e-07		64385	2.005e-07
64386	2.57156e-07		64386	2.08862e-07
64387	2.55882e-07		64387	2.276e-07
64388	2.4054e-07		64388	2.28119e-07
64389	2.63824e-07		64389	2.26624e-07
64390	2.46429e-07		64390	2.18384e-07
64391	2.76169e-07		64391	2.12952e-07
64392	2.39449e-07		64392	2.1228e-07
64393	2.38037e-07		64393	2.0459e-07
64394	2.67471e-07		64394	1.90796e-07
64395	2.45697e-07		64395	1.75842e-07
64396	2.66121e-07		64396	2.20215e-07
64397	2.43439e-07		64397	2.18872e-07
64398	2.79572e-07		64398	2.1933e-07
64399	2.59224e-07		64399	1.22681e-08
64400	2.39227e-07		64400	4.17023e-07
64401	2.85568e-07		64401	1.89209e-06
64402	2.66495e-07		64402	1.95129e-06
64403	2.8418e-07		64403	6.92566e-07
64404	2.40547e-07		64404	2.61322e-07
64405	2.40997e-07		64405	1.44562e-07
64406	2.76566e-07		64406	1.78772e-07
64407	2.67593e-07		64407	2.79907e-07
64408	2.41051e-07		64408	2.15637e-07
64409	2.72934e-07		64409	2.06055e-07
64410	2.65244e-07		64410	1.97205e-07
64411	2.6001e-07		64411	2.08191e-07
64412	2.6107e-07		64412	2.04529e-07
64413	2.7697e-07		64413	2.03186e-07
64414	2.60353e-07		64414	2.10754e-07
64415	2.62527e-07		64415	2.09747e-07
64416	2.64145e-07		64416	2.07062e-07
64417	2.65953e-07		64417	1.87103e-07
64418	2.612e-07		64418	1.85211e-07
64419	2.62482e-07		64419	1.74835e-07
64420	2.69913e-07		64420	1.72302e-07
64421	2.5441e-07		64421	1.7099e-07
64422	2.69142e-07		64422	1.67664e-07
64423	2.36023e-07		64423	1.6571e-07
64424	2.58507e-07		64424	1.49078e-07
64425	2.55768e-07		64425	1.47583e-07
64426	2.37511e-07		64426	1.49506e-07
64427	2.63359e-07		64427	1.51703e-07
64428.1	2.48749e-07		64428.1	1.39618e-07
64429.1	2.5486e-07		64429.1	1.32965e-07
64430.1	2.64786e-07		64430.1	1.28998e-07
64431.1	2.39555e-07		64431.1	1.12946e-07
64432.1	2.63573e-07		64432.1	1.1322e-07
64433.1	2.67494e-07		64433.1	1.11938e-07
64434.1	2.6696e-07		64434.1	1.07574e-07
64435.1	2.58217e-07		64435.1	1.1145e-07
64436.1	2.50244e-07		64436.1	1.07117e-07
64437.1	2.49405e-07		64437.1	9.67712e-08
64438.1	2.63824e-07		64438.1	8.27942e-08
64439.1	2.50641e-07		64439.1	7.35474e-08
64440.1	2.435e-07		64440.1	8.03833e-08
64441.1	2.70027e-07		64441.1	8.30383e-08
64442.1	2.62428e-07		64442.1	7.21741e-08
64443.1	2.31682e-07		64443.1	7.52563e-08
64444.1	2.56905e-07		64444.1	6.82678e-08
64445.1	2.63107e-07		64445.1	7.54395e-08
64446.1	2.16728e-07		64446.1	6.66504e-08
64447.1	2.43393e-07		64447.1	6.97022e-08
64448.1	2.60307e-07		64448.1	7.5531e-08
64449.1	2.35176e-07		64449.1	7.52258e-08
64450.1	2.39418e-07		64450.1	7.02209e-08
64451.1	2.46361e-07		64451.1	7.42493e-08
64452.1	2.46826e-07		64452.1	7.31506e-08
64453.1	2.29195e-07		64453.1	7.8186e-08
64454.1	2.53212e-07		64454.1	9.00879e-08
64455.1	2.74292e-07		64455.1	1.008e-07
64456.1	2.50008e-07		64456.1	1.12274e-07
64457.1	2.3085e-07		64457.1	1.10199e-07
64458.1	2.463e-07		64458.1	1.09253e-07
64459.1	2.45392e-07		64459.1	1.11664e-07
64460.1	2.27325e-07		64460.1	1.14471e-07
64461.1	2.25403e-07		64461.1	1.29242e-07
64462.1	2.12891e-07		64462.1	1.34399e-07
64463.1	2.49847e-07		64463.1	1.42395e-07
64464.1	2.33719e-07		64464.1	1.50696e-07
64465.1	2.63107e-07		64465.1	1.55701e-07
64466.1	2.28371e-07		64466.1	1.59607e-07
64467.1	2.42546e-07		64467.1	1.72852e-07
64468.1	2.3584e-07		64468.1	1.63239e-07
64469.1	2.51717e-07		64469.1	1.72943e-07
64470.1	2.27837e-07		64470.1	1.828e-07
64471.1	2.47147e-07		64471.1	1.86035e-07
64472.1	2.30476e-07		64472.1	1.89514e-07
64473.1	2.29424e-07		64473.1	1.96503e-07
64474.1	2.42935e-07		64474.1	2.11395e-07
64475.1	2.32628e-07		64475.1	2.13684e-07
64476.1	2.27402e-07		64476.1	2.21588e-07
64477.1	2.45392e-07		64477.1	2.19238e-07
64478.1	2.64633e-07		64478.1	2.0639e-07
64479.1	2.37968e-07		64479.1	1.96564e-07
64480.1	2.593e-07		64480.1	1.98242e-07
64481.1	2.40189e-07		64481.1	1.9812e-07
64482.1	2.21527e-07		64482.1	1.80054e-07
64483.1	2.23351e-07		64483.1	1.76056e-07
64484.1	2.32742e-07		64484.1	2.16248e-07
64485.1	2.53014e-07		64485.1	2.23572e-07
64486.1	2.33032e-07		64486.1	1.85272e-07
64487.1	2.67776e-07		64487.1	-1.93481e-08
64488.2	2.71736e-07		64488.2	8.16833e-07
64489.2	2.63062e-07		64489.2	2.14667e-06
64490.2	2.55455e-07		64490.2	1.5347e-06
64491.2	2.49054e-07		64491.2	4.63531e-07
64492.2	2.24686e-07		64492.2	2.26746e-07
64493.2	2.48901e-07		64493.2	1.02081e-07
64494.2	2.49451e-07		64494.2	1.99432e-07
64495.2	2.41501e-07		64495.2	2.42371e-07
64496.2	2.44606e-07		64496.2	1.78864e-07
64497.2	2.55165e-07		64497.2	1.88354e-07
64498.2	2.57835e-07		64498.2	1.94824e-07
64499.2	2.56508e-07		64499.2	2.00256e-07
64500.2	2.50122e-07		64500.2	2.13867e-07
64501.2	2.3748e-07		64501.2	2.09717e-07
64502.2	2.76665e-07		64502.2	2.04071e-07
64503.2	2.51579e-07		64503.2	2.10236e-07
64504.2	2.59872e-07		64504.2	1.97998e-07
64505.2	2.17339e-07		64505.2	1.79382e-07
64506.2	2.55592e-07		64506.2	1.745e-07
64507.2	2.38258e-07		64507.2	1.77124e-07
64508.2	2.60002e-07		64508.2	1.60065e-07
64509.2	2.41898e-07		64509.2	1.55151e-07
64510.2	2.49146e-07		64510.2	1.42029e-07
64511.2	2.45033e-07		64511.2	1.53381e-07
