# Supplementary material for: Mechanoradicals in tensed tendon collagen as a source of oxidative stress
Source: Nat Commun. 2020 May 8;11:2315. doi: 10.1038/s41467-020-15567-4 (PMC7210969; doi:10.1038/s41467-020-15567-4)
Supplement: Supplementary file 4 — Source Data [file 41467_2020_15567_MOESM4_ESM.zip › Fig_S4a.xlsx]

## Sheet: Sheet1
Curve 1
PBS		H2O2
0 µM	0 µM	100 nM	100 nM	1 µM	1 µM	10 µM	10 µM	100 µM	100 µM
0.1423	0.1587	0.1395	0.134	0.1776	0.1766	0.5751	0.555	1.1522	1.1431
	Mean	St. Deviation
0 µM	0.1505	0.0115966
100 nM	0.13675	0.00388909
1 µM	0.1771	0.000707108
10 µM	0.56505	0.0142128
100 µM	1.14765	0.00643464
Curve 2
PBS		H2O2
0 µM	0 µM	100 nM	100 nM	1 µM	1 µM	5 µM	5 µM	10 µM	10 µM
0.0897	0.0955	0.0991	0.0938	0.1285	0.1283	0.3053	0.3041	0.5504	0.5469
	Mean	St. Deviation
0 µM	0.0926	0.00410122
100 nM	0.09645	0.00374767
1 µM	0.1284	0.000141424
5 µM	0.3047	0.000848521
10 µM	0.54865	0.00247491
Curve 3
PBS		H2O2
0 µM	0 µM	1 µM	1 µM	3 µM	3 µM	5 µM	5 µM	7 µM	7 µM	10 µM	10 µM
0.1177	0.1168	0.1435	0.1483	0.203	0.202	0.2587	0.2594	0.3139	0.3109	0.4128	0.4243
	Mean	St. Deviation
0 µM	0.11725	0.000636396
1 µM	0.1459	0.00339412
3 µM	0.2025	0.000707098
5 µM	0.25905	0.000494973
7 µM	0.3124	0.00212131
10 µM	0.41855	0.00813171
