# Supplementary material for: Mechanoradicals in tensed tendon collagen as a source of oxidative stress
Source: Nat Commun. 2020 May 8;11:2315. doi: 10.1038/s41467-020-15567-4 (PMC7210969; doi:10.1038/s41467-020-15567-4)
Supplement: Supplementary file 4 — Source Data [file 41467_2020_15567_MOESM4_ESM.zip › Fig_S4b.xlsx]

## Sheet: Sheet1
Condition	Peak size
nostress	1087
nostress	1241
nostress	1368
pulled	956
pulled	1570
pulled	1565
condition	mean_peaksize	stdev_peaksize
nostress	1232	140.716
pulled	1363.67	353.059
