# Supplementary material for: Mechanoradicals in tensed tendon collagen as a source of oxidative stress
Source: Nat Commun. 2020 May 8;11:2315. doi: 10.1038/s41467-020-15567-4 (PMC7210969; doi:10.1038/s41467-020-15567-4)
Supplement: Supplementary file 4 — Source Data [file 41467_2020_15567_MOESM4_ESM.zip › Fig_S4c.xlsx]

## Sheet: Tabelle1
tendon mass (mg)	treatment	Size	Gain	Size (mass and gain corrected)			treatment	mean peaksize	standard error of the mean
9.1	crushed	113858	54	25023.7
13.6	crushed	162052	54	23831.2			nostress	2529.58	259.633
14.2	crushed	176545	54	24865.5			pulled	2990.57	340.355
16.6	crushed	160615	54	19351.2			crushed	16524.2	3460.78
21.8	crushed	124550	60	5713.3
23.1	crushed	156580	54	13556.7
23.8	crushed	79199	60	3327.69
tendon mass (mg)	treatment	Size	Gain	Size (mass and gain corrected)			comparison	P-value
7.9	pulled	38258	60	4842.78			nostress vs pulled	0.288246
10.4	pulled	17309	60	1664.33			nostress vs crushed	2.64479e-05
13.9	pulled	21035	60	1513.31
23.9	pulled	56972	60	2383.77
14	pulled	43907	60	3136.21
16.3	pulled	49562	60	3040.61
11	pulled	47864	60	4351.27
13.9	pulled	45577	60	3278.92
13.3	pulled	32182	60	2419.7
23.5	pulled	116329	60	4950.17
25.7	pulled	52561	60	2045.18
26.4	pulled	59680	60	2260.61
tendon mass (mg)	treatment	Size	Gain	Size (mass and gain corrected)
8.4	nostress	35177	60	4187.74
11	nostress	39005	60	3545.91
13.4	nostress	17588	60	1312.54
23.3	nostress	45546	60	1954.76
12.7	nostress	28063	60	2209.69
14	nostress	51351	60	3667.93
18.9	nostress	62008	60	3280.85
24.6	nostress	67192	60	2731.38
11.4	nostress	26736	60	2345.26
14.7	nostress	22353	60	1520.61
24.5	nostress	36440	60	1487.35
15.8	nostress	45959	60	2908.8
30.8	nostress	53339	60	1731.79
